# Supplementary material for: Controlled X‐chromosome dynamics defines meiotic potential of female mouse in vitro germ cells
Source: EMBO J. 2022 May 23;41(12):e109457. doi: 10.15252/embj.2021109457 (PMC9194795; doi:10.15252/embj.2021109457)
Supplement: Supplementary file 2 — Dataset EV1 [file EMBJ-41-e109457-s004.xlsx]

## Sheet: Legend
Dataset EV1. Gene expression of all genes on all chromosomes from normalized DEseq2 counts
DEseq2 analysis is described in Materials and Methods
5G1a	PGCLC XGFP+ replicate1 cloneA
5G1e	PGCLC XGFP+ replicate1 cloneE
5G2a	PGCLC XGFP+ replicate2 cloneA
5G2e	PGCLC XGFP+ replicate2 cloneE
5N1a	PGCLC XGFP- replicate1 cloneA
5N1e	PGCLC XGFP- replicate1 cloneE
5N2a	PGCLC XGFP- replicate2 cloneA
5N2e	PGCLC XGFP -replicate2 cloneE
EP1a	EpiLC replicate1 cloneA
EP1e	EpiLC replicate1 cloneE
EP2a	EpiLC replicate2 cloneA
EP2e	EpiLC replicate2 cloneE
ES1a	ESC replicate1 cloneA
ES1e	ESC replicate1 cloneE
ES2a	ESC replicate2 cloneA
ES2e	ESC replicate2 cloneE

## Sheet: cts_norm_all_chr
ensembl_gene_id	5G1a	5G1e	5G2a	5G2e	5N1a	5N1e	5N2a	5N2e	EP1a	EP1e	EP2a	EP2e	ES1a	ES1e	ES2a	ES2e	chromosome_name	external_gene_name
ENSMUSG00000094121	0	0	0	0	0	0	0	0	0	0	0	0	0	0	0	0	GL456350.1	Ccl21c
ENSMUSG00000094576	0	0	0	0	0	0	0	0	0	0	0	0	0	0	0	0	GL456350.1	AC087559.3
ENSMUSG00000079764	0	0	0	0	0	0	0	0	0	0	0	0	0	0	0	0	GL456350.1	AC087559.1
ENSMUSG00000093972	0	0	0	0	0	0	0	0	0	0	0	0	0	0	0	0	NA	NA
ENSMUSG00000096416	0	0	0	0	0	0	0	0	0	0	0	0	0	0	0	0	NA	NA
ENSMUSG00000079774	0	0	0	0	0	0	0	0	0	0	0	0	0	0	0	0	GL456350.1	Fam205a2
ENSMUSG00000079773	0	0	0	0	0	0	0	0	0	0	0	0	0	0	0	0	GL456350.1	AC087559.2
ENSMUSG00000096271	0	0	0	0	0	0	0	0	0	0	0	0	0	0	0	0	GL456350.1	Ccl21b
ENSMUSG00000096776	0	0	0	0	0	0	0	0	0	0	0	0	0	0	0	0	GL456219.1	Vmn1r186
ENSMUSG00000096244	0	0	0	0	0	0	0	0	0	0	0	0	0	0	0	0	GL456219.1	AC102264.1
ENSMUSG00000094836	0	0	0	0	0	0	0	0	0	0	0	0	0	0	0	0	JH584299.1	AC123873.3
ENSMUSG00000094383	0	0	0	0	0	0	0	0	0	0	0	0	0	0	0	0	JH584299.1	AC123873.1
ENSMUSG00000094474	0	0	0	0	0	0	0	0	0	0	0	0	0	0	0	0	JH584299.1	AC123873.2
ENSMUSG00000094791	0	0	0	0	0	0	0	0	0	0	0	0	0	0	0	0	JH584299.1	AC126035.1
ENSMUSG00000096550	0	0	0	0	0	0	0	0	0	0	0	0	0	0	0	0	JH584299.1	Gm16367
ENSMUSG00000094172	0	0	0	0	0	0	0	0	0	0	0.993558	0	0	0	0	0	JH584299.1	AC163611.1
ENSMUSG00000094887	0	0	0	0	0	0	0	0	0	0	0	0	0	0	0	0	JH584299.1	AC163611.2
ENSMUSG00000091585	0	0	0	0	0	0	0	0	1.58417	4.94442	3.97423	3.94996	3.36762	0	0	2.26249	JH584299.1	AC140365.1
ENSMUSG00000095763	0	0	0	0	0	0	0	0	0	0	0	0	0	0	0	0	JH584299.1	AC124606.2
ENSMUSG00000095523	0	0	0	0	0	0	0	0	0	0	0	0	0	0	0	0	JH584299.1	AC124606.1
ENSMUSG00000095475	0	0	0	0	0	0	0	0	3.16835	0.988883	5.96135	3.94996	1.12254	0	0	0	JH584299.1	AC133095.2
ENSMUSG00000094855	0	0	0	0	0	0	0	0	0	0	0	0	0	0	0	0	JH584299.1	AC133095.1
ENSMUSG00000079800	0	0	0	0	0	0	0	0	0	0	0	2.96247	0	0	0	2.26249	GL456210.1	AC125149.3
ENSMUSG00000095092	0	0	0	0	0	0	0	0	0	0	0	1.97498	0	0	0	1.13125	GL456210.1	AC125149.5
ENSMUSG00000079192	0	0	0	0	0	0	0	0	0	0	0	0	0	0	0	0	GL456210.1	AC125149.1
ENSMUSG00000079794	0	0	0	0	0	0	0	0	0	0	0	0	0	0	0	0	GL456210.1	AC125149.2
ENSMUSG00000094799	0	0	0	0	0	0	0	0	0	0	0	0	0	0	0	0	GL456210.1	AC125149.4
ENSMUSG00000094722	0	0	0	0	0	0	0	0	0	0	0	0	0	0	0	0	JH584298.1	AC125178.1
ENSMUSG00000095728	0	0	0	0	0	0	0	0	0	0	0	0	0	0	0	0	JH584298.1	AC125178.3
ENSMUSG00000095076	0	0	0	0	0	0	0	0	0	0	0	0	0	0	0	0	JH584298.1	AC125178.2
ENSMUSG00000079222	0	0	0	0	0	0	0	0	0	0.988883	0.993558	0.987489	2.24508	0.988111	6.30896	2.26249	GL456221.1	AC132444.1
ENSMUSG00000094874	0	0	0	0	0	0	0	0	0	0	0	0	0	0	0	0	GL456221.1	AC132444.3
ENSMUSG00000095500	0	0	0	0	0	0	0	0	0	0	0	0	0	0	0	0	GL456221.1	AC132444.5
ENSMUSG00000095450	0	0	0	0	0	0	0	0	0	0	0	0	0	0	0	0	GL456221.1	AC132444.4
ENSMUSG00000094728	0	0	0	0	0	0	0	0	0	0	0	0	0	0	0	0	GL456221.1	AC132444.2
ENSMUSG00000062783	0	0	0	0	0	0	0	0	0	0	0.993558	0	0	0	0	0	GL456221.1	Csprs
ENSMUSG00000096808	0	0	0	0	0	0	0	0	1.58417	0.988883	0.993558	0	0	0	0	0	GL456221.1	AC132444.6
ENSMUSG00000095250	0	0	0	0	0	0	0	0	0	0	0	0	0	0	3.15448	0	GL456211.1	AC133103.4
ENSMUSG00000095787	0	0	0	0	0	0	0	0	0	0	0	0	0	0	0	0	GL456211.1	AC133103.6
ENSMUSG00000096100	0	0	0	0	0	0	0	0	0	0	0	0	0	0	0	0	GL456211.1	AC133103.7
ENSMUSG00000094054	0	0	0	0	0	0	0	0	0	0	0	0	0	0	0	0	GL456211.1	AC133103.2
ENSMUSG00000095672	0	0	0	0	0	0	0	0	0	0.988883	1.98712	0	2.24508	0	0	0	GL456211.1	AC133103.5
ENSMUSG00000079190	0.906852	0	0	0	0	0	0	0	0	0	0	0.987489	1.12254	0	2.10299	0	GL456211.1	AC133103.1
ENSMUSG00000094514	0	0	0	0	0	0	0	0	0	0	0	0	0	0	0	0	GL456211.1	AC133103.3
ENSMUSG00000094741	0	0	0	0	0	0	0	0	0	0	0	0	0	0	0	0	GL456354.1	AC140325.2
ENSMUSG00000074720	0	0	0	0	0	0	0	0	0	0	0	0	0	0	0	0	GL456354.1	AC140325.1
ENSMUSG00000094337	0	0	0	0	0	0	0	0	0	0	0	0	0	0	0	0	GL456354.1	Gm3286
ENSMUSG00000095570	0	0	0	0	0	0	0	0	0	3.95553	2.98067	3.94996	0	0	0	0	GL456354.1	AC140325.3
ENSMUSG00000096728	0	0	0	0	0	0	0	0	0.792087	0.988883	0	0	0	0	0	0	GL456354.1	AC140325.4
ENSMUSG00000095041	6885.72	6667.39	6114.52	6027.55	7054.86	6728.04	5951.58	5919.27	5452.73	5938.24	6529.66	6568.78	4740.49	4236.03	5825.27	4614.35	JH584304.1	AC149090.1
ENSMUSG00000095666	0	0	0	0	0	0	0	0	0	0	0	0	0	0	0	0	JH584296.1	AC164084.2
ENSMUSG00000096680	0	0	0	0	0	0	0	0	0	0	0	0	0	0	0	0	JH584296.1	AC164084.3
ENSMUSG00000095505	0	0	0	0	0	0	0	0	0	0	0	0	0	0	0	0	JH584296.1	AC164084.1
ENSMUSG00000094303	0	0	0	0	0	0	0	0	0	0	0	0	0	0	0	0	JH584297.1	AC165294.1
ENSMUSG00000096236	0	0	0	0	0	0	0	0	0	0	0	0	0	0	0	0	JH584297.1	AC165294.2
ENSMUSG00000096756	0	0	0	0	0	0	0	0	0	0	0	0	0	0	0	0	JH584297.1	AC165294.3
ENSMUSG00000094915	0	0	0	0	0	0	0	0	0	0	0	0	0	0	0	0	GL456212.1	AC168977.2
ENSMUSG00000079808	0.906852	0	0.957189	1.79125	0	0	0	0	1.58417	1.97777	1.98712	4.93744	5.61271	0.988111	10.5149	5.65623	GL456212.1	AC168977.1
ENSMUSG00000095019	0	0	0	0	0	0	0	0	0	0	0	0	0	0	0	0	JH584303.1	AC234645.1
ENSMUSG00000051412	1259.62	1808.59	1260.62	1922.01	1153.42	1417.34	1129.15	1741.87	1195.26	1322.14	1466.49	1578.01	1992.51	1994.01	1864.3	1883.52	GL456233.1	Vamp7
ENSMUSG00000090805	0	0	0	0	0	0	0	0	0	0	0	0	0	0	0	0	GL456233.1	CAAA01165726.1
ENSMUSG00000089163	0	0	0	0	0	0	0	0	0	0	0	0	0	0	0	0	GL456233.1	CAAA01019125.1
ENSMUSG00000061654	1.8137	2.50324	0.957189	0.895624	2.59975	0	1.92359	1.03069	38.8123	41.5331	41.7294	45.4245	8.98033	3.95244	3.15448	4.52498	GL456233.1	Spry3
ENSMUSG00000079834	183.184	175.227	160.808	201.515	127.388	119.89	133.689	126.775	122.773	172.066	145.059	166.886	196.445	233.194	225.02	282.812	GL456233.1	Tmlhe
ENSMUSG00000094621	0	1.25162	0	0	0	0	0	0	0.792087	0	0	0	0	0	0	0	GL456372.1	CAAA01098150.1
ENSMUSG00000063897	489.7	480.623	492.952	385.118	440.225	479.558	449.158	468.965	580.6	605.196	504.727	615.205	330.027	365.601	411.134	497.748	GL456216.1	CAAA01118383.1
ENSMUSG00000084520	0	0	0	0.895624	0	0	0	0	0	0	0	0	0	0.988111	0	0	GL456216.1	CAAA01124250.1
ENSMUSG00000095742	116.077	128.917	95.7189	120.909	109.19	114.809	93.294	123.683	106.14	94.9328	71.5362	70.1117	37.0439	77.0726	22.0814	20.3624	JH584295.1	CAAA01147332.1
ENSMUSG00000095434	0.906852	0	0	0.895624	0.866584	0	2.88538	1.03069	0	0	1.98712	0	1.12254	0	0	1.13125	GL456385.1	CAAA01205117.2
ENSMUSG00000094431	0	0	0	0	0	0	0	0	0	0	0	0	0	0	0	0	GL456385.1	CAAA01205117.1
ENSMUSG00000096730	0	0	0	0	0	0	0	0	0	0	0	0	0	0	0	0	JH584292.1	Vmn2r122
ENSMUSG00000096155	0	0	0	0	0	0	0	0	0	0	0	0	0	0	0	0	NA	NA
ENSMUSG00000095456	0	0	1.91438	0	0.866584	0	0	0	0.792087	0	0	0.987489	0	0	0	0	JH584293.1	Il11ra2
ENSMUSG00000095247	0	3.75487	0	0	0.866584	0	1.92359	3.09208	0.792087	0	0	0	0	0	0	0	JH584293.1	Ccl27a
ENSMUSG00000095585	0	0	0	0	0	0	0	0	0	0	0	0	0	0	0	0	JH584293.1	CR974586.2
ENSMUSG00000096873	0	0	0	0	0	0	0	0	0	0	0	0	0	0	0	0	JH584293.1	Ccl21b
ENSMUSG00000095755	0	0	0	0	0	0	0	0	0	0	0	0	0	0	0	0	JH584293.1	CR974586.3
ENSMUSG00000096646	0	0	0	0	0	0	0	0	0	0	0	0	0	0	0	0	JH584293.1	CR974586.5
ENSMUSG00000095473	0	0	0	0	0	0	0	0	0	0	0	0	0	0	0	0	NA	NA
ENSMUSG00000096506	0	0	0	0	0	0	0	0	0	0	0	0	0	0	0	0	JH584293.1	CR974586.4
ENSMUSG00000096622	0	0	0	0	0	0	0	0	0	0	0	0	0	0	0	0	NA	NA
ENSMUSG00000095552	0	0	0	0	0	0	0	0	0	0	0	0	0	0	0	0	JH584293.1	4933409K07Rik
ENSMUSG00000095207	0	0	0	0	0	0	0	0	0	0	0	0	0	0	0	0	JH584293.1	CR974586.1
ENSMUSG00000093828	0	0	0	0	0	0	0	0	0	0	0	0	0	0	0	0	JH584294.1	Ccl27a
ENSMUSG00000095623	0	0	0	0	0	0	0	0	0	0	0	0	0	0	0	0	JH584294.1	Il11ra2
ENSMUSG00000095391	0	0	0	0	0	0	0	0	0	0	0	0	0	0	0	0	NA	NA
ENSMUSG00000096669	0	0	0	0	0	0	0	0	0	0	0	0	0	0	0	0	NA	NA
ENSMUSG00000094661	0	0	0	0	0	0	0	0	0	0	0	0	0	0	0	0	JH584294.1	Ccl19
ENSMUSG00000095320	0	0	0	0	0	0	0	0	0	0	0	0	0	0	0	0	JH584294.1	Ccl21a
ENSMUSG00000094350	0	0	0	0	0	0	0	0	0	0	0	0	0	0	0	0	JH584294.1	Gm10931
ENSMUSG00000096237	0	0	0	0	0	0	0	0	0	0	0	0	0	0	0	0	JH584294.1	CT868723.1
ENSMUSG00000095801	0	0	0	0	0	0	0	0	0	0	0	0	0	0	0	0	NA	NA
ENSMUSG00000096426	0	0	0	0	0	0	0	0	0	0	0	0	0	0	0	0	X	Btbd35f24
ENSMUSG00000084298	0	0	0	0	0	0	0	0	0	0	0	0	0	0	0	0	X	Gm14331
ENSMUSG00000095907	0	0	0	0	0	0	0	0	0	0	0	0	0	0	0	0	X	Gm14333
ENSMUSG00000080876	0	0	0	0	0	0	0	0	0	0	0	0	0	0	0	0	X	Gm14332
ENSMUSG00000083144	0	0	0	0	0	0	0	0	0	0	0	0	0	0.988111	0	0	X	Gm14334
ENSMUSG00000083918	0	0	0	0	0	0	0	0	0	0	0	0	0	0	0	0	X	Gm14352
ENSMUSG00000094558	0	0	0	0	0	0	0	0	0	0	0	0	0	0	0	0	X	Btbd35f11
ENSMUSG00000081589	0	0	0	0	0	0	0	0	0	0	0	0	0	0	0	0	X	Gm14353
ENSMUSG00000082167	0	0	0	0	0	0	0	0	0	0	0	0	0	0	0	0	X	Gm14360
ENSMUSG00000095492	0	0	0	0	0	0	0	0	0	0	0	0	0	0	0	0	X	Gm14361
ENSMUSG00000094876	0	0	0	0	0	0	0	0	0	0	0	0	0	0	0	0	X	Btbd35f18
ENSMUSG00000095716	0	0	0	0	0	0	0	0	0	0	0	0	0	0	0	0	X	Btbd35f10
ENSMUSG00000095259	0	0	0	0	0	0	0	0	0	0	0	0	0	0	0	0	X	Gm14357
ENSMUSG00000082025	0	0	0	0	0	0	0	0	0	0	0	0	0	0	0	0	X	Gm14359
ENSMUSG00000096524	0	0	0	0	0	0	0	0	0	0	0	0	0	0	0	0	X	Gm14355
ENSMUSG00000080300	0	0	0	0	0	0	0	0	0	0	0	0	0	0	0	0	X	Spin2-ps1
ENSMUSG00000095835	0	0	0	0	0	0	0	0	0	0	0	0	0	0	0	0	NA	NA
ENSMUSG00000094725	0	0	0	0	0	0	0	0	0	0	0	0	0	0	0	0	X	Gm15251
ENSMUSG00000096733	0	0	0	0	0	0	0	0	0	0	0	0	0	0	0	0	X	Gm15257
ENSMUSG00000078218	0	0	0	0	0	0	0	0	0	0	0	0	0	0	0	0	X	Btbd35f3
ENSMUSG00000086230	0	0	0	0	0	0	0	0	0	0	0	0	0	0	0	0	NA	NA
ENSMUSG00000087262	0	0	0	0	0	0	0	0	0	0	0	0	0	0	0	0	NA	NA
ENSMUSG00000085978	0	0	0	0	0	0	0	0	0	0	0	0	0	0	0	0	X	Gm15258
ENSMUSG00000080299	0	0	0	0	0	0	0	0	0	0	0	0	0	0	0	0	X	Gm14350
ENSMUSG00000084955	0	0	0	0	0	0	0	0	0	0	0	0	0	0	0	0	X	Gm14349
ENSMUSG00000082081	0	0	0	0	0	0	0	0	0	0	0	0	0	0	0	0	X	Gm14358
ENSMUSG00000093977	0	0	0	0	0	0	0	0	0	0	0	0	0	0	0	0	X	Gm14362
ENSMUSG00000085963	0	0	0	0	0	0	0	0	0	0	0	0.987489	0	0	0	0	NA	NA
ENSMUSG00000085685	0	0	0	0	0	0	0	0	0	0	0	0	0	0	0	0	NA	NA
ENSMUSG00000082489	0	0	0	0	0	0	0	0	0	0	0	0	0	0	0	0	X	Gm14356
ENSMUSG00000094307	0	0	0	0	0	0	0	0	0	0	0	0	0	0	0	0	X	Btbd35f28
ENSMUSG00000094596	0	0	0	0	0	0	0	0	0	0	0	0	0	0	0	0	X	Btbd35f20
ENSMUSG00000094240	0	0	0	0	0	0	0	0	0	0	0	0	0	0	0	0	X	Gm14348
ENSMUSG00000085775	0	0	0	0	0	1.01601	0	0	0	0	0	0	0	0	0	0	X	Gm14364
ENSMUSG00000085966	0	0	0	0	0	0	0	0	0	0	0	0	0	0	0	0	X	Gm14368
ENSMUSG00000095411	0	0	0	0	0	0	0	0	0	0	0	0	0	0	0	0	X	Gm15260
ENSMUSG00000094273	0	0	0	0	0	0	0	0	0	0	0	0	0	0	0	0	X	Btbd35f17
ENSMUSG00000094794	0	0	0	0	0	0	0	0	0	0	0	0	0	0	0	0	X	Gm6019
ENSMUSG00000080073	0	0	0	0	0	0	0	0	0	0	0	0	0	0	0	0	X	Gm9427
ENSMUSG00000094323	0	0	0	0	0	0	0	0	0	0	0	0	0	0	0	0	X	Gm15256
ENSMUSG00000078214	0	0	0	0	0	0	0	0	0	0	0	0	0	0	0	0	X	Gm5925
ENSMUSG00000096800	0	0	0	0	0	0	0	0	0	0	0	0	0	0	0	0	X	Gm4725
ENSMUSG00000085686	0	0	0	0	0	0	0	0	0	0	0	0	0	0	0	0	X	Gm9498
ENSMUSG00000095657	0	0	0	0	0	0	0	0	0	0	0	0	0	0	0	0	X	Gm15252
ENSMUSG00000078213	0	0	0	0	0	0	0	0	0	0	0	0	0	0	0	0	X	Btbd35f4
ENSMUSG00000094693	0	0	0	0	0	0	0	0	0	0	0	0	0	0	0	0	X	Gm4726
ENSMUSG00000078212	0	0	0	0	0	0	0	0	0	0	0	0	0	0	0	0	X	Gm3757
ENSMUSG00000086497	0	0	0	0	0	0	0	0	0	0	0	0	0	0	0	0	X	Gm15259
ENSMUSG00000095436	0	0	0	0	0	0	0	0	0	0	0	0	0	0	0	0	X	Gm15254
ENSMUSG00000094860	0	0	0	0	0	0	0	0	0	0	0	0	0	0	0	0	X	Btbd35f27
ENSMUSG00000094358	0	0	0	0	0	0	0	0	0	0	0	0	0	0	0	0	X	Gm14370
ENSMUSG00000080792	0	0	0	0	0	0	0	0	0	0	0	0	0	0	0	0	X	Gm14367
ENSMUSG00000094401	0	0	0	0	0	0	0	0	0	0	0	0	0	0	0	0	X	Gm14365
ENSMUSG00000085706	1.8137	0	0	0	0	0	0	0	0	0	0	0	0	0	0	0	X	Gm9428
ENSMUSG00000078210	0	1.25162	0	0.895624	0	0	0	0	0	0	0	0	0	0.988111	0	0	X	Gm5924
ENSMUSG00000081626	0	0	0	0	0	0	0	0	0	0	0	0	0	0	0	0	X	Gm14369
ENSMUSG00000082975	0	0	0	0	0	0	0	0	0	0	0	0	0	0	0	0	X	Gm14363
ENSMUSG00000044597	0	0	0	0.895624	0	0	2.88538	0	0.792087	0.988883	0.993558	0	0	0	0	0	X	Mycs
ENSMUSG00000082326	0	0	0	0	0	0	0	0	0	0	1.98712	0	0	0	0	2.26249	X	Gm14366
ENSMUSG00000082270	0	0	0	0	0	0	0	0	0	0	0.993558	0	0	0	0	0	X	Gm14375
ENSMUSG00000095814	0	0	0	0	0	0	0	0	0	0	0	0	0	0	0	0	X	Btbd35f7
ENSMUSG00000081232	64.3865	86.3619	76.5751	102.997	66.727	62.9928	75.0199	80.394	110.1	97.8994	81.4717	66.1617	85.3131	83.0013	95.6859	71.2685	X	Gm14373
ENSMUSG00000081486	0	0	0	0	0	0	0	0	0	0	0	0	0	0	0	0	X	Gm14452
ENSMUSG00000083939	0	0	0	0	0	0	0	0	0	0	0	0	0	0	0	0	X	Gm14451
ENSMUSG00000080186	0	1.25162	0.957189	0	0.866584	1.01601	0	0	2.37626	0.988883	0.993558	0	0	0.988111	0	1.13125	X	Gm14448
ENSMUSG00000081661	0.906852	0	0.957189	0	0.866584	0	0	1.03069	0	0.988883	0	0	2.24508	0	0	1.13125	X	Gm14450
ENSMUSG00000073295	160.513	165.214	111.034	107.475	209.713	224.539	193.32	162.849	240.002	307.543	305.022	400.92	58.3721	72.1321	73.6045	100.681	X	Nudt11
ENSMUSG00000082109	0.906852	7.50973	6.70032	7.16499	4.33292	6.09608	1.92359	7.21485	2.37626	6.92218	3.97423	3.94996	1.12254	4.94055	6.30896	1.13125	X	Rpl19-ps12
ENSMUSG00000073294	125.146	105.136	73.7035	76.128	32.0636	28.4484	25.0066	22.6752	55.4461	51.4219	69.5491	67.1492	22.4508	32.6077	24.1844	26.0187	X	AU022751
ENSMUSG00000075918	0	0	0	0	0	0	0	0	0	0	0	0	0	0	0	0	X	n-R5s2
ENSMUSG00000073293	41.7152	43.8068	32.5444	34.9293	68.4601	51.8167	61.5548	48.4425	45.941	88.0106	79.4846	80.9741	7.85779	13.8336	17.8754	31.6749	X	Nudt10
ENSMUSG00000023279	5.44111	6.25811	6.70032	3.5825	0	4.06405	0.961793	3.09208	0.792087	0	0	0	1.12254	4.94055	1.05149	2.26249	X	Bmp15
ENSMUSG00000068270	3835.98	3438.2	4161.86	3406.95	3871.03	3760.26	4229.01	3674.42	1558.83	1933.27	1367.14	1668.86	300.841	275.683	302.83	287.337	X	Shroom4
ENSMUSG00000062393	13.6028	10.013	8.6147	12.5387	10.399	23.3683	35.5864	10.3069	20.5943	29.6665	24.8389	29.6247	3.36762	0.988111	2.10299	4.52498	X	Dgkk
ENSMUSG00000051592	7.25481	8.76135	1.91438	8.06062	4.33292	9.14412	4.80897	6.18415	53.0698	47.4664	29.8067	25.6747	0	0	0	1.13125	X	Ccnb3
ENSMUSG00000050089	0	0	0	0	0	0	0	0	0	0	0	0	0	0	0	0	X	Akap4
ENSMUSG00000082240	0	1.25162	0	0.895624	0.866584	0	0	0	0	0	0.993558	0	0	0.988111	0	0	X	Gm14380
ENSMUSG00000004317	5368.56	5438.3	5535.42	5419.42	6228.14	6025.97	6477.68	5784.25	2347.75	2607.68	2737.25	2885.44	1056.31	956.491	1314.37	976.265	X	Clcn5
ENSMUSG00000089127	0	0	0	0	0	0	0	0	0	0	0	0	0	0	0	0	X	Gm26401
ENSMUSG00000070108	0.906852	2.50324	0	0	0.866584	3.04804	0	4.12277	0	0	0.993558	0	1.12254	0	0	1.13125	X	Mir500
ENSMUSG00000076251	4.53426	3.75487	3.82876	6.26937	4.33292	6.09608	4.80897	7.21485	0	0.988883	0.993558	0	0	0.988111	3.15448	0	X	Mir501
ENSMUSG00000070100	2.72055	1.25162	5.74313	4.47812	5.1995	1.01601	8.65614	8.24554	0	0	0	0	1.12254	0	1.05149	0	X	Mir362
ENSMUSG00000065398	5.44111	0	0	0.895624	0.866584	2.03203	1.92359	2.06138	0	0	0	0	0	0	0	0	X	Mir188
ENSMUSG00000070139	3.62741	3.75487	5.74313	6.26937	8.66584	4.06405	12.5033	6.18415	0.792087	0.988883	0.993558	0.987489	1.12254	3.95244	2.10299	2.26249	X	Mir532
ENSMUSG00000046269	243.943	281.615	236.426	235.549	133.454	159.514	174.085	170.064	205.151	240.299	219.576	264.647	196.445	194.658	219.762	196.837	X	Usp27x
ENSMUSG00000087252	2.72055	1.25162	2.87157	2.68687	0	4.06405	3.84717	3.09208	0.792087	1.97777	2.98067	4.93744	3.36762	5.92866	2.10299	0	X	Gm14379
ENSMUSG00000063018	495.141	515.668	461.365	421.839	315.437	279.404	278.92	226.752	577.431	613.107	544.47	600.393	300.841	354.732	307.036	338.243	X	2010204K13Rik
ENSMUSG00000083535	0	0	0	0	0	0	0	0	0	0	0.993558	0	0	0	0	0	X	Gm14381
ENSMUSG00000084150	0	0	0	0	0	0	0	0	0	0	0	0.987489	0	0	0	0	X	Gm14395
ENSMUSG00000083402	0.906852	0	0	0	0	0	0	0	0	0	0	0	0	0	0	0	X	Gm14394
ENSMUSG00000088477	0	0	0	0	0	0	0	0	0	0	0	0	0	0	0	0	X	Gm23082
ENSMUSG00000039556	299.261	296.634	336.93	251.67	267.774	247.907	306.812	279.318	114.061	100.866	130.156	109.611	148.175	111.657	146.158	115.387	X	Ppp1r3f
ENSMUSG00000039545	3.62741	17.5227	16.2722	12.5387	7.79926	3.04804	6.73255	5.15346	22.9705	20.7665	16.8905	14.8123	4.49016	6.91678	8.41195	14.7062	X	Flicr
ENSMUSG00000039521	3.62741	3.75487	2.87157	1.79125	0	2.03203	1.92359	0	3.96044	1.97777	2.98067	2.96247	0	1.97622	1.05149	5.65623	X	Foxp3
ENSMUSG00000031143	69.8276	67.5876	67.0032	61.7981	64.9938	50.8007	44.2425	31.9515	41.1885	71.1996	29.8067	33.5746	60.6172	64.2272	79.9135	56.5623	X	Ccdc22
ENSMUSG00000031142	0	0	0	1.79125	0	0	0	1.03069	0.792087	0	0.993558	1.97498	0	0	0	0	X	Cacna1f
ENSMUSG00000031144	104.288	63.8327	65.0888	72.5455	71.9265	86.3611	75.0199	56.6881	102.179	78.1218	131.15	104.674	43.7791	38.5363	45.2142	38.4624	X	Syp
ENSMUSG00000087644	5.44111	6.25811	3.82876	2.68687	3.46634	2.03203	0.961793	5.15346	3.96044	1.97777	1.98712	2.96247	4.49016	4.94055	5.25747	4.52498	X	Gm14703
ENSMUSG00000031145	249.384	240.311	255.569	214.95	188.049	171.706	165.428	175.218	45.149	41.5331	49.6779	47.3995	313.189	259.873	396.413	322.405	X	Prickle3
ENSMUSG00000031146	8899.84	7994.11	8610.87	7266.2	4501.04	4369.87	4267.48	4271.19	5630.95	6049	5253.93	6012.82	9687.53	9986.84	9961.85	9790.94	X	Plp2
ENSMUSG00000031147	2.72055	7.50973	6.70032	3.5825	3.46634	5.08007	2.88538	3.09208	16.6338	11.8666	3.97423	8.8874	8.98033	3.95244	5.25747	1.13125	X	Magix
ENSMUSG00000081083	0	0	0	0	0	0	0	0	0	0	0	0	0	0	0	0	X	Gm6079
ENSMUSG00000031148	850.627	1040.1	822.225	1023.7	678.535	688.857	824.257	629.753	601.986	641.785	636.871	604.343	1047.33	891.276	934.778	871.06	X	Gpkow
ENSMUSG00000086853	3.62741	0	0.957189	0.895624	0	0	0	0	0	0	0.993558	0	0	0.988111	0	0	NA	NA
ENSMUSG00000039382	2237.2	1995.09	2072.31	1637.2	1131.76	1144.03	1183.97	874.027	724.76	600.252	663.697	587.556	2751.35	2547.35	3571.92	3216.13	X	Wdr45
ENSMUSG00000031149	973.959	884.897	890.186	850.843	632.606	617.736	566.496	598.832	702.581	645.741	706.42	708.029	2043.02	2126.41	1743.38	1926.51	X	Praf2
ENSMUSG00000031150	1058.3	914.936	1114.17	832.93	704.533	704.097	736.734	647.275	1177.04	1424.98	1320.44	1369.65	865.479	843.847	968.426	985.315	X	Ccdc120
ENSMUSG00000082617	0.906852	1.25162	1.91438	0.895624	1.73317	1.01601	0.961793	0	9.50504	2.96665	2.98067	1.97498	3.36762	2.96433	3.15448	1.13125	X	Smt3h2-ps
ENSMUSG00000000134	3032.51	2618.39	2792.12	2289.21	2789.53	2661.95	2729.57	2342.76	4878.46	4632.92	4828.69	4383.46	3320.48	3536.45	3910.5	4052.12	X	Tfe3
ENSMUSG00000031153	477.911	434.313	444.136	343.024	469.689	473.462	415.495	337.036	932.286	1117.44	1024.36	1119.81	797.004	687.725	1091.45	876.716	X	Gripap1
ENSMUSG00000080645	3.62741	1.25162	0.957189	8.06062	0	2.03203	1.92359	2.06138	1.58417	2.96665	0.993558	2.96247	2.24508	0	2.10299	2.26249	X	Mir1198
ENSMUSG00000009731	275.683	281.615	213.453	253.462	152.519	181.866	220.251	170.064	253.468	241.287	259.319	201.448	356.968	295.445	384.847	289.599	X	Kcnd1
ENSMUSG00000031154	5148.2	4605.97	5103.73	4512.15	4763.61	4779.33	4770.5	4699.96	6819.08	6288.31	6104.42	6529.28	4449.75	4402.03	4531.94	4532.9	X	Otud5
ENSMUSG00000031155	165.047	176.479	157.936	176.438	112.656	139.194	129.842	98.9465	12431.8	13958.1	14615.2	17328.5	241.346	272.719	280.749	305.436	X	Pim2
ENSMUSG00000031156	453.426	434.313	471.894	351.085	470.555	487.686	485.706	461.75	676.442	776.273	775.969	799.866	651.074	630.415	611.969	605.217	X	Slc35a2
ENSMUSG00000031157	1712.14	1684.68	1696.14	1543.16	1304.21	1203.98	1252.26	1220.34	2303.39	2074.68	2230.54	2329.49	2243.96	1923.85	2187.11	2160.68	X	Pqbp1
ENSMUSG00000031158	1311.31	1229.09	1350.59	1186.7	917.713	944.892	837.722	903.917	1098.62	1088.76	1118.75	1286.7	1647.89	1875.43	1538.34	1581.48	X	Timm17b
ENSMUSG00000073291	0	0	0	0	0	0	0	0	0	0	0	0	0	0	0	0	X	Gm10491
ENSMUSG00000073290	0.906852	1.25162	0	1.79125	0.866584	0	0.961793	0	3.16835	0.988883	0	5.92493	2.24508	2.96433	3.15448	1.13125	X	Gm10490
ENSMUSG00000039278	14.5096	12.5162	2.87157	5.37374	0	1.01601	0	0	109.308	93.9439	70.5426	76.0366	37.0439	38.5363	52.5747	30.5436	X	Pcsk1n
ENSMUSG00000031160	84.3372	92.62	28.7157	58.2156	2.59975	3.04804	1.92359	3.09208	540.995	562.674	333.835	445.357	156.033	190.705	124.076	234.168	X	Eras
ENSMUSG00000031161	5567.16	5187.97	5282.72	5247.46	1856.22	2302.29	2042.85	2435.53	4417.47	4379.76	4251.43	4253.11	7738.8	7685.53	8900.89	8723.04	X	Hdac6
ENSMUSG00000082054	0.906852	0	2.87157	0	0	0	1.92359	1.03069	0	0	0	0	1.12254	0	0	0	X	Psmb6-ps
ENSMUSG00000031162	0	2.50324	0	0	0	0	0	0	10.2971	9.88883	4.96779	11.8499	48.2693	47.4293	53.6262	59.956	X	Gata1
ENSMUSG00000031163	22.6713	17.5227	5.74313	11.6431	0	0	0	0	47.5252	39.5553	45.7037	43.4495	340.13	339.91	299.676	347.293	X	Glod5
ENSMUSG00000083518	10.8822	17.5227	11.4863	10.7475	11.2656	2.03203	5.77076	4.12277	3.96044	4.94442	1.98712	7.89991	40.4115	40.5125	24.1844	36.1999	X	Gm9429
ENSMUSG00000080877	219.458	195.253	162.722	183.603	134.321	159.514	175.046	179.34	180.596	147.344	175.86	133.311	186.342	168.967	179.805	166.293	X	Rpl22-ps1
ENSMUSG00000082404	0	0	0	0	0.866584	1.01601	0	0	0	0	0	0	0	0	0	0	X	Gm14799
ENSMUSG00000068243	99.7537	133.924	111.991	95.8318	137.787	108.713	98.1029	113.376	88.7137	76.144	95.3816	66.1617	108.886	146.24	144.055	148.193	X	Gm7079
ENSMUSG00000087193	569.503	584.507	387.661	517.671	42.4626	60.9608	50.0133	89.6702	212.279	185.91	71.5362	46.412	1342.56	1185.73	1244.97	1521.53	X	Gm14820
ENSMUSG00000039231	3107.78	2784.86	3769.41	2897.34	4763.61	4739.7	4954.2	4543.29	4211.53	3947.62	4172.94	4241.26	1289.8	1355.69	1377.46	1296.41	X	Suv39h1
ENSMUSG00000031165	89.7783	66.336	80.4039	79.7105	9.53242	7.11209	10.5797	18.5525	23.7626	7.91106	14.9034	1.97498	106.641	90.9062	88.3255	123.306	X	Was
ENSMUSG00000088211	0	0	0	0	0	0	0	1.03069	0.792087	0	0	0.987489	5.61271	3.95244	2.10299	0	X	Gm22083
ENSMUSG00000086404	1.8137	2.50324	7.65751	11.6431	4.33292	4.06405	8.65614	5.15346	11.8813	6.92218	9.93558	17.7748	13.4705	9.88111	7.36045	13.575	X	Gm6787
ENSMUSG00000081042	0	0	0	0	0	1.01601	0	0	1.58417	0.988883	0	0	0	0.988111	0	0	X	Psmb7-ps2
ENSMUSG00000031166	1358.46	1329.22	1489.39	1288.8	1261.75	1291.35	1164.73	1117.27	682.779	675.407	552.418	573.731	973.243	956.491	1030.46	918.572	X	Wdr13
ENSMUSG00000031167	6994.55	7967.82	7088.94	6907.05	5524.47	6462.86	5199.46	5949.16	18481	16590.5	17268	15845.2	14408.9	13496.6	12293	12674.5	X	Rbm3
ENSMUSG00000055188	25.3918	22.5292	42.1163	27.7643	36.3965	36.5765	25.0066	29.8901	19.0101	5.9333	22.8518	23.6997	31.4312	25.6909	29.4418	29.4124	X	Rbm3os
ENSMUSG00000039201	3136.8	2841.18	3052.48	2636.72	2603.22	2451.64	2597.8	2666.4	888.722	964.161	809.75	862.078	1453.69	1352.72	1738.12	1768.14	X	Tbc1d25
ENSMUSG00000031168	1996.89	1873.68	1818.66	1784.08	1536.45	1615.46	1651.4	1613.03	1507.34	1498.16	1134.64	1426.92	3897.46	3336.85	3739.11	3782.89	X	Ebp
ENSMUSG00000031169	3912.16	3696.04	3267.84	3109.61	5832.98	5688.66	5134.05	4998.86	521.193	435.109	225.538	233.047	162.768	124.502	232.38	171.949	X	Porcn
ENSMUSG00000031171	993.003	929.955	1102.68	853.53	1144.76	1106.44	1006.04	1075.01	1164.37	1106.56	1112.78	1166.22	1303.27	1182.77	1144.02	1185.55	X	Ftsj1
ENSMUSG00000031170	0.906852	1.25162	0	0	0.866584	0	0	0	41.1885	29.6665	46.6972	47.3995	8.98033	6.91678	9.46344	5.65623	X	Slc38a5
ENSMUSG00000068219	0	0	0	0	0	0	0	0	0	0	0	0	0	0	0	0	X	Ssxb10
ENSMUSG00000068218	0	0	0	0	0	0	0	1.03069	0	0	0	0	0	0.988111	0	1.13125	X	Ssxb9
ENSMUSG00000079705	0	1.25162	0	0	0	0	0	0	1.58417	0	0	0	0	0	0	0	X	Ssxb1
ENSMUSG00000023165	0	0	0	0.895624	0	0	0	0	0	0	0	0	0	0	0	0	X	Ssxb2
ENSMUSG00000079704	0	0	0	0.895624	0	0	0	0	0	0	0	0	0	0	0	0	X	Gm14459
ENSMUSG00000079702	0	0	0	1.79125	0	0	0	0	0	0	0	0	0	0	0	0	X	Ssxb6
ENSMUSG00000079701	0	1.25162	0	0	0	0	0	0	0	0	0	1.97498	0	0	0	0	X	Ssxb3
ENSMUSG00000080897	0	0	0	0	0	0	0	0	0	0	0	0	0	0	0	0	X	Gm14500
ENSMUSG00000081410	0	0	0	0	0	0	0	0	0	0	0.993558	0	0	0	0	0	X	Gm6797
ENSMUSG00000082496	120.611	126.414	91.8901	106.579	16.4651	41.6565	26.9302	42.2584	57.0303	45.4886	32.7874	19.7498	198.69	195.646	169.29	147.062	X	Gm6798
ENSMUSG00000082458	11.7891	17.5227	18.1866	16.1212	7.79926	6.09608	12.5033	12.3683	10.2971	23.7332	22.8518	23.6997	16.8381	21.7384	22.0814	23.7562	X	Gm9430
ENSMUSG00000079703	0	0	0	0	0	0	0	0	0	0.988883	0	0	0	0	0	0	X	Ssxb8
ENSMUSG00000035371	0	0	0	0	0	0	0	0	0	0	0	0	0	0	0	0	X	Ssx9
ENSMUSG00000071816	0	0	0	0	0	0	0	0	0	0	0	0	0	0	0	0	X	Ssxb5
ENSMUSG00000082129	0	0	0	0	0	0	0	0	0	0	0	0	0	0	0	0	X	Gm14502
ENSMUSG00000079699	0	0	0	0	0	0	0	0	0	0	0	0	0	0	0	0	X	Gm6592
ENSMUSG00000079697	0	0	0	0	0	0	0	0	0	0	0	0	2.24508	0	0	0	X	Gm5751
ENSMUSG00000052364	3.62741	10.013	4.78594	7.16499	0.866584	1.01601	0	1.03069	14.2576	12.8555	11.9227	19.7498	2.24508	0.988111	2.10299	3.39374	X	B630019K06Rik
ENSMUSG00000082198	0	0	0	0	0	0	0	0	0	0	1.98712	0	0	0	0	0	X	Gm14504
ENSMUSG00000081381	0	0	0	0	0.866584	0	3.84717	0	0	0	0.993558	1.97498	2.24508	0	0	0	X	Gm5752
ENSMUSG00000083871	0	0	0	0	0	0	0	0	0	0	0	0	0	0	0	0	X	Gm16479
ENSMUSG00000080051	0.906852	2.50324	0	0	0.866584	1.01601	0	1.03069	1.58417	0	0.993558	1.97498	0	0	0	2.26249	X	Gm14510
ENSMUSG00000078208	0	0	0	0	0	0	0	0	0	0	0	0	0	0	0	0	X	Fthl17b
ENSMUSG00000081020	0	0	0	0	0	0	0	2.06138	0	0.988883	0	0	0	0	0	0	X	Gm14509
ENSMUSG00000060685	0.906852	0	3.82876	0.895624	0	0	0	0	2.37626	3.95553	6.95491	5.92493	5.61271	14.8217	1.05149	5.65623	X	Fthl17c
ENSMUSG00000087584	0	0	0	0	0	0	0	0	0	0	0	0	0	0	0	0	X	Gm14457
ENSMUSG00000078206	11.7891	6.25811	3.82876	8.06062	0	0	0	0	6.3367	5.9333	9.93558	8.8874	5.61271	14.8217	5.25747	11.3125	X	Fthl17d
ENSMUSG00000083468	0	6.25811	1.91438	2.68687	2.59975	1.01601	2.88538	4.12277	1.58417	5.9333	2.98067	1.97498	0	0.988111	0	2.26249	X	Gm9431
ENSMUSG00000082222	0	0	0	0	0	0	0	0	0	0	0	0	0	0	0	0	X	Gm14865
ENSMUSG00000071815	26.2987	25.0324	19.1438	18.8081	0	2.03203	0	3.09208	35.6439	26.6998	23.8454	23.6997	14.593	36.5601	13.6694	24.8874	X	Fthl17e
ENSMUSG00000086518	0	0	0.957189	0	0	0	0.961793	0	0	0	0	0	0	0.988111	0	0	X	Gm14503
ENSMUSG00000083714	0	0	0	0.895624	0	0	0	0	0	0	0	0	0	0	1.05149	0	X	Fthl17-ps1
ENSMUSG00000080050	2.72055	1.25162	1.91438	1.79125	1.73317	0	0.961793	1.03069	0.792087	0	0	0.987489	0	0	0	0	X	Gm14864
ENSMUSG00000080952	0	0	0	0	0	0	0	0	0	0	0	0	0	0	0	0	X	Gm5379
ENSMUSG00000072249	34.4604	90.1168	54.5598	94.0405	4.33292	4.06405	1.92359	3.09208	79.2087	32.6331	78.4911	62.2118	44.9016	97.823	22.0814	49.7748	X	Fthl17f
ENSMUSG00000081959	0	0	0	0	0	0	0	0	0	0	0	0	0	0	0	0	X	Gm16480
ENSMUSG00000083123	29.0193	18.7743	12.4435	29.5556	0	1.01601	0	1.03069	53.0698	27.6887	45.7037	26.6622	22.4508	33.5958	10.5149	27.1499	X	Fthl17-ps2
ENSMUSG00000045797	2.72055	2.50324	1.91438	0.895624	0	0	0	0	0.792087	2.96665	2.98067	0	1.12254	0.988111	0	2.26249	X	4930402K13Rik
ENSMUSG00000087021	0	0	0	0	0	0	0	0	0.792087	0	0	0	0	0	0	0	X	Fthl17-ps3
ENSMUSG00000047344	38.9946	46.31	25.8441	29.5556	7.79926	12.1922	13.4651	15.4604	65.7432	47.4664	57.6264	43.4495	2.24508	6.91678	3.15448	2.26249	X	Lancl3
ENSMUSG00000079694	1.8137	1.25162	3.82876	2.68687	0.866584	1.01601	0.961793	1.03069	2.37626	0	2.98067	0	0	0.988111	1.05149	0	X	Gm14862
ENSMUSG00000015342	1064.64	1142.73	1064.39	1357.77	536.416	543.567	514.559	635.937	363.568	432.142	449.088	392.033	236.856	320.148	207.144	245.48	X	Xk
ENSMUSG00000096571	3.62741	8.76135	12.4435	10.7475	2.59975	8.12811	4.80897	8.24554	1.58417	0	1.98712	1.97498	3.36762	0.988111	0	0	NA	NA
ENSMUSG00000065155	0	0	0	0	0	0	0	0	0	0	0	0	0	0	0	0	X	Gm25481
ENSMUSG00000083670	5.44111	8.76135	12.4435	8.95624	6.93267	7.11209	6.73255	14.4297	11.8813	13.8444	8.94202	10.8624	19.0832	13.8336	4.20597	14.7062	X	Gm6829
ENSMUSG00000083608	0	0	0	0	0.866584	0	0	0	0	0	0	0	0	0	0	0	X	Gm14863
ENSMUSG00000063080	4.53426	3.75487	3.82876	8.95624	0.866584	2.03203	0.961793	0	0	1.97777	0	0	4.49016	0.988111	0	0	NA	NA
ENSMUSG00000015340	102.474	107.639	95.7189	85.9799	6.06609	8.12811	9.61793	19.5832	325.548	268.976	448.095	303.159	112.254	101.775	98.8404	104.075	X	Cybb
ENSMUSG00000077713	0	0	0	0	0.866584	1.01601	0	0	0	0	0	0	0	0	0	0	X	Gm25728
ENSMUSG00000078346	0	0	0.957189	0	0	0	0	0	0	0	0	0	0	0	0	0	X	H2al1n
ENSMUSG00000031176	1508.09	1846.14	1579.36	1929.17	986.173	1186.7	934.863	1285.27	566.342	571.574	550.431	619.155	2132.83	2405.06	1743.38	1761.35	X	Dynlt3
ENSMUSG00000040456	4.53426	5.00649	0.957189	2.68687	6.06609	4.06405	2.88538	3.09208	3.96044	1.97777	1.98712	0.987489	0	0	0	0	X	H2ap
ENSMUSG00000048994	0	0	1.91438	4.47812	1.73317	4.06405	3.84717	4.12277	3.16835	0.988883	0	2.96247	0	0	0	0	X	H2al3
ENSMUSG00000054453	156.885	155.201	127.306	139.717	175.917	221.491	171.199	199.954	72.0799	153.277	73.5233	94.7989	11.2254	16.7979	8.41195	14.7062	X	Sytl5
ENSMUSG00000081898	0.906852	0	1.91438	1.79125	2.59975	1.01601	2.88538	2.06138	2.37626	0.988883	1.98712	3.94996	1.12254	3.95244	1.05149	5.65623	X	Gm5754
ENSMUSG00000090084	0	0	0.957189	0	0	0	0	0	0	0.988883	2.98067	0	0	0	2.10299	1.13125	X	Srpx
ENSMUSG00000031174	2130.19	2200.35	2085.71	2228.31	2020.87	2033.04	2034.19	2050.05	1471.7	1537.71	1353.23	1300.52	1388.58	1573.07	1058.85	1236.45	X	Rpgr
ENSMUSG00000031173	0	0	0	0	0	0	0	0	0	0	0	0	0	0	0	0	X	Otc
ENSMUSG00000086996	0	0	0	0	0	0	0	0	0	0	0	0	0	0	0	1.13125	X	4933416E14Rik
ENSMUSG00000058254	114.263	116.401	60.3029	69.8587	45.0624	43.6886	49.0515	39.1663	1135.06	1468.49	1130.67	1575.04	60.6172	112.645	25.2358	62.2185	X	Tspan7
ENSMUSG00000088404	0	0	0	0	0	0	0	0	1.58417	0	2.98067	0	0	0	0	0	X	Gm25885
ENSMUSG00000068200	8.16166	3.75487	10.5291	11.6431	6.06609	2.03203	9.61793	10.3069	12.6734	11.8666	9.93558	6.91242	12.348	12.8454	9.46344	7.91872	X	Gm5931
ENSMUSG00000083262	0	0	0	0	0	0	0	0	0.792087	0	0	0	0	0	0	0	X	Gm14470
ENSMUSG00000081308	16.3233	10.013	8.6147	8.95624	12.1322	15.2402	8.65614	12.3683	13.4655	14.8332	5.96135	4.93744	10.1029	8.893	8.41195	5.65623	X	Gm14480
ENSMUSG00000008035	275.683	157.704	268.97	154.047	232.245	197.107	242.372	225.722	1962.79	1388.39	1501.27	1303.49	533.207	732.19	262.873	367.655	X	Mid1ip1
ENSMUSG00000085587	0	0	0.957189	3.5825	0	0	0	1.03069	3.96044	0.988883	2.98067	1.97498	0	0	0	2.26249	X	Gm14493
ENSMUSG00000081680	0	0	0	0	0	0	0	0	0	0	0	0	0	0	0	0	X	Gm14473
ENSMUSG00000083419	0	0	0	0	0	0	0	0	0	0	0	0	0	0	0	0	X	Gm14485
ENSMUSG00000080948	0	0	0	0	0	0	0	0	0	0	0	0	0	0	0	0	X	Gm14481
ENSMUSG00000095208	0	0	0	0	0	0	0	0	0	0.988883	0	0	0	0	0	0	NA	NA
ENSMUSG00000096121	0	0	0	0	0	0	0	0	0	0	0	0	0	0	0	0	NA	NA
ENSMUSG00000096097	0	0	0	0	0	0	0	0	0	0	0	0	0	0	0	0	X	H2al1c
ENSMUSG00000094904	0	0	0	0	0	0	0	0	0	0	0	0	0	0	0	0	X	H2al1d
ENSMUSG00000095413	0	0	0	0	0	0	0	0	0	0	0	0	0	0	0	0	X	H2al1e
ENSMUSG00000095655	0	0	0	0	0	0	0	0	0	0	0	0	0	0	0	0	X	H2al1f
ENSMUSG00000095662	0	0	0	0	0	0	0	0	0	0	0	0	0	0	0	0	X	H2al1g
ENSMUSG00000095810	0	0	0	0	0	0	0	0	0	0	0	0	0	0	0	0	NA	NA
ENSMUSG00000095445	0	0	0	0	0	0	0	0	0	0	0	0	0	0	0	0	X	H2al1i
ENSMUSG00000069038	0	0	0	0	0	0	0	0	0	0	0	0	0	0	0	0	X	H2al1j
ENSMUSG00000083492	0	0	0	0	0	0	0	0	0	0	0	0	0	0	0	0	X	Gm14515
ENSMUSG00000080811	799.843	768.496	642.274	635.893	728.797	669.553	630.937	615.323	1004.37	700.129	600.109	525.344	840.783	843.847	686.625	585.986	X	Gm14513
ENSMUSG00000093792	0	0	0	0	0	0	0	0	0	0	0	0	0	0	0	0	NA	NA
ENSMUSG00000065825	0	0	0	0	0	0	0	0	0	0	0	0	0	0	0	0	X	Gm26314
ENSMUSG00000082146	0	0	0	0	0	0	0	0	0.792087	0	0	0	0	0	0	0	X	Rpl23a-ps13
ENSMUSG00000083439	2.72055	5.00649	0	0.895624	3.46634	1.01601	0	1.03069	3.16835	0.988883	0	0	4.49016	5.92866	4.20597	0	X	Gm14491
ENSMUSG00000081947	0	0	0	0	0	0	0	0	0	0	0	0	0	0	0	0	X	Gm14512
ENSMUSG00000040363	1799.19	1872.43	1684.65	1772.44	1075.43	1201.94	1102.22	1166.74	4286.77	3955.53	3604.63	3448.31	1350.42	1767.73	1364.84	1800.94	X	Bcor
ENSMUSG00000087271	2.72055	12.5162	2.87157	8.95624	2.59975	3.04804	5.77076	2.06138	11.8813	13.8444	20.8647	15.7998	0	0.988111	0	2.26249	NA	NA
ENSMUSG00000083486	0	0	0	0	0	0	0	0	0	0	0	0	0	0	0	0	X	Gm14521
ENSMUSG00000087591	0	2.50324	0	0	2.59975	0	2.88538	0	0	0	0	0	0	0.988111	2.10299	0	X	Gm14635
ENSMUSG00000081461	57.1317	80.1038	62.2173	62.6937	54.5948	69.0889	78.8671	57.7188	67.3274	48.4553	54.6457	27.6497	37.0439	50.3937	56.7807	46.3811	X	Rpl30-ps11
ENSMUSG00000031007	6164.78	6344.47	6562.49	6660.76	4800.88	4774.25	5042.68	5187.48	3391.72	3568.88	3521.17	3578.66	6601.66	6446.44	6581.3	6467.33	X	Atp6ap2
ENSMUSG00000083199	140.562	126.414	132.092	150.465	104.857	130.05	136.575	131.929	123.566	177.999	150.027	139.236	163.891	173.908	151.415	162.899	X	Gm9432
ENSMUSG00000079871	29.0193	22.5292	23.9297	18.8081	0	2.03203	7.69435	1.03069	26.1389	20.7665	15.8969	9.87489	31.4312	22.7265	50.4717	46.3811	X	Gm4984
ENSMUSG00000044148	1816.42	1718.48	1817.7	1855.73	1253.08	1456.96	1359.01	1388.34	1422.59	1429.92	1557.9	1407.17	2215.9	2161.99	2285.95	2315.66	X	1810030O07Rik
ENSMUSG00000086473	19.9507	17.5227	18.1866	16.1212	22.5312	10.1601	19.2359	16.4911	23.7626	27.6887	21.8583	25.6747	25.8184	32.6077	29.4418	29.4124	X	Gm16265
ENSMUSG00000064127	2877.44	3315.55	2900.28	3566.37	2752.27	2951.52	2969.06	3047.76	7914.53	8226.52	8491.94	8367.98	2746.86	2659.01	3138.71	3112.06	X	Med14
ENSMUSG00000085891	2.72055	6.25811	7.65751	8.95624	11.2656	16.2562	13.4651	7.21485	1.58417	8.89995	9.93558	4.93744	1.12254	2.96433	0	0	X	Gm14634
ENSMUSG00000077858	0.906852	1.25162	0	0	0	0	0	0	0	0	0	0	1.12254	0	0	0	X	Gm25063
ENSMUSG00000083760	0.906852	2.50324	0.957189	1.79125	2.59975	2.03203	0	2.06138	0	1.97777	0	0	1.12254	0	1.05149	1.13125	X	Gm14524
ENSMUSG00000083307	44.4357	40.0519	23.9297	27.7643	8.66584	11.1761	16.3505	12.3683	42.7727	28.6776	21.8583	19.7498	141.44	147.229	209.247	192.312	X	AA414768
ENSMUSG00000083751	0	0	0	0	0	0	0	0	0	0	0	0	0	0	0	0	X	Gm14534
ENSMUSG00000087424	108.822	140.182	134.964	138.822	70.1933	67.0569	90.4086	90.7009	52.2777	34.6109	20.8647	28.6372	131.337	176.872	123.025	126.7	X	5730405O15Rik
ENSMUSG00000031010	77933	81446.8	71172.7	84248.7	47388.3	50616.8	51564.6	55029.7	34688.7	34539.7	30638.3	30269.5	80424.5	84496.3	81833.5	86608.2	X	Usp9x
ENSMUSG00000094574	0	0	0	0	0	0	0	0	0	0	0	0	0	0	0	0	X	Gm15027
ENSMUSG00000094259	0	0	0	0	0	0	0	0	0	0	0	0	0	0	0	0	X	Gm14536
ENSMUSG00000084349	8703.96	8458.46	8798.48	7889.55	8403.27	7985.86	8107.92	8150.72	7401.26	7637.14	7036.38	7254.09	8242.82	8955.25	6931.45	7493.37	X	Rpl3-ps1
ENSMUSG00000065813	0	0	0	0	0	0	0	0	0	0	0	0	0	0	0	0	X	n-R5s3
ENSMUSG00000083364	334.628	344.196	260.355	274.957	222.712	255.019	226.983	275.195	422.974	429.175	356.687	379.196	490.55	431.804	475.275	486.436	X	Llph-ps2
ENSMUSG00000082090	0	0	0	0.895624	0	1.01601	0	0	0	0.988883	0	0	0	0	0	0	X	Gm16481
ENSMUSG00000000787	29860.8	32568.4	29448.9	31340.6	26014	27176.3	26337.8	28978.9	54547.9	55439.7	55883.7	58041.6	46447.4	45068.7	43237.4	46367.5	X	Ddx3x
ENSMUSG00000081255	13.6028	7.50973	12.4435	17.9125	3.46634	5.08007	8.65614	12.3683	191.685	179.977	233.486	194.535	6.73525	12.8454	7.36045	10.1812	X	Gm5380
ENSMUSG00000080914	0.906852	3.75487	2.87157	0	0.866584	0	2.88538	1.03069	0	3.95553	0.993558	2.96247	2.24508	1.97622	0	3.39374	X	Gm7129
ENSMUSG00000080818	1.8137	3.75487	6.70032	4.47812	7.79926	4.06405	8.65614	1.03069	9.50504	4.94442	10.9291	2.96247	2.24508	6.91678	7.36045	0	X	Gm9434
ENSMUSG00000051228	14.5096	18.7743	15.315	10.7475	4.33292	6.09608	12.5033	5.15346	14.2576	21.7554	15.8969	20.7373	6.73525	3.95244	11.5664	1.13125	X	Nyx
ENSMUSG00000081597	0.906852	0	0	0	0	0	0	0	1.58417	1.97777	0.993558	0.987489	1.12254	1.97622	0	1.13125	X	Gm14506
ENSMUSG00000031012	1726.65	1584.55	1270.19	1326.42	2117.93	2006.63	2074.59	1812.99	4129.15	4193.85	4125.25	4792.28	1488.49	2215.34	1379.56	2159.55	X	Cask
ENSMUSG00000040229	0	0	0	0	0	0	0	0	0	0	0	0	0	0	0	0	X	Gpr34
ENSMUSG00000093217	0	0	0	0	0	0	0	0	0	0	0	0	0	0	0	0	X	Gm25246
ENSMUSG00000047678	0	0	0	0.895624	2.59975	3.04804	0	0	0	0	0	0	0	0	0	0	X	Gpr82
ENSMUSG00000082736	0	0	0	0	0	0	0	0	0	0	0	0.987489	0	0	0	0	X	Gm5381
ENSMUSG00000088706	0	0	0	0	0	0	0	0	0	0	0	0	0	0	0	0	X	Gm25552
ENSMUSG00000061065	0	0	0	0	0	0	0	0	0	0	0	0	0	0	0	0	X	H2al1o
ENSMUSG00000080733	0	0	0	0	0	0	0	0	0	0	0	0	0	0	0	0	X	Gm14867
ENSMUSG00000064772	0	0	1.91438	0	0	0	0.961793	0	0	0	0	0	0	0.988111	0	0	X	Gm25202
ENSMUSG00000084907	7.25481	2.50324	6.70032	2.68687	0	0	0	0	1.58417	0.988883	0	0	0	1.97622	5.25747	0	X	Gm14505
ENSMUSG00000081763	18.137	13.7678	17.2294	17.0169	17.3317	16.2562	11.5415	14.4297	19.8022	12.8555	17.884	11.8499	7.85779	9.88111	23.1329	21.4937	X	Gm9435
ENSMUSG00000045217	0	0	0	0	0	0	0	0	0	0	0	0	0	0	0	0	X	Ppp1r2-ps9
ENSMUSG00000082838	4.53426	2.50324	5.74313	6.26937	5.1995	9.14412	6.73255	4.12277	3.16835	0	3.97423	2.96247	3.36762	4.94055	0	2.26249	X	Gm14519
ENSMUSG00000083931	0	0	0	0	0	0	0	0	0	0	0	0	0	0	0	0	X	Gm14518
ENSMUSG00000081994	0	0	0	0	0	0	0	0	0	0	0	0	0	0	0	0	X	Gm14517
ENSMUSG00000070258	0	0	0	0	0	0	0	0	0	0	0	0	0	0	0	0	X	Gm25207
ENSMUSG00000093014	0	0	0	0	0	0	0	0	0	0	0	0	0	0	0	0	X	Gm22464
ENSMUSG00000070240	0	0	0	0	0	0	0	0	0	0	0	0	0	0	0	0	X	Gm23516
ENSMUSG00000086048	0	0	0	0	0	0	0	0	0.792087	0.988883	4.96779	1.97498	0	0.988111	1.05149	1.13125	X	Drr1
ENSMUSG00000081312	0	0	0	0	0	0	0	0	0	0	0	0	0	0	0	0	X	Gm14520
ENSMUSG00000083551	0	0	0	0	0	0	0	0	0	0	0	0	0	0	0	0	X	Gm14516
ENSMUSG00000023257	0	0	0	0	0	0	0	0	0	0	0	0	0	0.988111	0	0	X	Cypt1
ENSMUSG00000083288	8.16166	8.76135	2.87157	6.26937	6.06609	15.2402	9.61793	5.15346	9.50504	5.9333	15.8969	6.91242	12.348	13.8336	19.9784	11.3125	X	Csnk2a1-ps
ENSMUSG00000025037	1814.61	1791.07	1337.19	1536.89	935.911	1060.72	858.882	966.79	3560.43	3624.26	3167.46	3381.16	4364.44	4502.82	3530.92	4186.74	X	Maoa
ENSMUSG00000040147	2.72055	6.25811	4.78594	1.79125	4.33292	0	2.88538	2.06138	19.8022	18.7888	20.8647	23.6997	1.12254	0.988111	1.05149	1.13125	X	Maob
ENSMUSG00000040138	0	0	0.957189	0	5.1995	0	1.92359	1.03069	4.75252	0	1.98712	0.987489	0	0	0	0	X	Ndp
ENSMUSG00000025038	262.08	281.615	290.985	319.738	55.4614	77.217	61.5548	95.8544	808.721	771.329	875.324	823.566	1443.59	2253.88	1129.3	1678.77	X	Efhc2
ENSMUSG00000081858	19.0439	22.5292	22.0153	30.4512	5.1995	6.09608	5.77076	15.4604	69.7037	61.3107	84.4524	69.1242	126.847	220.349	107.252	169.687	X	Gm14514
ENSMUSG00000065242	0	0	0	0.895624	0	2.03203	0.961793	0	0	0	0	1.97498	0	0.988111	1.05149	0	X	Gm22294
ENSMUSG00000025040	883.273	1126.46	855.727	1286.12	544.215	740.674	576.114	829.707	682.779	726.829	663.697	704.079	1191.02	1152.14	1219.73	1264.73	X	Fundc1
ENSMUSG00000083140	0	0	0	0	0	0	0	0	0	0	0	0	0	0	0	0	X	Gm5073
ENSMUSG00000081614	2.72055	3.75487	0.957189	3.5825	0.866584	7.11209	2.88538	2.06138	5.54461	1.97777	5.96135	2.96247	2.24508	0.988111	7.36045	5.65623	X	Gm9436
ENSMUSG00000096716	0	0	0	0	0	0	0	0	0	0	0	0	0	0	0	0	X	Gm5755
ENSMUSG00000096235	0	0	0	0	0	0	0	0	0	0	0	0	0	0	0	0	X	Gm5123
ENSMUSG00000025043	0	0	0	0	0	0	0	0	0	0	0	0	0	0	0	0	X	Dusp21
ENSMUSG00000037369	8811.88	8325.79	8346.69	8989.38	8232.55	7661.76	8161.78	8183.7	8598.9	7745.92	9066.22	7883.12	8219.25	7244.83	9172.18	8505.84	X	Kdm6a
ENSMUSG00000065068	0	0	0	0	0	0	0	0	0	0	0	0	0	0	0	0	X	n-R5s5
ENSMUSG00000081271	0	0	0	0	0	0	0	0	0	0	0	0	0	0	0	0	X	Gm14883
ENSMUSG00000037358	0	0	0	0	0	0	0	0	0	0	0	0	0	0	0	0	X	Dipk2b
ENSMUSG00000082757	0	0	0	0	0	0	0	0	0	0	0	0	0	0	0	0	X	Gm6923
ENSMUSG00000081654	0	0	0	0	1.73317	0	0	0	0.792087	0	0	0	0	0	0	0	X	Gm5383
ENSMUSG00000065422	4.53426	6.25811	0	3.5825	1.73317	4.06405	0.961793	4.12277	11.0892	13.8444	18.8776	21.7248	17.9607	10.8692	9.46344	16.9687	X	Mir221
ENSMUSG00000065471	0	1.25162	0	0.895624	0	0	0	0	0.792087	0.988883	1.98712	1.97498	2.24508	5.92866	0	0	X	Mir222
ENSMUSG00000073274	61.6659	85.1103	40.2019	108.37	33.7968	29.4644	38.4717	41.2277	163.962	347.098	266.274	282.422	134.705	184.777	127.231	141.406	X	Gm14636
ENSMUSG00000077277	1.8137	1.25162	0	0	0	0	0	0	0	1.97777	0	0	0	0	1.05149	2.26249	X	Gm22783
ENSMUSG00000082680	0	0	0	0.895624	0	0	0	0	0	0	0	0	0	0	0	0	X	Gm14885
ENSMUSG00000068149	0	0	0	0	0	0	0	0	0	0	0	0	0	0	0	0	X	Tex13c3
ENSMUSG00000084327	0	0	0	0	0	0	0	0	0	0	0	0.987489	0	0	0	0	X	Gm14531
ENSMUSG00000065091	0	0	0	0	0	0	0	0	0	0	0	0	0	0	0	0	X	Gm23678
ENSMUSG00000081735	4.53426	8.76135	4.78594	7.16499	6.93267	8.12811	12.5033	5.15346	3.96044	4.94442	1.98712	6.91242	4.49016	7.90489	3.15448	4.52498	X	Gm14530
ENSMUSG00000084186	8.16166	6.25811	6.70032	8.06062	9.53242	6.09608	6.73255	2.06138	0.792087	8.89995	8.94202	1.97498	2.24508	4.94055	0	1.13125	X	Rpl36-ps10
ENSMUSG00000080998	0	0	0	0	0	0	0	0	0	0	0	0.987489	0	0	0	0	X	Gm5384
ENSMUSG00000037347	17.2302	7.50973	20.101	12.5387	8.66584	10.1601	11.5415	12.3683	109.308	138.444	115.253	158.986	5.61271	9.88111	6.30896	19.2312	X	Chst7
ENSMUSG00000037341	240.316	286.621	327.359	370.788	262.575	272.292	299.118	305.085	339.805	431.153	406.365	341.671	21.3283	27.6671	24.1844	18.0999	X	Slc9a7
ENSMUSG00000083033	184.998	180.234	188.566	164.795	145.586	144.274	193.32	148.42	181.388	181.954	131.15	146.148	182.974	197.622	196.629	161.768	X	Gm9083
ENSMUSG00000087415	0	0	0	0	0	0	0	0	0	0	0	0	0	0	0	0	X	Gm14529
ENSMUSG00000060090	3380.74	4050.25	3870.87	4934.89	1695.91	2139.72	1731.23	2588.07	1400.41	1830.42	1720.84	1730.08	2751.35	3326.97	2473.11	2977.44	X	Rp2
ENSMUSG00000084137	0.906852	2.50324	1.91438	2.68687	0	4.06405	0	1.03069	0	1.97777	0	0	1.12254	0	0	0	X	Gm9085
ENSMUSG00000082855	32.6467	41.3035	37.3304	43.8856	21.6646	25.4003	20.1977	25.7673	25.3468	32.6331	24.8389	30.6122	30.3086	35.572	48.3687	30.5436	X	Gm14537
ENSMUSG00000037315	7730	8100.5	8405.07	8752.04	4835.54	4986.59	5277.36	5663.65	4263.8	4740.71	4349.8	4751.8	5108.68	5912.86	4756.96	5555.55	X	Jade3
ENSMUSG00000081529	0	0	0	0	0	0	0	0	0	0	0	0	0	0	0	0	X	Gm14884
ENSMUSG00000081390	3.62741	7.50973	7.65751	6.26937	5.1995	5.08007	4.80897	4.12277	6.3367	2.96665	7.94846	3.94996	13.4705	9.88111	6.30896	9.04997	X	Gm14538
ENSMUSG00000023070	0.906852	0	0.957189	0.895624	0	0	0.961793	3.09208	1.58417	2.96665	3.97423	1.97498	5.61271	9.88111	0	1.13125	X	Rgn
ENSMUSG00000084830	439.823	460.597	456.579	406.613	454.957	484.638	348.169	407.124	610.699	554.763	519.631	543.119	639.848	583.974	564.652	544.129	X	Gm14539
ENSMUSG00000064398	3.62741	5.00649	5.74313	4.47812	3.46634	5.08007	7.69435	3.09208	2.37626	3.95553	3.97423	2.96247	4.49016	0.988111	2.10299	1.13125	X	Gm23628
ENSMUSG00000031059	2663.42	2580.84	2459.98	2419.98	3099.77	3179.11	2644.93	2913.77	2620.22	2464.3	2272.27	2487.48	3266.59	2996.94	2663.43	2592.82	X	Ndufb11
ENSMUSG00000031060	5434.76	4991.47	5357.39	4683.22	4995.86	4998.78	4858.98	4753.55	6333.53	5970.88	5591.74	6308.08	5335.44	5130.27	5415.19	5920.94	X	Rbm10
ENSMUSG00000001924	52787.8	47890.8	52052.9	48429.1	40103.8	41905.5	41229.2	46329.6	31710.4	32001.2	30984.1	35359	46714.6	48172.4	47620	49739.8	X	Uba1
ENSMUSG00000031065	7621.18	6877.66	7613.48	6575.67	6937.01	6962.74	6867.21	6946.87	3611.12	3904.11	3062.15	3315.99	7816.25	7809.04	8289.98	7963.97	X	Cdk16
ENSMUSG00000031066	3572.09	3236.69	3644.02	2959.14	6883.28	6540.08	6730.63	6150.14	1184.96	1313.24	976.667	1078.34	1314.5	1931.76	1112.48	1105.23	X	Usp11
ENSMUSG00000001127	4128.9	4091.55	4306.39	3939.85	4504.5	4299.77	4081.85	3833.15	3291.91	3808.19	3653.31	3718.88	3118.42	3293.37	4077.69	3505.73	X	Araf
ENSMUSG00000065314	0	0	0	0	0	0	0	0	0	0	0	0	0	0	0	0	X	Gm26065
ENSMUSG00000092838	0	0	0	0	0	0	0	0	0	0	0	0	0	0	0	0	X	Gm24824
ENSMUSG00000082393	0	0	0	0.895624	0	2.03203	0	0	0	0.988883	0	1.97498	0	0	0	0	X	Gm15028
ENSMUSG00000037217	88.8715	117.652	65.0888	99.4143	25.9975	27.4324	6.73255	18.5525	75.2483	95.9217	97.3687	59.2493	158.278	171.931	235.535	245.48	X	Syn1
ENSMUSG00000093408	0	0	0	0	0	0	0	0	0	0	0	0	0	0	0	0	X	Mir5617
ENSMUSG00000001131	717.32	579.501	578.142	534.687	257.375	198.123	232.754	176.248	614.66	649.696	564.341	603.356	3028.62	2934.69	2861.11	3026.08	X	Timp1
ENSMUSG00000080757	0	0	0	0	0	0	0	0	0	0	0	0	1.12254	0	1.05149	0	X	Gm15029
ENSMUSG00000001128	398.108	428.055	376.175	392.283	387.363	377.957	350.093	309.208	208.319	285.787	249.383	217.248	725.162	698.594	824.371	966.084	X	Cfp
ENSMUSG00000009406	2504.72	2384.34	2393.93	2222.04	1824.16	1892.83	1927.43	1735.69	917.237	1045.25	903.144	837.39	1635.54	1663.98	1931.59	1803.21	X	Elk1
ENSMUSG00000001134	1153.52	1070.14	1111.3	967.274	871.784	835.163	769.435	862.69	1398.03	1235.11	1368.13	1225.47	2066.6	2012.78	1651.9	1686.69	X	Uxt
ENSMUSG00000086877	201.321	282.867	228.768	275.852	308.504	338.332	289.5	310.238	153.665	173.055	160.956	172.811	294.106	297.421	279.697	270.368	X	A230072C01Rik
ENSMUSG00000054737	1251.46	1461.89	1115.12	1493.01	1014.77	1119.65	1124.34	1170.87	440.4	605.196	506.715	534.231	1107.95	1066.17	1304.9	1309.98	X	Zfp182
ENSMUSG00000037167	0	0	0	0	0	0	0	1.03069	0	0	0	0	0	0	0	0	X	Spaca5
ENSMUSG00000031079	63.4796	86.3619	67.9604	60.0068	65.8604	49.7846	51.9368	45.3505	63.367	57.3552	35.7681	71.0992	86.4357	52.3699	129.334	110.862	X	Zfp300
ENSMUSG00000062814	0	0	0	0	0	0	0	0	0	0	0	0	1.12254	0	0	0	X	Ssxa1
ENSMUSG00000083892	39.9015	47.5616	25.8441	38.5118	58.0611	40.6405	32.701	44.3198	48.3173	48.4553	31.7939	34.5621	46.0242	57.3104	54.6777	53.1686	X	Gm1848
ENSMUSG00000095316	0	0	0	0.895624	0	0	0	0	1.58417	0	0	0	0	0	1.05149	0	X	Gm21876
ENSMUSG00000087358	1.8137	1.25162	0	0	0	1.01601	0	1.03069	1.58417	0	0.993558	1.97498	0	1.97622	1.05149	0	X	4930453H23Rik
ENSMUSG00000087586	41.7152	23.7808	42.1163	35.825	50.2619	40.6405	47.1279	45.3505	15.8417	17.7999	12.9163	14.8123	3.36762	8.893	12.6179	11.3125	X	Gm6938
ENSMUSG00000051537	26.2987	11.2646	17.2294	13.4344	38.9963	31.4964	35.5864	27.8287	99.0109	118.666	67.5619	89.8615	12.348	18.7741	18.9269	21.4937	X	Gm5124
ENSMUSG00000068122	0	0	0	0	0	0	0	0	0	3.95553	1.98712	1.97498	0	0	0	0	X	Agtr2
ENSMUSG00000077430	0	0	0	0	0	0	0	0	0	0	0	0	0	0	0	0	X	Gm22592
ENSMUSG00000081641	0.906852	1.25162	0	0	0	1.01601	0	0	0	0	0.993558	0	0	0	0	0	X	Gm9439
ENSMUSG00000081475	0	0	0	0	0	0	0	0	0	0	0	0	0	0	0	0	X	Gm14558
ENSMUSG00000031089	2.72055	8.76135	1.91438	0.895624	14.7319	7.11209	4.80897	4.12277	26.1389	36.5887	23.8454	36.5371	2.24508	2.96433	4.20597	1.13125	X	Slc6a14
ENSMUSG00000088701	0	0	0	0	0	0	0	0	0	0	0	0	0	0	0	0	X	Gm25553
ENSMUSG00000065074	0	0	0	0	0	0	0	0	0	0	0	0	0	0	0	0	X	Gm24535
ENSMUSG00000082175	0	0	0	0	0	0	0	0	0	0	0	0	0	0	0	0	X	Gm14563
ENSMUSG00000083030	0	0	0	0	0	0	0	0	0	0	0	0	0	0	0	0	X	Gm14561
ENSMUSG00000081064	0	0	0	0	0	0	0	0	0	0	0	0	0	0	0	0	X	Gm6071
ENSMUSG00000064685	0	0	0	0	0	0	0	0	0	0	0	0	0	0	0	0	X	Gm25812
ENSMUSG00000085073	0	0	0	0	0	0	0	0	0	0	0	0	0	0	0	0	X	Gm14562
ENSMUSG00000083290	0	0	0	0	0	0	0	0	0	0	0	0	0	0	0	0	X	Gm15030
ENSMUSG00000052025	0	0	0	0	0	0	0	1.03069	0	0	2.98067	0	0	0	0	0	X	Ppp1r2-ps7
ENSMUSG00000064659	0	0	0	0	0	0	0	0	0	0	0	0	0	0	0	0	X	Gm26131
ENSMUSG00000036782	29351.2	33791.3	25485.2	31441.8	11165.1	14757.6	11279	17513.5	17193.8	19524.5	16858.7	18964.7	30558.9	34492	30486	38445.4	X	Klhl13
ENSMUSG00000080862	13.6028	17.5227	23.9297	26.8687	8.66584	8.12811	14.4269	16.4911	2.37626	4.94442	5.96135	1.97498	10.1029	14.8217	13.6694	19.2312	X	Gm14523
ENSMUSG00000082155	0	0	0	0	0	0	0	0	0	0	0	0	0	0	0	0	X	Gm7164
ENSMUSG00000036769	1098.2	1320.46	1040.46	1432.1	889.982	1049.54	865.614	1035.85	713.67	844.506	866.382	845.29	1024.88	883.371	1099.86	1251.16	X	Wdr44
ENSMUSG00000081812	0	0	0	0	0	0	0	0	0	0	0	0	0	0	0	0	X	Gm4789
ENSMUSG00000068113	0	0	1.91438	0	0	2.03203	0	0	0	0	0	0	0	0	0	2.26249	X	Gm4907
ENSMUSG00000090102	2.72055	0	0	0.895624	0	0	0	0	0	0	1.98712	0.987489	1.12254	0.988111	0	0	X	Gm4985
ENSMUSG00000093024	0	0	0	0	0	0	0	0	0	0	0	0	0	0	0	0	X	Gm25299
ENSMUSG00000083099	0	0	0.957189	0	0	0	0	0	0	0	0	0	0	0	0	0	X	Gm4732
ENSMUSG00000083475	0	0	0	0	0	0	0	0	0	0	0	0	0	0	0	0	X	Gm9440
ENSMUSG00000087133	0	0	0	0	0	0	0	0	0	0	0	0	0	0	0	0	X	Gm27192
ENSMUSG00000093253	0	0	0	0	0	0	0	0	0	0	0	0	0	0	0	0	NA	NA
ENSMUSG00000084063	0	0	0	0	0	0	0	0	0	0	0	0.987489	0	0	0	0	X	Gm5934
ENSMUSG00000081218	0	0	0	0	0	0	0	0	0	0	0	0	0	0	0	0	X	Gm4297
ENSMUSG00000093923	0	0	0	0	0	0	0	0	0	0	0	0	0	0	0	0	X	Gm5935
ENSMUSG00000094775	0	0	0	0	0	0	0	0	0	0	0	0	0	0	0	0	X	Gm2759
ENSMUSG00000082188	0	0	0	0	0	0	0	0	0	0	0	0	0	0	0	0	X	Gm2768
ENSMUSG00000096620	0	0	0	0	0	0	0	0	0	0	0	0	0	0	0	0	X	Gm5169
ENSMUSG00000096242	0	0	0	0	0	0	0	0	0	0	0	0	0	0	0	0	NA	NA
ENSMUSG00000096724	0	0	0	0	0	0	0	0	0	0	0	0	0	0	0	0	X	Gm1989
ENSMUSG00000073267	0	0	0	0.895624	0	0	0	0	0	0	0	0	0	0	0	0	X	Gm1993
ENSMUSG00000080959	0	0	0	0	0	0	0	0	0	0	0	0	0	0	0	0	X	Gm2003
ENSMUSG00000095392	0	0	0	0.895624	0	0	0	0	0	0	0	0	0	0	0	0	X	Gm7350
ENSMUSG00000086959	0	0	0	0	0	0	0	0	0	0	0	0	0	0	0	0	X	E330010L02Rik
ENSMUSG00000083060	0	0	0	0	0	0	0	0	0	0	0	0	0	0	0	0	X	Gm14533
ENSMUSG00000079655	0	0	0	1.79125	0	0	0	0	0	0	0	0	0	0	1.05149	0	X	Gm5168
ENSMUSG00000082639	2.72055	2.50324	5.74313	6.26937	0	0	0.961793	1.03069	2.37626	2.96665	7.94846	3.94996	2.24508	2.96433	0	4.52498	X	Gm2012
ENSMUSG00000080498	0	0	0	0	0	0	0	0	0	0	0	0	0	0	0	0	X	Gm26302
ENSMUSG00000083628	0	0	0	0	0	0	0	0	0	0	0	0	0	0	0	0	X	Gm2030
ENSMUSG00000080819	0	0	0	0	0	0	0	0	0	0	0	0	0	0	0	0	X	Gm2005
ENSMUSG00000095063	0	0	0	0	0	0	0	0	0.792087	0	0	0	0	0	0	0	X	Slx
ENSMUSG00000071788	0	0	0	0	0	0	0	0	0	0	0	0	0	0	0	0	X	Gm14525
ENSMUSG00000096907	0	0	0	0	0	0	0	0	0	0	0	0	0	0	0	0	X	Gm6113
ENSMUSG00000080725	0	0	0.957189	0	0	0	0	0	0	0	0	0	0	0	0	0	X	Gm6121
ENSMUSG00000093984	0	0	0	0	0	0	0	0	0	0	0	0	0	0	0	0	X	Gm7365
ENSMUSG00000095423	0	0	0	0	0	0	0	0	0	0	0	0	0	0	0	0	X	Gm7375
ENSMUSG00000095546	0	0	0	0	0	0	0	0	0	0	0	0	0	0	0	0	X	Gm10230
ENSMUSG00000095321	0	0	0	0	0	0	0	0	0	0	0	0	0	0	0	0	X	Gm2092
ENSMUSG00000093817	0	0	0	0	0	0	0	0	0	0	0	0.987489	0	0	0	0	X	Gm2101
ENSMUSG00000094424	0	0	0	0	0	0	0	0	0	0	0	0	0	0	0	0	X	Gm7386
ENSMUSG00000095293	0	0	0	0	0	0	0	0	0	0	0	0	0	0	0	0	X	Gm10058
ENSMUSG00000085534	0	0	0	0	0	0	0	0	0	0	0	0	0	0	0	0	X	Gm2117
ENSMUSG00000095494	0	0	0	0	0	0	0	0	0	0	0	0	0	0	0	0	X	Gm7391
ENSMUSG00000094624	0	0	0	0	0	0	0	0	0	0	0	0	0	0	0	0	X	Gm4836
ENSMUSG00000095356	0	0	0	0	0	0	0	0	0	0	0	0	0	0	0	0	X	Gm7398
ENSMUSG00000096457	0	0	0	0	0	0	0	0	0	0	0	0	0	0	0	0	X	Gm10147
ENSMUSG00000096911	0	0	0	0	0	0	0	0	0	0	0	0	0	0	0	0	X	Gm2165
ENSMUSG00000095089	0	0	0	0	0	0	0	0	0	0	0	0	0	0	0	0	X	Gm7408
ENSMUSG00000095887	0	0	0	0	0	0	0	0	0	0	0	0	0	0	0	0	X	Gm10096
ENSMUSG00000087462	0	0	0	0	0	0	0	0	0	0	0	0	0	0	0	0	X	Gm2200
ENSMUSG00000095802	0	0	0	0	0	0	0	0	0	0	0	0	0	0	0	0	X	Gm7415
ENSMUSG00000081224	0	0	0	0	0	0	0	0	0	0	0	0	0	0	0	0	X	Gm2066
ENSMUSG00000095906	0	0	0	0	0	0	0	0	0	0	0	0	0	0	0	0	X	Gm7421
ENSMUSG00000086691	38.0878	46.31	45.9451	43.8856	44.1958	55.8807	49.0515	71.1178	49.1094	63.2885	53.6521	40.487	56.1271	50.3937	64.1411	72.3998	X	Gm15432
ENSMUSG00000096137	0	0	0	0	0	0	0	0	0	0	0	0	0	0	0	0	X	Gm14527
ENSMUSG00000095152	0	0	0	0	0	0	0	0	0	0	0	0	0	0	0	0	X	Gm3657
ENSMUSG00000085489	0.906852	0	0	0	0	0	0	0	0.792087	0	0	0	0	0	0	0	X	Gm3669
ENSMUSG00000073257	0	0	0	0	0	0	0	0	0	0	0	0	0	0	0	0	X	Gm10488
ENSMUSG00000085060	0.906852	0	0.957189	0	0	0	0	0	3.16835	2.96665	0	3.94996	0	0	0	0	X	E330016L19Rik
ENSMUSG00000096311	0	0	0	0	0	0	0	0	0	0	0	0	0	0	0	0	X	Gm3681
ENSMUSG00000073255	0	0	0	0	0	0	0	0	0	0	0	0	0	0	0	0	X	Gm14632
ENSMUSG00000085989	0	0	0	0	0	0	0	0	0	0	0	0.987489	0	0	0	0	X	Gm7437
ENSMUSG00000085325	0	0	0	0	0	0	0	0	0	0	0	0	0	0	0	0	X	Gm14974
ENSMUSG00000096539	0	0	0	0	0	0	0	0	0	0	0	0	0	0	0	0	X	Gm7438
ENSMUSG00000094759	0	0	0	0	0	0	0	0	0	0	0	0	0	0	0	0	X	Gm10487
ENSMUSG00000094391	0	0	0	0	0	0	0	0	0	0	0	0	0	0	0	0	X	Btbd35f29
ENSMUSG00000095754	0	0	0	0	0	0	0	0	0	0	0	0	0	0	0	0	X	Spin2f
ENSMUSG00000095229	0	0	0	0	0	0	0	0	0	0	0	0	0	0	0	0	NA	NA
ENSMUSG00000086580	0	0	0	0	0	0	0	0	0	0	0	0	0	0	0	0	X	Gm15280
ENSMUSG00000086906	0	0	0	0	0	0	0	0	0	0	0	0	0	0	0	0	X	Gm15276
ENSMUSG00000094352	0	0	0	0	0	0	0	0	0	0	0	0	0	0	0	0	NA	NA
ENSMUSG00000094351	0	0	0	0	0	0	0	0	0	0	0	0	0	0	0	0	NA	NA
ENSMUSG00000096645	0	0	0	0	0	0	0	0	0	0	0	0	0	0	0	0	X	Spin2e
ENSMUSG00000095637	0	0	0	0	0	0	0	0	0	0.988883	0	0	0	0	0	0	NA	NA
ENSMUSG00000095770	0	0	0	0	0	0	0	0	0	0	0	0	0	0	0	0	X	Gm21637
ENSMUSG00000093857	0	0	0	0	0	0	0	0	0	0	0	0	0	0	0	0	NA	NA
ENSMUSG00000096194	0	0	0	0	0	0	0	0	0	0	0	0	0	0	0	0	X	Btbd35f2
ENSMUSG00000094309	0	0	0	0	0	0	0	0	0	0	0	0	0	0	0	0	NA	NA
ENSMUSG00000094601	0	0	0	0	0	0	0	0	0	0	0	0	0	0	0	0	X	Gm5926
ENSMUSG00000095833	0	0	0	0	0	0	0	0	0	0	0	0	0	0	0	0	NA	NA
ENSMUSG00000094361	0	0	0	0	0	0	0	0	0	0	0	0	0	0	0	0	NA	NA
ENSMUSG00000094211	0	0	0	0	0	0	0	0	0	0	0	0	0	0	0	0	NA	NA
ENSMUSG00000094727	0	0	0	0	0	0	0	0	0	0	0	0	0	0	0	0	NA	NA
ENSMUSG00000094115	0	0	0	0	0	0	0	0	0	0	0	0	0	0	0	0	X	Spin2-ps6
ENSMUSG00000084982	0	0	0	0	0	0	0	0	0	0	0	0	0	0	0	0	X	Gm15275
ENSMUSG00000086246	0	0	0	0	0	0	0	0	0	0	0	0	0	0	0	0	X	Gm15274
ENSMUSG00000096540	0	0	0	0	0	0	0	0	0	0	0	0	0	0	0	0	NA	NA
ENSMUSG00000087224	0	0	0	0	0	0	0	0	0	0	0	0	0	0	0	0	X	Gm2182
ENSMUSG00000095264	0	0	0	0	0	0	0	0	0	0	0	0	0	0	0	0	NA	NA
ENSMUSG00000087649	0	0	0	0	0	0	0	0	0	0	0	0	0	0	0	0	X	Gm21979
ENSMUSG00000085552	0	0	0	0	0	0	0	0	0	0	0	0	0	0	0	0	X	Gm21990
ENSMUSG00000079649	0	0	0	0	0	0	0	0	0	0	0	0	0	0	0	0	X	Gm2892
ENSMUSG00000079297	417.152	406.777	454.665	412.883	250.443	264.163	302.965	327.76	601.194	531.03	584.212	590.518	738.632	732.19	690.831	733.048	X	Gm2223
ENSMUSG00000087007	0	0	0	0	0	0	0	0	0	0	0	0	0	0	0	0	X	Gm2231
ENSMUSG00000095268	0	0	0	0	0	0	0	0	0	0	0	0	0	0	0	0	NA	NA
ENSMUSG00000086668	0	0	0	0	0	0	0	0	0	0	0	0	0	0	0	0	X	Gm15273
ENSMUSG00000086525	0	0	0	0	0	0	0	0	0	0	0	0	0	0	0	0	X	Gm15281
ENSMUSG00000085756	0	0	0	0	0	0	0	0	0	0	0	0	0	0	0	0	X	Gm15279
ENSMUSG00000087468	0	0	0	0	0	0	0	0	0	0	0	0	0	0	0	0	X	Gm7023
ENSMUSG00000095934	0	0	0	0	0	0	0	0	0	0	0	0	0	0	0	0	X	Btbd35f13
ENSMUSG00000078324	0	0	0	0	0	0	0	0	0.792087	0	0	0	0	0	0	0	X	Btbd35f14
ENSMUSG00000096915	0	0	0	0	0	0	0	0	0	0	0	0	0	0	0	0	X	Btbd35f6
ENSMUSG00000094564	0	0	0	0	0	0	0	0	0	0	0	0	0	0	0	0	NA	NA
ENSMUSG00000095558	0	0	0	0	0	0	0	0	0	0	0	0	0	0	0	0	NA	NA
ENSMUSG00000095659	0	0	0.957189	0	0	0	0	0	0	0	0	0	0	0	0	0	X	Spin2g
ENSMUSG00000094155	0	0	0	0	0	0	0	0	0	0	0	0	0	0	0	0	NA	NA
ENSMUSG00000084363	0	0	0	0	0	0	0	0	0	0	0	0	0	0	0	0	X	Gm2288
ENSMUSG00000087491	0	0	0	0	0	0	0	0	0	0	0	0	0	0	0	0	X	Gm14552
ENSMUSG00000073247	0	0	0	0	0	0	0	0	0	0	0	0	0	0	0	0	X	Gm10486
ENSMUSG00000086757	0	0	0	0	0	0	0	0	1.58417	3.95553	0.993558	0	0	0.988111	0	0	X	Gm2309
ENSMUSG00000095899	0	0	0	0	0	0	0	0	0	0	0	0	0	0	0	0	X	Gm2318
ENSMUSG00000085000	1.8137	0	0	1.79125	0	0	0	0	0	0	0	0.987489	0	0	0	0	X	Gm14553
ENSMUSG00000073245	0	0	0	0	0	0	0	0	0	0	0	0	0	0	0	0	X	Gm14819
ENSMUSG00000085107	0	0	0	0.895624	0.866584	0	0	0	0.792087	0.988883	0	0	0	1.97622	0	0	X	Gm4764
ENSMUSG00000082799	0	0	0	0.895624	0	0	0	0	0	0	0.993558	0	0	0	0	0	X	Gm14554
ENSMUSG00000087847	0	0	0	0	0	0	0	0	0	0	0	0	1.12254	0	0	0	X	Gm25624
ENSMUSG00000031093	2535.56	2493.23	2317.35	2554.32	629.14	592.336	718.46	580.28	4095.88	4712.03	4523.67	5424.28	2373.05	3204.44	2209.19	3065.68	X	Dock11
ENSMUSG00000017057	126.052	141.433	153.15	145.091	263.442	310.9	166.39	257.673	167.922	219.532	234.48	286.372	94.2935	162.05	103.046	149.324	X	Il13ra1
ENSMUSG00000036699	0.906852	10.013	1.91438	5.37374	17.3317	26.4163	6.73255	18.5525	99.803	100.866	133.137	136.273	4.49016	5.92866	9.46344	6.78748	X	Zcchc12
ENSMUSG00000083130	0	0	0	0	0	0	0	0	0.792087	0	0	0	0	0	0	0	X	Gm14560
ENSMUSG00000081159	25.3918	18.7743	21.0582	17.9125	21.6646	14.2242	30.7774	21.6445	11.8813	11.8666	8.94202	6.91242	12.348	15.8098	13.6694	9.04997	X	Gm6023
ENSMUSG00000083755	0	0	0	0	0	0	0	0	0	0	0	0	0	0	0	0	X	Gm14559
ENSMUSG00000016239	141.469	155.201	151.236	128.97	36.3965	45.7206	45.2043	48.4425	261.389	231.399	233.486	326.859	712.814	983.17	529.953	581.461	X	Lonrf3
ENSMUSG00000084616	7.25481	10.013	6.70032	6.26937	1.73317	4.06405	6.73255	8.24554	16.6338	12.8555	9.93558	25.6747	37.0439	66.2034	37.8538	30.5436	X	Gm25047
ENSMUSG00000081407	0	0	0	0	0	0	0	0	0.792087	0.988883	0	0	1.12254	0	0	0	X	Gm14568
ENSMUSG00000079642	0	0	0	0	0	0	0	0	0	0	0	0	0	0	0	0	X	Gm6268
ENSMUSG00000065031	0	0	0	0	0	0	0	0	0	0	1.98712	0	0	0	0	0	X	Gm22364
ENSMUSG00000091556	9.06852	5.00649	3.82876	6.26937	0	0	0.961793	0	21.3863	21.7554	8.94202	0.987489	7.85779	9.88111	11.5664	26.0187	X	Gm14569
ENSMUSG00000006373	1448.24	1420.59	899.757	1060.42	298.105	311.916	269.302	277.256	5345.8	5066.05	4805.84	5024.34	3589.89	4558.16	3268.04	4208.24	X	Pgrmc1
ENSMUSG00000059708	1085.5	1133.97	961.975	943.092	496.553	518.167	461.661	497.824	712.086	999.761	638.858	905.527	941.812	905.11	945.293	977.397	X	Akap17b
ENSMUSG00000081281	89.7783	85.1103	91.8901	73.4412	89.2582	82.2971	81.7524	105.131	112.476	73.1773	78.4911	58.2618	93.1709	94.8586	80.965	65.6123	X	Rpl7-ps9
ENSMUSG00000037636	136.935	150.195	143.578	118.222	101.39	89.4092	90.4086	76.2712	77.6245	69.2218	45.7037	66.1617	84.1906	73.1202	73.6045	46.3811	X	Slc25a43
ENSMUSG00000064530	1.8137	2.50324	0	1.79125	0.866584	0	0	1.03069	0	0	0	0	1.12254	1.97622	1.05149	0	X	Gm23613
ENSMUSG00000092694	0	0	0	0	0	0	0	0	0	0	0	0	0	0	0	0	NA	NA
ENSMUSG00000016319	29975.1	28719.7	23304.7	23887.2	11127.8	10540.1	10583.6	10970.7	31902.9	28914	29383.5	29500.2	34521.5	31730.2	35533.1	34530.2	X	Slc25a5
ENSMUSG00000084990	1.8137	0	1.91438	1.79125	0	0	0.961793	1.03069	0	0.988883	0	2.96247	2.24508	0	1.05149	0	X	Gm14549
ENSMUSG00000006423	2445.78	2817.4	2455.19	2531.93	1628.31	1679.47	1701.41	1632.62	2368.34	2340.69	2276.24	2251.47	3274.45	3307.21	3261.73	3648.27	X	C330007P06Rik
ENSMUSG00000084265	8.16166	15.0195	6.70032	10.7475	5.1995	4.06405	12.5033	6.18415	20.5943	20.7665	16.8905	12.8374	13.4705	8.893	11.5664	9.04997	X	Gm14541
ENSMUSG00000016308	1693.09	1632.11	1576.49	1745.57	855.318	901.204	860.805	937.93	1195.26	1115.46	1163.46	1198.81	1671.46	1641.25	1829.6	1780.58	X	Ube2a
ENSMUSG00000044149	1460.94	1608.33	1153.41	1490.32	705.399	749.818	647.287	748.283	1630.12	1714.72	1614.53	1553.32	1467.16	1666.94	1755.99	2053.21	X	Nkrf
ENSMUSG00000087155	2.72055	0	1.91438	0.895624	1.73317	0	0	0	1.58417	1.97777	0	0.987489	3.36762	0	2.10299	3.39374	X	Gm15008
ENSMUSG00000050379	121.518	121.407	78.4895	64.4849	36.3965	47.7526	36.5482	17.5218	1395.66	1420.04	1341.3	1474.32	438.914	484.174	480.533	514.717	X	Septin6
ENSMUSG00000081220	0	0	0	0	0	0	0	0	0.792087	0	0	0	8.98033	13.8336	8.41195	5.65623	X	Gm14542
ENSMUSG00000044400	0	0	0	0	0	0	0	0	0	0	0	0.987489	0	0	0	0	X	Sowahd
ENSMUSG00000087873	0	0	0	0.895624	0	0	0	0	0	0	0.993558	0	0	0	0	0	X	Gm26099
ENSMUSG00000093059	0	1.25162	0	0	0	0	0	0	0	0	0	0	0	0.988111	0	0	X	Gm24809
ENSMUSG00000079641	38339.9	40097	34641.6	33280.5	26779.2	28115.1	22799.3	25078.8	25430	21623.9	21245.2	22024	38168.6	36323.9	28777.3	30705.4	X	Rpl39
ENSMUSG00000065642	103.381	90.1168	93.8045	112.849	63.2606	59.9448	98.1029	79.3633	109.308	91.9661	94.388	85.9115	203.18	211.456	215.556	176.474	X	Snora69
ENSMUSG00000036572	2506.54	2863.71	2289.6	2350.12	1851.02	2086.89	1682.18	1848.03	1847.94	1998.53	1882.79	1832.78	2616.64	2405.06	2499.4	2392.59	X	Upf3b
ENSMUSG00000016409	1926.15	2076.44	1839.72	2232.79	1539.05	1577.87	1544.64	1855.25	1809.13	2028.2	1891.73	1900.92	2421.32	2312.18	2245.99	2341.68	X	Nkap
ENSMUSG00000036551	0	0	0	0	0	0	0	0	1.58417	0	0.993558	0.987489	0	0	3.15448	0	X	Akap14
ENSMUSG00000016427	1037.44	1000.05	798.295	840.991	653.404	674.633	616.51	566.881	1556.45	1407.18	1532.07	1491.11	1882.5	1808.24	1673.98	1638.04	X	Ndufa1
ENSMUSG00000036537	133.307	128.917	110.077	104.788	96.1908	81.2811	79.8289	76.2712	121.189	132.51	115.253	110.599	171.749	159.086	158.776	150.456	X	Rnf113a1
ENSMUSG00000073243	91.592	155.201	59.3457	154.047	6.93267	14.2242	8.65614	38.1356	5.54461	9.88883	5.96135	14.8123	26.941	47.4293	14.7209	27.1499	X	Gm9
ENSMUSG00000071773	35.3672	36.297	20.101	39.4075	1.73317	7.11209	0.961793	2.06138	10.2971	4.94442	7.94846	5.92493	16.8381	36.5601	12.6179	23.7562	X	Rhox1
ENSMUSG00000051827	7.25481	18.7743	4.78594	25.0775	0.866584	0	0	3.09208	3.16835	0.988883	3.97423	0.987489	8.98033	8.893	4.20597	5.65623	X	Rhox2a
ENSMUSG00000071772	0	0	0	0	0	0	0	0	0	0	0	0	0	0	0	0	X	Rhox3a
ENSMUSG00000079639	0.906852	1.25162	0	0.895624	0	0	0	0	0	0	0	0	0	0	0	1.13125	X	Rhox4a
ENSMUSG00000095601	0	0	0	0	0	0	0	0	0	0	0	0	0	0	0	0	X	Rhox3a2
ENSMUSG00000094945	0.906852	0	0	0	0	0	0	0	0	0	0	0	0	0.988111	0	0	X	Rhox4a2
ENSMUSG00000079638	2.72055	2.50324	1.91438	2.68687	0.866584	1.01601	0	0	0	0	0	0	0	2.96433	0	1.13125	X	Rhox2b
ENSMUSG00000084056	0	0	0	0	0	0	0	0	0	0	0	0	1.12254	0	0	0	X	Rhox3b-ps
ENSMUSG00000071771	2.72055	0	0	3.5825	0	1.01601	0.961793	1.03069	0	0	0	0	0	0	0	0	X	Rhox4b
ENSMUSG00000079637	0	0	0	0	0	0	0	0	0	0	0	0	1.12254	0	0	0	X	Rhox2c
ENSMUSG00000092421	0	0	0	0	0	0	0	0	0	0	0	0	0	0	0	0	NA	NA
ENSMUSG00000079636	0	0	0	0.895624	0	0	0	0	0	0	0	0.987489	0	0	0	0	X	Rhox3c
ENSMUSG00000079635	0	0	0.957189	0	0	0	0	0	0	0	0	0	0	0	0	0	X	Rhox4c
ENSMUSG00000095698	0.906852	3.75487	4.78594	0.895624	0	0	1.92359	0	0	0	0	0	0	3.95244	0	2.26249	X	Rhox2d
ENSMUSG00000065088	0	0	0	0	0	0	0	0	0	0	0	0	0	0	0	0	X	Gm26494
ENSMUSG00000082297	0	0	0	0	0	0	0	0	0	0	0	0	0	0	0	0	X	Rhox3d-ps
ENSMUSG00000079633	0	2.50324	0	0	0	0	0	0	0	0	0	0	0	1.97622	0	0	X	Rhox4d
ENSMUSG00000096788	0	0	0.957189	0	0	0	0	0	0	0	0	0	0	0.988111	0	1.13125	X	Rhox2e
ENSMUSG00000059626	0	0	0	0	0	0	0	0	0	0	0	0	0	0	0	0	X	Rhox3e
ENSMUSG00000071770	1.8137	2.50324	0.957189	3.5825	0	0	0	0	0.792087	0	0	0	1.12254	1.97622	0	4.52498	X	Rhox4e
ENSMUSG00000095741	2.72055	2.50324	0	4.47812	0.866584	0	0	3.09208	0	0	0	0	0	0.988111	2.10299	0	X	Rhox2f
ENSMUSG00000095510	0	0	0	0	0	0	0	0	0	0	0	0	0	0	0	0	X	Rhox3f
ENSMUSG00000079630	0	0	0.957189	0	0	0	0	0	0	0	0	0.987489	0	0	0	0	X	Rhox4f
ENSMUSG00000080933	0	0	0	0	0	0	0	0	0	0	0	0	0	0	0	0	X	Rhox3g
ENSMUSG00000080241	292.913	271.602	271.842	304.512	119.589	141.226	143.307	160.788	30.0993	24.7221	12.9163	6.91242	67.3525	68.1796	57.8321	69.006	X	Dppa3-ps
ENSMUSG00000065739	0	0	0	0	0	0	0.961793	0	0	0	0	0	0	0	0	0	X	Gm24493
ENSMUSG00000079629	4.53426	2.50324	9.57189	11.6431	0	1.01601	0	2.06138	0	0	0	0	1.12254	1.97622	0	2.26249	X	Rhox2g
ENSMUSG00000079628	9.06852	5.00649	9.57189	8.95624	0	1.01601	0	1.03069	0	0	0	0	0	0	0	2.26249	X	Rhox4g
ENSMUSG00000071769	0	0	0	0	0	0	0	0	0	0	0	0	0	0	0	0	X	Rhox3h
ENSMUSG00000064697	0	0	0	1.79125	0	0	0	0	0	0	0	0	0	0	0	0	X	Gm24147
ENSMUSG00000079627	6.34796	3.75487	11.4863	11.6431	0.866584	2.03203	0	3.09208	0	0.988883	1.98712	0	0	2.96433	0	0	X	Rhox2h
ENSMUSG00000081195	173.209	168.969	168.465	151.36	24.2644	43.6886	33.6628	62.8722	32.4756	10.8777	40.7359	9.87489	10.1029	14.8217	23.1329	24.8874	X	Rhox2-ps
ENSMUSG00000095180	5478.29	4807.48	4616.52	5091.62	846.653	986.549	943.519	1375.97	1273.68	596.296	1203.2	473.995	644.339	743.059	705.552	542.998	X	Rhox5
ENSMUSG00000006200	4802.69	4778.69	5519.15	5169.54	1777.36	2507.52	2095.75	2814.82	43.5648	41.5331	26.8261	21.7248	340.13	281.612	319.654	254.53	X	Rhox6
ENSMUSG00000071767	29.0193	37.5487	44.0307	44.7812	12.9988	12.1922	12.5033	10.3069	0.792087	0	0	0	0	3.95244	0	0	X	Rhox7a
ENSMUSG00000064137	7.25481	7.50973	10.5291	2.68687	1.73317	2.03203	1.92359	4.12277	0	0	0	0	1.12254	0	0	0	X	Rhox8
ENSMUSG00000079626	33.5535	52.5681	47.8594	61.7981	2.59975	12.1922	16.3505	19.5832	0	0.988883	0.993558	0	1.12254	2.96433	0	0	X	Rhox7b
ENSMUSG00000068048	5128.25	5346.93	6007.32	5243.88	2829.4	3815.13	3503.81	4078.45	41.9806	41.5331	29.8067	9.87489	115.622	146.24	139.849	149.324	X	Rhox9
ENSMUSG00000082734	0	0	0	0	0	0	0	0	0	0	0	0	0	0	0	0	X	Rhox11-ps1
ENSMUSG00000081133	0.906852	0	0	0	0	0	0	0	0.792087	0	0.993558	0	2.24508	3.95244	4.20597	0	X	Rhox11-ps2
ENSMUSG00000068173	0	0	0	0	0	0	0	0	0	1.97777	0	0	0	0	0	0	X	Btg1b
ENSMUSG00000068046	0	0	0	0	0	0	0	0	0	0	0	0	0	0	0	0	NA	NA
ENSMUSG00000053909	1.8137	0	1.91438	1.79125	0.866584	1.01601	0	1.03069	2.37626	1.97777	3.97423	4.93744	1.12254	4.94055	3.15448	6.78748	X	Rhox10
ENSMUSG00000051038	0	0	0	0	0	0	0	0	0	0	0	0	0	0	0	0	X	Rhox11
ENSMUSG00000089963	0	0	0	0	0	0	0	0	0	0	0	0	0	0	0	0	X	Rhox11-ps3
ENSMUSG00000071766	0.906852	0	0	2.68687	0	1.01601	0	1.03069	0	1.97777	0	0	0	0	0	0	X	Rhox12
ENSMUSG00000050197	9.06852	21.2776	10.5291	9.85186	1.73317	2.03203	0.961793	1.03069	26.1389	28.6776	30.8003	30.6122	30.3086	60.2748	23.1329	39.5936	X	Rhox13
ENSMUSG00000080942	2.72055	1.25162	0	0	0	0	0.961793	1.03069	2.37626	1.97777	0.993558	2.96247	0	2.96433	0	2.26249	X	Zfp36l1-ps
ENSMUSG00000048047	502.396	690.895	394.362	901.893	348.367	357.637	386.641	523.592	398.42	633.874	555.399	566.819	232.366	294.457	283.903	260.187	X	Zbtb33
ENSMUSG00000036502	0.906852	1.25162	0	0.895624	0.866584	2.03203	7.69435	8.24554	3.16835	0.988883	5.96135	8.8874	0	0	0	0	X	Tmem255a
ENSMUSG00000092794	0	0	0	0	0	0	0	0	0	0	0	0	0	0	0	0	X	Mir3110
ENSMUSG00000084009	12.6959	8.76135	17.2294	23.2862	0.866584	0	0	2.06138	3.96044	1.97777	0.993558	0	1.12254	1.97622	1.05149	0	X	Rhox7-ps1
ENSMUSG00000016327	0	0	0	1.79125	0	2.03203	0	1.03069	0	0	0	0.987489	0	0	0	0	X	Atp1b4
ENSMUSG00000082497	0	0	0	0	0	0	0	0	0	0.988883	0	0	0	0	0	0	X	Gm40
ENSMUSG00000081473	16.3233	20.0259	12.4435	23.2862	11.2656	15.2402	11.5415	18.5525	19.8022	14.8332	22.8518	32.5871	15.7156	16.7979	21.0299	22.6249	X	Gm4853
ENSMUSG00000016534	5773.92	6738.73	5482.78	6747.63	4605.03	4799.65	4769.53	5174.08	1675.26	2312.01	1921.54	1970.04	7734.31	7904.89	7039.75	6991.1	X	Lamp2
ENSMUSG00000087390	13.6028	12.5162	21.0582	13.4344	26.8641	21.3363	19.2359	27.8287	7.92087	11.8666	9.93558	3.94996	21.3283	12.8454	17.8754	19.2312	X	Gm7598
ENSMUSG00000031095	19755.8	21461.6	21308.9	21767.2	13019.6	14132.7	14704.9	15948.9	12770	14576.1	14967.9	14617.8	17079.5	18361.1	17497.9	18856.7	X	Cul4b
ENSMUSG00000000355	948.567	1030.08	867.213	1021.01	900.381	956.068	802.136	862.69	1149.32	1238.08	1210.15	1209.67	1778.11	1639.28	1631.92	1656.14	X	Mcts1
ENSMUSG00000048970	397.201	429.306	398.191	406.613	383.897	425.71	352.978	408.154	277.23	317.431	298.067	334.759	481.57	438.721	460.554	450.236	X	C1galt1c1
ENSMUSG00000085611	13.6028	7.50973	12.4435	12.5387	10.399	9.14412	15.3887	16.4911	12.6734	4.94442	12.9163	7.89991	6.73525	7.90489	14.7209	9.04997	X	Ap3s1-ps1
ENSMUSG00000085635	0	0	0	0	0.866584	1.01601	1.92359	0	0	0	0	0	0	0	0	0	X	Gm14565
ENSMUSG00000092878	0	0	0	0	0	0	0	0	0	0	0	0	0	0	0	0	X	Gm25642
ENSMUSG00000082723	0	0	0	0	1.73317	2.03203	0.961793	1.03069	0	0	0	0	0	0	0	0	X	Gm14564
ENSMUSG00000051361	0	1.25162	0.957189	0.895624	2.59975	5.08007	2.88538	6.18415	0	0	0	0	0	0	0	0	X	6030498E09Rik
ENSMUSG00000081147	0	0	0	0	0	0	0.961793	0	0	0	0	0	0	0	0	0	X	Gm6024
ENSMUSG00000080896	121.518	103.885	122.52	122.7	141.253	133.098	140.422	156.665	139.407	154.266	164.931	159.973	187.464	142.288	150.364	161.768	X	Gm14567
ENSMUSG00000084030	0	0	0	0	0	0	0	0	0	0	0	0	0	0	0	0	X	Gm16423
ENSMUSG00000084039	0	0	0	0	0	0	0	0	0	0	0	0	0	0	0	0	X	Gm14551
ENSMUSG00000084247	0	0	0	0	0	0	0	0	0	0	0	0	0	0	0	0	X	Gm14566
ENSMUSG00000064529	0	0	0	0	0	0	0	0	0	0	0	0	0	0	0	0	X	Gm26437
ENSMUSG00000079619	0	0	0	0	0	0	0	0	0	0	0.993558	0	0	0	0	0	X	Cypt15
ENSMUSG00000081324	0	0	0	0	0	0	0	0	0	0	0	0	0	0	0	0	X	Gm14550
ENSMUSG00000082147	0	0	0	0	0	0	0	0	0	0	0	0	0	0	0	0	X	Gm14570
ENSMUSG00000083845	0	0	0	0	0	0	0	0	0	0	0	0	0	0	0	0	X	Gm14571
ENSMUSG00000095240	0	0	0	0	0	0	0	0	0	0	0	0	0	0.988111	0	0	X	Cypt14
ENSMUSG00000086157	0	0	0	0	0	0	0	0	0	0	0	0	0	0	0	0	X	Gm14643
ENSMUSG00000092777	0	0	0	0	0	0	0	0	0	0	0	0	0	0	0	0	X	Gm26194
ENSMUSG00000082005	0	0	0	0.895624	0	0	0	0	0	0	0	0	0	0	0	0	X	Gm7189
ENSMUSG00000080903	0	0	0	0	0	0	0	0	0	0	0	0	0	0	0	0	X	Gm16383
ENSMUSG00000083174	0	0	0	0	0	0	0	0	0	0	0	0	0	0	0	0	X	Gm7190
ENSMUSG00000082102	0	0	0	0	0	0	0	0	0	0	0	0	0	0	0	0	NA	NA
ENSMUSG00000080996	2.72055	1.25162	4.78594	2.68687	1.73317	1.01601	2.88538	2.06138	2.37626	0.988883	0	0	2.24508	1.97622	4.20597	1.13125	X	Gm4986
ENSMUSG00000083665	0	0	0	0	0	0	0	0	0	0.988883	0	0	0	0	0	0	X	Gm14575
ENSMUSG00000083484	0	0	0	0	0	0	0	0	0	0	0	0	0	0	0	0	X	Gm14574
ENSMUSG00000084287	0	0	0	0.895624	0	0	0	0	0	0	0	0	0	0	0	0	X	Gm14576
ENSMUSG00000081880	0.906852	2.50324	2.87157	3.5825	2.59975	0	0.961793	0	11.8813	4.94442	6.95491	4.93744	7.85779	7.90489	6.30896	4.52498	X	Gm5385
ENSMUSG00000083515	0	0	0	0	0	0	0	0	1.58417	0	0	0.987489	0	0	0	0	X	Gm14577
ENSMUSG00000001986	13.6028	21.2776	10.5291	4.47812	18.1983	24.3843	25.0066	22.6752	537.827	710.018	937.919	969.714	10.1029	8.893	33.6478	20.3624	X	Gria3
ENSMUSG00000093206	0	0	0	0	0	0	0	0	0	0	0	0	0	0	0	0	X	Gm22413
ENSMUSG00000082966	0	3.75487	0.957189	0	0.866584	0	0.961793	0	2.37626	2.96665	2.98067	0	4.49016	0.988111	6.30896	4.52498	X	Gm14614
ENSMUSG00000081918	0	0	0	0	0	0	0	0	0	0	0	0	0	0	0	0	X	Gm14613
ENSMUSG00000037475	9202.73	11272.1	8782.21	11035.9	8133.76	8536.54	8192.56	8680.49	6881.65	7918.98	7594.76	7620.45	10347.6	10697.3	10305.7	11222	X	Thoc2
ENSMUSG00000081398	0	0	0	0	0	0	0	0	0	0	0	0	3.36762	1.97622	0	1.13125	X	Gm7657
ENSMUSG00000080798	0	0	0	0.895624	0	0	0	1.03069	0	0	0	0	0	0	0	0	X	Gm5135
ENSMUSG00000025860	4013.73	5616.03	4136.97	6026.65	3101.5	3428.03	3261.44	3740.38	2894.29	3702.38	3567.87	3844.29	5436.47	6004.75	5664.4	6857.61	X	Xiap
ENSMUSG00000082324	8.16166	3.75487	7.65751	4.47812	5.1995	2.03203	3.84717	11.3376	10.2971	4.94442	9.93558	2.96247	3.36762	17.786	12.6179	7.91872	X	Gm14615
ENSMUSG00000025862	4934.18	5177.96	4219.29	4574.85	5334.69	5442.78	5087.89	5162.74	15353.8	15889.4	16234.7	16090.1	7146.1	7968.13	6702.22	7299.93	X	Stag2
ENSMUSG00000083450	0	0	0	0	0	0	0	0	0	0	0.993558	0	0	0	0	0	X	Gm14619
ENSMUSG00000005696	6.34796	1.25162	0.957189	2.68687	1.73317	2.03203	3.84717	1.03069	5.54461	1.97777	0	0	0	0	0	0	X	Sh2d1a
ENSMUSG00000073231	0	0	0	0	0	0	0	0	0.792087	0	0	0	0	0	0	0	NA	NA
ENSMUSG00000016150	9.06852	18.7743	4.78594	12.5387	0	6.09608	0.961793	6.18415	155.249	186.899	176.853	191.573	15.7156	4.94055	14.7209	5.65623	X	Tenm1
ENSMUSG00000077558	0	0	0	0	0	0	0	0	0	0	0	0	0	0	0	0	X	Gm23705
ENSMUSG00000083098	0	0	0	0	0	0	0	0	0	3.95553	1.98712	0	0	0	0	0	X	Gm14578
ENSMUSG00000065622	0	0	0.957189	0	0	0	0	0	0	0	0.993558	0	0	0	0	0	X	Gm24763
ENSMUSG00000081300	0	0	0	0	0	0	0	0	0.792087	5.9333	4.96779	3.94996	0	0	0	0	X	Gm14587
ENSMUSG00000082839	0	0	0	0	0	0	0	0	0	0	0	0	0	0	0	0	X	Gm14588
ENSMUSG00000083598	0	0	0	0	0	0	0	0	0	0	0	0	0	0	0	0	X	Gm14579
ENSMUSG00000078320	0	5.00649	0	0	0	0	0	0	0	0	0	0	0	0	0	0	X	Tex13c1
ENSMUSG00000086223	0	0	0	0	0	0	0	0	0	0	0	0	0	0	0	0	NA	NA
ENSMUSG00000081856	0	0	0	0	0	0	0	0	0	0.988883	0	0	0	0	0	0	X	Gm14580
ENSMUSG00000081036	0	0	0	0	0	0	0	0	0	0	0	0	0	0	0	0	X	Gm14628
ENSMUSG00000083028	0	5.00649	0	5.37374	2.59975	0	1.92359	3.09208	3.16835	2.96665	0	0.987489	1.12254	0	1.05149	0	NA	NA
ENSMUSG00000081704	0	1.25162	0	0.895624	0	0	0	0	0.792087	0.988883	0	0	0	0.988111	0	0	X	Gm14603
ENSMUSG00000050926	0	1.25162	0	0	0	0	0	0	7.92087	2.96665	6.95491	7.89991	1.12254	0	2.10299	2.26249	X	Dcaf12l2
ENSMUSG00000082775	0	0	0	0	0	0	0	0	0	0	0	0	0	0	0	0	X	Itpa-ps3
ENSMUSG00000080714	0	0	0	0	0	0	0	0	0	0	0	0	0	0	0	0	X	Gm14602
ENSMUSG00000045284	622.1	811.051	481.466	725.455	84.9252	57.9127	86.5614	102.039	251.884	243.265	254.351	244.897	978.856	816.18	1383.77	1362.02	X	Dcaf12l1
ENSMUSG00000083721	0	0	0	0	0	0	0	0	0	0	0	0	0	0	0	0	X	Gm7700
ENSMUSG00000037086	0	0	0	0	0	0	0	0	0	0	0	0	0	0	0	0	X	Prr32
ENSMUSG00000080764	0	0	0	0	0	0	0	0	0	0	0	0	0	0	0	0	X	Gm14606
ENSMUSG00000081129	10.8822	2.50324	12.4435	3.5825	2.59975	1.01601	9.61793	0	5.54461	7.91106	5.96135	7.89991	15.7156	9.88111	11.5664	4.52498	X	Gm14605
ENSMUSG00000082886	0	0	0	0	0	0	0	0	0	0	0	0	0	0	0	0	X	Gm5386
ENSMUSG00000084158	0	0	0	0	0	0	0	0	0	0	0	0	0	0	0	0	X	Gm14652
ENSMUSG00000064464	0	0	0	0	0	0	0	0	0	0	0	0	0	0	0	0	X	Gm25078
ENSMUSG00000084000	0	0	0	0	0	0	0	0	0	0	0	0	0	0	0	0	X	Gm14653
ENSMUSG00000085157	0	0	0	0	0	0	0	0	0	0	0.993558	5.92493	0	0	0	0	X	4930515L19Rik
ENSMUSG00000046615	0	0	0	0	0	0	0	0	0	0	0	0	0	0	0	0	X	Actrt1
ENSMUSG00000081551	1.8137	1.25162	0.957189	0	0	1.01601	0	1.03069	0	0	0	0	0	0	0	1.13125	X	Gm14654
ENSMUSG00000063816	180.463	192.75	172.294	167.482	181.983	174.754	147.154	152.542	156.833	148.332	168.905	122.449	169.504	166.003	141.952	142.537	X	Gm4987
ENSMUSG00000082204	2.72055	0	2.87157	2.68687	2.59975	2.03203	2.88538	3.09208	0.792087	0.988883	4.96779	2.96247	3.36762	0.988111	3.15448	4.52498	X	Gm7722
ENSMUSG00000083499	0	0	0	0	0	0	0	0	0	0	0	0	0	0	0	0	X	Gm14609
ENSMUSG00000082426	0	0	0	0.895624	0	0	0	0	0	0	0	0	0	0	0	0	X	Gm14610
ENSMUSG00000083094	0	0	0	0	0	0	0	0	0	0	0	0	0	0	0	0	X	Gm4908
ENSMUSG00000084348	0	1.25162	0	0	0	0	0	0	0.792087	0.988883	0.993558	0	2.24508	0	0	0	X	Gm14608
ENSMUSG00000082894	0.906852	0	0.957189	0.895624	0	0	1.92359	0	2.37626	0.988883	0.993558	0	0	0.988111	4.20597	1.13125	X	Gm6480
ENSMUSG00000031099	99.7537	103.885	72.7463	77.0237	27.7307	19.3042	15.3887	16.4911	1859.03	1873.93	1740.71	1851.54	169.504	149.205	147.209	158.374	X	Smarca1
ENSMUSG00000068014	16.3233	17.5227	5.74313	14.33	17.3317	8.12811	8.65614	9.27623	7.12878	6.92218	9.93558	3.94996	19.0832	4.94055	3.15448	7.91872	X	Gm14648
ENSMUSG00000001173	3261.95	3655.99	2960.58	3672.95	1838.02	1886.74	1816.83	2020.16	1116.84	1278.63	1069.07	1256.09	3521.41	3908.97	3148.17	3106.4	X	Ocrl
ENSMUSG00000037010	41.7152	52.5681	38.2876	39.4075	35.5299	32.5124	28.8538	34.0129	282.775	190.854	315.951	561.881	10.1029	27.6671	12.6179	13.575	X	Apln
ENSMUSG00000037005	32.6467	18.7743	33.5016	21.495	18.1983	8.12811	8.65614	5.15346	7.92087	16.811	15.8969	12.8374	354.723	320.148	466.863	299.78	X	Xpnpep2
ENSMUSG00000031101	13.6028	8.76135	1.91438	10.7475	2.59975	2.03203	1.92359	5.15346	0.792087	0	0.993558	0	5.61271	8.893	10.5149	15.8374	X	Sash3
ENSMUSG00000036985	1407.43	1486.93	1233.82	1467.03	714.065	787.41	812.715	730.761	370.697	373.798	315.951	298.222	651.074	583.974	484.739	501.142	X	Zdhhc9
ENSMUSG00000064806	0	0	0	0	0	0	0	0	0	0	0	0	0	0	0	0	X	Gm24038
ENSMUSG00000063785	6593.72	6136.7	6508.88	6110.84	4832.07	4911.41	5061.92	4659.76	10495.9	10596.9	10167.1	9823.54	9290.15	9064.93	8730.55	9594.1	X	Utp14a
ENSMUSG00000089443	0	0	0	0	0	0	0	0	0	0	0	0	0	0.988111	1.05149	0	X	Gm22528
ENSMUSG00000081180	1.8137	1.25162	0	0	0	0	0	0	0	0	0	0	0	0	1.05149	0	X	Gm7212
ENSMUSG00000088918	0	0	1.91438	0	0	0	0	0	0	0	0	0	0	0.988111	0	0	X	Gm22612
ENSMUSG00000036959	164.14	227.795	201.01	261.522	140.387	116.842	180.817	115.438	135.447	167.121	198.712	157.998	372.684	312.243	297.573	285.074	X	Bcorl1
ENSMUSG00000093179	0	0	0	0	0	0	0	0	0	0	0	0	0	0	0	0	NA	NA
ENSMUSG00000031103	129.68	136.427	50.731	85.0843	0.866584	1.01601	3.84717	2.06138	54.654	79.1106	75.5104	70.1117	1064.17	934.753	1175.57	884.635	X	Elf4
ENSMUSG00000036932	4578.69	4349.39	4471.03	4206.75	2519.16	2501.42	2667.05	2692.17	2099.03	2090.5	1891.73	2055.95	5336.56	4892.14	5176.5	5315.73	X	Aifm1
ENSMUSG00000031104	10.8822	10.013	8.6147	16.1212	1.73317	1.01601	0	1.03069	74.4562	61.3107	62.5941	35.5496	75.2103	71.144	79.9135	63.3498	X	Rab33a
ENSMUSG00000036916	961.263	981.271	601.115	712.917	629.14	504.959	487.629	472.057	3238.05	3804.23	3930.51	4303.48	3968.18	3895.13	3863.19	4078.14	X	Zfp280c
ENSMUSG00000031105	303.795	322.918	263.227	318.842	188.049	153.418	176.97	180.371	266.141	229.421	258.325	297.234	513.001	466.388	527.85	501.142	X	Slc25a14
ENSMUSG00000051209	0	0	0	0	0	0	0	0	0	0	0	0	0	0	0	0	X	Gpr119
ENSMUSG00000031107	1022.93	1002.55	971.547	885.772	604.009	540.519	576.114	615.323	1031.3	955.261	830.614	833.441	1533.39	1455.49	1414.26	1385.78	X	Rbmx2
ENSMUSG00000079606	4.53426	0	0	0.895624	0	0	0	0	0	0	0	0	0	4.94055	3.15448	4.52498	X	Fsip2l
ENSMUSG00000081526	0.906852	0	0	0	0	0	0	0	0	0	0	0	0	0	0	0	X	Gm7219
ENSMUSG00000083529	0	1.25162	0	0	0	0	0	0	0	0	0	0	0	0	0	0	NA	NA
ENSMUSG00000031109	678.325	613.295	626.959	599.172	582.345	612.656	642.478	607.078	495.054	543.886	459.024	460.17	711.691	844.835	610.918	635.76	X	Enox2
ENSMUSG00000081320	0	0	0	0	0	0	0	0	0	0	0	0	0	0	0	0	X	Gm15034
ENSMUSG00000082347	0	0	0	0	0	0	0	0	0	0	0	0	0	0	0	0	X	Gm15036
ENSMUSG00000087369	0	0	0	0	0	0	0	0	0	0	0	0	0	0	0	0	X	Gm14696
ENSMUSG00000086948	0	0	0	0.895624	0	0	0	0	0	0	0	0	0	0	0	0	X	Gm14697
ENSMUSG00000036198	0	0	1.91438	1.79125	3.46634	3.04804	2.88538	1.03069	2.37626	0.988883	4.96779	2.96247	1.12254	0	0	0	X	Arhgap36
ENSMUSG00000083455	0	0	0	0	0	0	0	0	0	0	0	0	0	0	0	0	X	Gm15037
ENSMUSG00000082192	194.066	155.201	198.138	161.212	190.648	204.219	166.39	178.31	46.7331	53.3997	44.7101	40.487	96.5385	67.1915	90.4284	73.531	X	Gm14719
ENSMUSG00000071764	0	0	0	0	0	0	0	0	0	0	0	0	0	0	0	0	X	Olfr1320
ENSMUSG00000067971	0	0	0	0	0	0	0	0	0	0	0	0	0	0	0	0	X	Olfr1321
ENSMUSG00000031111	240.316	197.756	218.239	181.812	576.278	563.887	536.681	542.144	528.322	691.229	462.004	666.555	180.729	47.4293	136.694	32.8061	X	Igsf1
ENSMUSG00000084612	0	0	0	0	0	0	0	0	0	0	0	0	0	0	0	0	X	n-R5s6
ENSMUSG00000056281	0	0	0	0	0	0	0	0	0	0	0	0	0	0	0	0	X	Olfr1322
ENSMUSG00000083399	0	0	0	0	0.866584	0	0	0	0.792087	0	0	0	0	0	0	0	X	Gm15033
ENSMUSG00000050504	0	0	0	0	0	0	0	0	0	0	0	0	0	0	0	0	X	Olfr1323
ENSMUSG00000089217	0	0	0	0	0	0	0	0	0	0	0.993558	0	0	0	0	0	X	Gm23385
ENSMUSG00000083754	70.7344	80.1038	72.7463	84.1887	43.3292	52.8327	73.0963	52.5653	126.734	101.855	82.4653	66.1617	93.1709	115.609	111.458	96.1559	X	Gm7803
ENSMUSG00000084062	0.906852	0	0	0	0	0	0	0	1.58417	0.988883	0	0	2.24508	0	2.10299	0	NA	NA
ENSMUSG00000082660	2.72055	0	0	0.895624	0	1.01601	0	1.03069	3.96044	2.96665	2.98067	5.92493	0	0.988111	2.10299	0	X	Gm14612
ENSMUSG00000094897	0.906852	2.50324	0	0	0	0	0	0	0.792087	0.988883	0	0	1.12254	2.96433	1.05149	5.65623	X	Gm22288
ENSMUSG00000095461	0	0	0	0	0	0	0	0	0	0	0	0.987489	0	1.97622	1.05149	1.13125	NA	NA
ENSMUSG00000048173	0	0	0	0	0	0	0	0	0	0	0.993558	0	0	0	0	0	X	Olfr1324
ENSMUSG00000083112	0	0	0	0.895624	0	0	0	0	0	0.988883	0	0	2.24508	0	0	0	X	Gm14620
ENSMUSG00000085396	2087.57	2279.2	2206.32	2405.65	2538.22	2461.8	2386.21	2099.52	625.749	737.707	568.315	584.593	891.298	1001.94	864.328	739.835	X	Firre
ENSMUSG00000031112	207.669	266.595	140.707	189.872	131.721	172.722	117.339	142.236	1345.76	1765.16	1434.7	1912.77	544.432	606.7	441.627	556.573	X	Stk26
ENSMUSG00000036131	28.1124	37.5487	26.8013	36.7206	8.66584	12.1922	14.4269	10.3069	33.2677	37.5776	33.781	45.4245	14.593	18.7741	33.6478	23.7562	X	Frmd7
ENSMUSG00000050029	1780.15	2261.68	1627.22	2240.85	1656.04	1962.94	1684.1	2217.02	1088.33	1456.62	1421.78	1677.74	1646.77	1675.84	1618.25	1742.12	X	Rap2c
ENSMUSG00000082556	0	0	0	0	0	0	0	0	0	0	0	0	0	0	0	0	X	Gm5387
ENSMUSG00000036109	80.7098	102.633	79.4467	82.3974	306.771	335.284	234.678	303.024	445.153	501.364	405.372	443.382	242.469	270.742	235.535	159.506	X	Mbnl3
ENSMUSG00000082950	0	0	0	0.895624	0	0	0	1.03069	0	0	1.98712	0	0	0	0	0	X	Gm7834
ENSMUSG00000081350	7.25481	7.50973	1.91438	5.37374	6.93267	4.06405	6.73255	2.06138	3.96044	9.88883	12.9163	8.8874	6.73525	3.95244	8.41195	10.1812	X	Gm5388
ENSMUSG00000093266	0	0	0	0	0	0	0	0	0	0	0	0	0	0	0	0	X	Gm23417
ENSMUSG00000081188	0	0	0	0	0	0	0	0	0	0	0	0	0	0	0	0	X	Gm14621
ENSMUSG00000062184	11.7891	26.2841	13.4006	6.26937	21.6646	11.1761	13.4651	5.15346	1251.5	1812.62	1525.11	2043.11	28.0635	21.7384	27.3388	15.8374	X	Hs6st2
ENSMUSG00000093018	0	0	0	1.79125	0	0	0	0	7.92087	25.711	9.93558	20.7373	0	0.988111	1.05149	0	NA	NA
ENSMUSG00000082968	0	0	1.91438	0	0	0	0	0	9.50504	26.6998	15.8969	15.7998	0	0.988111	0	0	X	Gm14581
ENSMUSG00000055780	1081.87	1092.67	831.797	1098.03	67.5936	67.0569	67.3255	133.99	1367.93	1578.26	1539.02	1156.35	413.095	742.071	381.692	509.061	X	Usp26
ENSMUSG00000081439	0	0	0	0	0	0	0	0	0	0	0	0	0	0	0	0	X	Gm7840
ENSMUSG00000088792	0	0	0	0	0	0	0	0	0	0	0	0	0	0	0	0	X	Gm22539
ENSMUSG00000031118	17.2302	27.5357	6.70032	34.0337	0	3.04804	0	5.15346	3.96044	6.92218	8.94202	8.8874	34.7988	155.133	42.0597	81.4497	X	1700080O16Rik
ENSMUSG00000031119	122.425	200.259	56.4741	99.4143	55.4614	50.8007	50.9751	11.3376	392.083	380.72	380.533	315.009	564.638	561.247	604.609	564.492	X	Gpc4
ENSMUSG00000096389	0	0	0	0	0	0	0	0	0	0	0	0	0	0	0	0	NA	NA
ENSMUSG00000055653	386.319	426.803	181.866	254.357	213.18	217.427	178.894	158.727	1196.05	1162.93	972.693	1039.83	981.101	1753.9	742.354	967.216	X	Gpc3
ENSMUSG00000086704	17.2302	25.0324	16.2722	31.3468	6.06609	8.12811	11.5415	11.3376	0	0	0	0	1.12254	0	0	0	X	Gm14582
ENSMUSG00000076214	0	1.25162	0	1.79125	0	0	0	1.03069	2.37626	1.97777	0.993558	0.987489	1.12254	8.893	0	1.13125	X	Mir717
ENSMUSG00000055110	0	0	0	1.79125	0	0	0	0	0	0	0	0	0	0	0	0	X	A630012P03Rik
ENSMUSG00000070106	36.2741	56.323	59.3457	41.1987	19.0648	38.6085	34.6246	41.2277	51.4857	26.6998	41.7294	11.8499	5.61271	7.90489	0	0	X	Mir363
ENSMUSG00000065613	7.25481	10.013	4.78594	12.5387	3.46634	13.2082	3.84717	2.06138	10.2971	2.96665	13.9098	5.92493	0	0.988111	0	0	X	Mir92-2
ENSMUSG00000065473	1.8137	5.00649	6.70032	7.16499	0.866584	2.03203	4.80897	5.15346	2.37626	1.97777	0.993558	0.987489	2.24508	0	0	3.39374	X	Mir19b-2
ENSMUSG00000076041	10.8822	12.5162	9.57189	8.95624	5.1995	5.08007	8.65614	4.12277	13.4655	9.88883	10.9291	4.93744	2.24508	0	1.05149	0	X	Mir20b
ENSMUSG00000077111	40.8083	45.0584	45.9451	51.0506	17.3317	22.3523	41.3571	34.0129	54.654	30.6554	40.7359	29.6247	6.73525	2.96433	3.15448	2.26249	X	Mir18b
ENSMUSG00000065456	0	1.25162	1.91438	0	0.866584	0	0	0	0.792087	0.988883	0	0	0	0	0	0	X	Mir106a
ENSMUSG00000086173	322.839	384.248	427.863	402.135	226.178	296.676	317.392	368.988	758.819	634.863	673.632	542.131	88.6808	73.1202	53.6262	71.2685	X	Kis2
ENSMUSG00000083621	323.746	419.293	360.86	371.684	311.97	350.525	353.94	378.264	337.429	308.531	308.997	277.484	360.336	366.589	311.242	337.111	X	Gm14586
ENSMUSG00000081843	0	0	0	0	0.866584	0	0	0	0	0	0.993558	0	0	0	0	0	X	Gm7851
ENSMUSG00000073207	360.02	342.944	413.506	430.795	465.356	403.357	384.717	377.233	102.971	113.722	104.324	91.8365	205.425	151.181	144.055	124.437	X	Ccdc160
ENSMUSG00000082887	0	0	0	0.895624	0	0	0	0	0	0	0	0	0	0	0	0	X	Gm14607
ENSMUSG00000083683	0	0	0	0	0	0	0	0	0	0	0.993558	0	0	0	0	0	X	Gm6539
ENSMUSG00000081684	3.62741	6.25811	6.70032	6.26937	9.53242	5.08007	7.69435	6.18415	15.8417	5.9333	5.96135	15.7998	12.348	8.893	11.5664	5.65623	X	Rps2-ps13
ENSMUSG00000025626	2869.28	3139.07	2760.53	3254.7	3561.66	3670.86	3487.46	4038.25	2752.5	3036.86	2879.33	3312.04	2250.7	2210.4	2076.7	2381.27	X	Phf6
ENSMUSG00000025630	908.665	928.703	635.573	889.355	552.014	629.928	390.488	595.74	878.425	1026.46	805.775	914.415	1505.33	1599.75	1266	1239.85	X	Hprt
ENSMUSG00000076050	0	0	0	0	0	1.01601	0	0	0	0	0	0	0	0	0	0	X	Mir450b
ENSMUSG00000065486	0	0	0	0	0	0	0	0	0	0	0	0	0	0	0	0	X	Mir450-1
ENSMUSG00000076399	0	0	0	0	0	0	0	0	0	0	0	0	0	0	0	0	X	Mir450-2
ENSMUSG00000076140	0	0	0	0.895624	0	0	0	0	0	0	0.993558	0	0	0	0	0	X	Mir542
ENSMUSG00000065503	1.8137	0	0	0.895624	0.866584	2.03203	0	0	1.58417	2.96665	0.993558	0.987489	4.49016	0	6.30896	1.13125	X	Mir351
ENSMUSG00000076122	0	0	0.957189	0	0	0	0	0	0	0.988883	0	0	0	1.97622	4.20597	0	X	Mir503
ENSMUSG00000065418	0	1.25162	0	0	0.866584	0	0	0	2.37626	0.988883	0.993558	0.987489	1.12254	3.95244	2.10299	1.13125	X	Mir322
ENSMUSG00000087365	7.25481	10.013	1.91438	4.47812	1.73317	5.08007	6.73255	17.5218	8.71296	10.8777	1.98712	0.987489	17.9607	20.7503	30.4933	39.5936	X	C430049B03Rik
ENSMUSG00000061082	0	5.00649	1.91438	2.68687	1.73317	5.08007	0	2.06138	7.12878	1.97777	0.993558	6.91242	0	0.988111	0	0	X	Plac1
ENSMUSG00000036022	1068.27	1503.2	857.641	1623.77	405.561	509.023	448.196	619.446	830.107	1143.15	1121.73	1175.11	672.402	849.775	804.393	889.16	X	Fam122b
ENSMUSG00000036013	0	0	0.957189	0	0	0	0	0	0	0	0	0	0	0	0	0	X	Fam122c
ENSMUSG00000087975	0.906852	0	0	0	0	0	0	1.03069	0	0	0	0	0	0	0	0	X	Gm23718
ENSMUSG00000081145	0	0	0	0	0	0	0	0	0	0	0	0	0	0	0	0	X	Gm14585
ENSMUSG00000023074	343.697	381.745	348.417	390.492	236.577	256.035	229.869	270.041	276.438	309.52	285.151	401.908	297.473	282.6	289.161	314.486	X	Mospd1
ENSMUSG00000083798	17.2302	28.7873	28.7157	14.33	31.197	24.3843	33.6628	35.0435	21.3863	14.8332	25.8325	21.7248	22.4508	10.8692	26.2873	19.2312	X	Gm14584
ENSMUSG00000060967	0	0	0	0	0	0	0	0	0	0	0	0	0	0	0	0	X	Etd
ENSMUSG00000079593	0	0	0	0	0	0	0	0	0	0	0	0	0	0	0	0	X	Gm14597
ENSMUSG00000051851	8.16166	11.2646	4.78594	8.06062	5.1995	6.09608	8.65614	8.24554	167.922	240.299	258.325	453.257	1.12254	1.97622	1.05149	2.26249	X	Rtl8c
ENSMUSG00000083738	0	0	0	0	0	0	0	0	0	0	1.98712	0	0	0	0	0	X	Gm14592
ENSMUSG00000084076	0	0	0	0	0	0	0.961793	0	0.792087	0	0	0	0	0	0	0	X	Gm14600
ENSMUSG00000067925	68.9207	63.8327	66.046	68.963	44.1958	33.5284	52.8986	40.197	326.34	326.331	449.088	600.393	19.0832	11.8573	22.0814	10.1812	X	Rtl8a
ENSMUSG00000067924	49.8768	38.8003	59.3457	51.0506	33.7968	37.5925	40.3953	47.4119	449.113	499.386	653.761	942.064	12.348	14.8217	19.9784	38.4624	X	Rtl8b
ENSMUSG00000071763	4.53426	3.75487	4.78594	0	0	0	0	0	1.58417	0	1.98712	0	0	0	0	0	X	4933416I08Rik
ENSMUSG00000085998	40.8083	57.5746	44.9879	60.0068	11.2656	17.2722	13.4651	25.7673	14.2576	14.8332	14.9034	12.8374	17.9607	7.90489	16.8239	14.7062	X	AW822252
ENSMUSG00000055555	103.381	115.149	82.3182	144.195	5.1995	13.2082	3.84717	22.6752	109.308	58.3441	114.259	70.1117	136.95	158.098	109.355	139.143	X	Ct55
ENSMUSG00000054727	158.699	211.524	132.092	227.488	3.46634	4.06405	8.65614	6.18415	111.684	105.81	217.589	151.086	171.749	301.374	91.4799	150.456	X	1700013H16Rik
ENSMUSG00000082616	0	1.25162	0	0	0	0	0	0	0	0	0	0	1.12254	0	1.05149	0	X	Gm6025
ENSMUSG00000059334	10.8822	30.0389	14.3578	15.2256	4.33292	20.3203	7.69435	16.4911	169.507	238.321	294.093	401.908	0	0	3.15448	1.13125	X	Zfp36l3
ENSMUSG00000084308	0	0	0	0	0	0	0	0	0	0	0	0	0	0	0	0	X	Gm14593
ENSMUSG00000054626	46.2494	57.5746	28.7157	59.1112	1.73317	9.14412	7.69435	28.8594	18.218	6.92218	17.884	23.6997	38.1664	73.1202	34.6993	47.5123	X	Xlr
ENSMUSG00000081937	0	0	0	0	0	0	0	0	0	0	0	0	0	0	0	0	X	Gm14599
ENSMUSG00000083278	0	0	0	0	0	0	0	0	0	0	0	0	0	0	0	0	X	Gm14589
ENSMUSG00000080968	14.5096	22.5292	16.2722	13.4344	9.53242	9.14412	13.4651	6.18415	15.8417	21.7554	16.8905	12.8374	5.61271	9.88111	18.9269	15.8374	X	Atf1-ps
ENSMUSG00000083428	0.906852	1.25162	0	0.895624	2.59975	0	0	0	0	3.95553	1.98712	0.987489	0	0.988111	4.20597	7.91872	X	Gm14591
ENSMUSG00000086711	9.97537	10.013	11.4863	6.26937	4.33292	3.04804	0	2.06138	3.16835	1.97777	3.97423	3.94996	5.61271	9.88111	14.7209	14.7062	X	Gm15482
ENSMUSG00000081119	0	0	0	0	0	0	0	0	0	0	0	0	0	0	0	0	X	Gm14601
ENSMUSG00000080321	0	0	1.91438	0	2.59975	0	1.92359	1.03069	0	0	0	0	0	0	0	0	X	Gm14644
ENSMUSG00000095284	0	0	0	0	0	0	0	0	0	0	0	0	0	0	0	0	X	Gm22550
ENSMUSG00000082817	0	0	0	0	0	0	0	0	0	0	0	0	0	0.988111	0	0	X	Gm16428
ENSMUSG00000081477	0	0	0	0	0	0	0	0	0	0	0	0	0	0	0	0	X	Gm7916
ENSMUSG00000096308	0	0	0	0	0	0	0	0	0	0	0	0	0	0	0	0	X	Gm14598
ENSMUSG00000084070	0	0	0	0	0	0	0	0	0	0	0	0	0	0	0	0	X	Gm6591
ENSMUSG00000081638	0	0	0	0	0	0	0	0	0	0	0	0	0	0	0	0	X	Gm14594
ENSMUSG00000094698	0	0	0	0	0	0	0	0	0	0	0	0	0	0	0	0	X	Gm14596
ENSMUSG00000096468	0	0	0	0	0	0	0	0	0	0	0	0	0	0	0	0	X	Gm16405
ENSMUSG00000094714	0	0	0	0	0	0	0	0	0	0	0	0	0	0	0	0	X	Gm16430
ENSMUSG00000094975	0	0	0	0	0	0	0	0	0	0	0	0	0	0	0	0	X	Gm14595
ENSMUSG00000096376	0	0	0	0	0	0	0	0	0	0	0	0	0	0	0	0	X	Gm14590
ENSMUSG00000083069	0	0	0	0	0	0	0	0	0	0	0	0	0	0	0	0	X	Gm16431
ENSMUSG00000094423	0	0	0	0	0	0	0	0	0	0	0	0	0	0	0	0	X	Gm7950
ENSMUSG00000095890	0	0	0	0	0	0	0	0	0	0	0	0	0	0	0	0	X	Gm7958
ENSMUSG00000080889	0	0	0	0	0	0	0	0	0	0	0	0	0	0	0	0	X	Gm7974
ENSMUSG00000067909	0	0	0	0	0	0	0	0	0	0	0	0	0	0	0	0	X	Slxl1
ENSMUSG00000094317	0	0	0	0	0	0	0	0	0	0	0	0	0	0	0	0	X	Gm6660
ENSMUSG00000096127	0	0	0	0	0	0	0	0	0	0	0	0	0	0	0	0	X	Gm14625
ENSMUSG00000095398	0	0	0	0	0	0	0	0	0	0	0	0	0	0	0	0	X	Gm16404
ENSMUSG00000081298	0	0	0	0	0	0	0	0	0	0	0	0.987489	0	0	0	0	X	Gm14622
ENSMUSG00000096374	0	0	0	0	0	0	0	0	0	0	0	0	0	0	0	0	X	Gm6664
ENSMUSG00000084369	0	1.25162	0	0	0	0	0	0	0	0	0	0	0	0	0	0	X	Gm14626
ENSMUSG00000081706	9.97537	21.2776	8.6147	21.495	6.06609	5.08007	6.73255	12.3683	19.0101	7.91106	4.96779	4.93744	13.4705	9.88111	8.41195	9.04997	X	Gm7927
ENSMUSG00000083249	0	0	0	0	0	0	0	0	0	0	0	0	0	0	0	0	X	Gm14623
ENSMUSG00000081089	0	0	0	0	0	0	0	0	0	0	0	0	0	0	0	0	X	Gm14624
ENSMUSG00000080383	0	0	0.957189	0	0	0	0	0	0.792087	0	0.993558	0	0	0	1.05149	0	X	Gm22103
ENSMUSG00000082606	0	0	0	0	0	0	0	0	0	0	0	0	0	0	0	0	X	Gm14638
ENSMUSG00000031125	4.53426	6.25811	7.65751	11.6431	0	8.12811	0.961793	6.18415	4.75252	8.89995	4.96779	3.94996	3.36762	23.7147	8.41195	18.0999	X	3830403N18Rik
ENSMUSG00000082253	2.72055	13.7678	6.70032	5.37374	6.06609	5.08007	1.92359	3.09208	11.0892	3.95553	11.9227	7.89991	6.73525	17.786	8.41195	9.04997	X	Gm14639
ENSMUSG00000073177	2.72055	3.75487	6.70032	8.06062	1.73317	1.01601	0	0	0	0.988883	0	0.987489	13.4705	21.7384	1.05149	15.8374	X	Gm773
ENSMUSG00000081024	0	1.25162	0	0	0	0	0	0	0	0	0	0	0	0	0	0	X	Gm14627
ENSMUSG00000085114	0	2.50324	0	0.895624	0	1.01601	0	6.18415	0	0	0	0	0	0	0	0	X	1600025M17Rik
ENSMUSG00000073176	772.638	784.767	789.681	815.913	578.878	608.592	567.458	600.894	363.568	420.275	414.314	405.858	612.907	576.069	555.189	665.173	X	Zfp449
ENSMUSG00000054850	335.535	310.402	308.215	240.027	365.698	334.268	310.659	271.072	403.172	447.964	376.558	451.282	391.767	525.675	356.456	463.811	X	Smim10l2a
ENSMUSG00000081620	116.077	103.885	98.5904	137.926	99.6572	102.617	108.683	109.253	117.229	79.1106	97.3687	83.9365	93.1709	106.716	96.7374	63.3498	X	Gm14633
ENSMUSG00000058932	0	0	0	0.895624	0.866584	0	0	1.03069	1.58417	0	0	0	3.36762	0	0	0	X	Gm2174
ENSMUSG00000035967	1213.37	1275.4	998.348	1097.14	1557.25	1353.33	1319.58	1356.39	1123.18	1034.37	1016.41	999.339	1158.46	1481.18	1051.49	1145.95	X	Ints6l
ENSMUSG00000073173	0	0	0	0	0	0	0	0	0	0	0	0	0	0	0	0	X	Gm10477
ENSMUSG00000064016	1.8137	2.50324	0.957189	2.68687	5.1995	1.01601	8.65614	1.03069	0.792087	1.97777	1.98712	0.987489	0	0	0	4.52498	X	Gm648
ENSMUSG00000061273	1355.74	1430.6	1288.38	1474.2	1199.35	1306.59	1118.57	1415.14	2687.55	2935.99	3115.8	3067.14	2404.48	2685.69	2466.8	2710.47	X	Mmgt1
ENSMUSG00000092787	0	0	0	0	0	0	0	0	0	0	0	0	0	0	0	0	X	Mir5116
ENSMUSG00000060681	807.098	889.903	813.61	1048.78	510.418	537.471	515.521	580.28	186.933	258.098	230.505	302.172	683.628	729.226	696.089	685.535	X	Slc9a6
ENSMUSG00000088394	0	0	0	0	0	0	0	0	0	0	0	0	0	0	0	0	X	Gm26312
ENSMUSG00000023092	1626.89	1570.79	1077.79	934.136	500.019	422.661	472.241	313.331	824.563	870.217	626.935	637.918	637.603	942.658	357.508	654.992	X	Fhl1
ENSMUSG00000088944	0.906852	0	0.957189	3.5825	0.866584	0	0	0	1.58417	0.988883	2.98067	0.987489	0	0	0	0	X	Gm23258
ENSMUSG00000067878	368.182	291.628	251.741	242.714	665.537	608.592	711.727	636.968	1300.61	1208.42	1207.17	892.69	66.2299	80.037	80.965	91.6309	X	Map7d3
ENSMUSG00000053852	4.53426	6.25811	3.82876	1.79125	0	2.03203	0	0	7.92087	6.92218	9.93558	4.93744	0	2.96433	1.05149	2.26249	X	Adgrg4
ENSMUSG00000031130	0	0	0	0	0	0	0	0	0	0	0	0	1.12254	0	0	0	X	Brs3
ENSMUSG00000067873	3883.14	3803.68	3826.84	3264.55	2945.52	2975.9	2963.29	3050.85	3215.87	3068.5	2862.44	3134.29	4879.69	5043.32	4354.23	4810.06	X	Htatsf1
ENSMUSG00000031131	4.53426	5.00649	1.91438	1.79125	6.06609	5.08007	1.92359	8.24554	14.2576	13.8444	10.9291	14.8123	2.24508	5.92866	3.15448	3.39374	X	Vgll1
ENSMUSG00000085808	0.906852	0	0.957189	0.895624	0	0	0	0	0	0	0	0.987489	0	0	0	0	X	Gm14718
ENSMUSG00000031132	0	0	0	0.895624	0	0	0	0	0	0	0	0	0	0	0	0	X	Cd40lg
ENSMUSG00000031133	5.44111	18.7743	5.74313	12.5387	6.93267	22.3523	11.5415	21.6445	13.4655	32.6331	30.8003	22.7122	19.0832	26.679	15.7724	20.3624	X	Arhgef6
ENSMUSG00000031134	742.711	702.16	691.09	715.604	726.197	628.912	738.657	726.638	1907.35	1748.35	1572.8	1421.98	1260.61	1508.85	1234.45	1406.14	X	Rbmx
ENSMUSG00000065110	0.906852	2.50324	0.957189	2.68687	1.73317	1.01601	0.961793	1.03069	1.58417	0.988883	0	1.97498	2.24508	0	2.10299	4.52498	X	Snord61
ENSMUSG00000079584	13.6028	17.5227	11.4863	13.4344	0.866584	1.01601	0	0	77.6245	53.3997	153.008	65.1743	332.272	295.445	195.578	176.474	X	Gm364
ENSMUSG00000036357	0	0	0	0.895624	2.59975	0	0	0	3.96044	5.9333	4.96779	8.8874	0	0	0	0	X	Gpr101
ENSMUSG00000081100	5.44111	1.25162	12.4435	6.26937	4.33292	4.06405	2.88538	3.09208	8.71296	5.9333	2.98067	5.92493	13.4705	8.893	4.20597	9.04997	X	Gm14630
ENSMUSG00000081896	10.8822	8.76135	1.91438	8.95624	6.93267	8.12811	3.84717	4.12277	5.54461	5.9333	9.93558	3.94996	7.85779	14.8217	9.46344	5.65623	X	Gm5389
ENSMUSG00000084103	0	0	0	0	0	0	0	0	0	0	0	0	0	0	0	0	X	Gm14629
ENSMUSG00000080710	0.906852	0	0	0	0	0	0	0	0	0	0	0	0	0	0	0	X	Gm8107
ENSMUSG00000084394	0	0	0	0	0	0	0	0	0	0	0	0	0	0	0	0	X	Gm8111
ENSMUSG00000083821	0	0	0	0	0	0	0	0	0	0	0	0	0	0	0	0	X	Gm14631
ENSMUSG00000093905	0	0	0	0	0	0	0	0	0	0	0	0	0	0	0	0	X	Gm25023
ENSMUSG00000067860	3216.6	3618.44	2906.98	3305.75	2625.75	2658.91	2648.78	2862.23	2962.41	2553.3	2972.73	2451.93	700.466	818.156	997.867	1367.68	X	Zic3
ENSMUSG00000081837	0	0	0	0	0	0	0	0	0	0	0	0	0	0	0	0	X	Gm14649
ENSMUSG00000084044	0	0	0	0	0	0	0	0	0	0	0	0	0	0	0	0	X	Gm14647
ENSMUSG00000064728	0	0	0	0	0	0	0	0	0	0	0	0	0	0	0	0	X	Gm25851
ENSMUSG00000081922	0	0	0	0	0	0	0	1.03069	0	0	0	0	2.24508	0	0	0	NA	NA
ENSMUSG00000084305	0	0	0	0	0	0	0	0	0	0.988883	0	0	0	0	0	0	X	Gm14645
ENSMUSG00000081373	66.2002	67.5876	43.0735	42.0943	37.2631	39.6245	52.8986	40.197	69.7037	42.522	37.7552	30.6122	48.2693	51.3818	64.1411	32.8061	X	Gm16436
ENSMUSG00000083982	6.34796	10.013	10.5291	8.06062	6.06609	4.06405	2.88538	5.15346	6.3367	0	8.94202	4.93744	4.49016	5.92866	6.30896	11.3125	X	Gm14650
ENSMUSG00000083843	0	0	0	0	0	0	0	0	0	0	0	0	0	0	0	0	X	Gm7071
ENSMUSG00000081401	0	0	0	0	0	0	0	0	0	0	0	0	0	0	0	0	NA	NA
ENSMUSG00000082756	0	0	0	0	0	0	0	1.03069	0	0	0	0	0	0	0	0	NA	NA
ENSMUSG00000046180	27.2055	20.0259	29.6729	38.5118	4.33292	6.09608	9.61793	18.5525	0.792087	0	0.993558	0	14.593	57.3104	8.41195	24.8874	X	4930550L24Rik
ENSMUSG00000031137	80.7098	77.6005	54.5598	60.0068	25.1309	28.4484	26.9302	39.1663	369.905	444.997	302.042	381.171	122.357	143.276	130.385	140.275	X	Fgf13
ENSMUSG00000088157	0	1.25162	0	0.895624	0	0	0	0	0	3.95553	2.98067	0.987489	1.12254	0	0	2.26249	X	Gm26351
ENSMUSG00000070110	0	0	0	0.895624	0	0	0	0	0	0.988883	0	0	1.12254	1.97622	0	0	X	Mir504
ENSMUSG00000088647	0	0	0	0	0	0	0	0	0	0	0	0	0	0	0	0	X	Gm26487
ENSMUSG00000081209	0	0	0	0	0	0	0	0	0	0	0	0	0	0	0	0	X	Gm14890
ENSMUSG00000083366	0	0	0	0	0	0	0	0	0	0	0	0	0	0	0	0	X	Gm14887
ENSMUSG00000031138	0	0	0	0	0	0	0	2.06138	0	0	0	0	0	0	0	0	X	F9
ENSMUSG00000046993	45.3426	28.7873	48.8166	45.6768	41.596	35.5605	41.3571	28.8594	15.0497	13.8444	7.94846	17.7748	46.0242	58.2985	56.7807	27.1499	X	Gm5637
ENSMUSG00000081341	0	0	0	0	0	0	0	0	0	0	0	0	0	0	0	0	X	Gm14891
ENSMUSG00000031139	936.778	1125.21	530.283	789.045	47.6621	50.8007	69.2491	86.5782	2032.5	1855.14	1417.81	1132.65	9147.59	9611.35	8010.28	9400.66	X	Mcf2
ENSMUSG00000062949	2044.04	2667.21	1575.53	2503.27	771.26	912.38	730.001	1054.4	1825.76	2012.38	1930.48	1845.62	3092.6	3181.72	3036.71	3278.35	X	Atp11c
ENSMUSG00000094896	0	0	0	0	0	0	0	0	0	0	0	0	0	0	0	0	X	Gm22287
ENSMUSG00000070081	4.53426	16.2711	2.87157	6.26937	0.866584	2.03203	3.84717	2.06138	5.54461	12.8555	2.98067	8.8874	13.4705	11.8573	14.7209	4.52498	X	Mir505
ENSMUSG00000079583	0	0	0	0	0	0	0	0	0	0	0	0	0	0	0	0	X	Gm7073
ENSMUSG00000082226	8.16166	13.7678	7.65751	6.26937	0	2.03203	1.92359	1.03069	14.2576	17.7999	5.96135	19.7498	5.61271	5.92866	8.41195	16.9687	X	Gm715
ENSMUSG00000067835	36.2741	71.3424	44.9879	96.7274	4.33292	12.1922	16.3505	19.5832	37.2281	54.3886	39.7423	42.462	97.6611	199.598	90.4284	147.062	X	Gm14661
ENSMUSG00000081729	52.5974	50.0649	49.7738	46.5724	38.9963	31.4964	26.9302	36.0742	60.9907	49.4442	43.7165	30.6122	49.3918	47.4293	35.7508	47.5123	X	Hspa9-ps1
ENSMUSG00000086562	0	0	0	0	0	0	0	0	0	0	0	0	0	0	0	1.13125	X	Gm14651
ENSMUSG00000083463	0	0	0	0	0	0	0	0	0	0	0.993558	0	0	0	0	0	X	Gm4909
ENSMUSG00000084331	13.6028	15.0195	15.315	9.85186	12.9988	10.1601	16.3505	12.3683	35.6439	36.5887	29.8067	36.5371	43.7791	39.5244	56.7807	46.3811	X	Gm8163
ENSMUSG00000081891	0.906852	2.50324	0	1.79125	0	0	0	0	2.37626	3.95553	0	0.987489	5.61271	5.92866	0	3.39374	X	Gm14660
ENSMUSG00000045179	13.6028	18.7743	1.91438	8.95624	12.1322	7.11209	6.73255	8.24554	239.21	179.977	231.499	154.048	3.36762	7.90489	4.20597	9.04997	X	Sox3
ENSMUSG00000087565	0	1.25162	0	0	0.866584	2.03203	0	0	8.71296	9.88883	15.8969	6.91242	3.36762	0	0	0	X	Gm14662
ENSMUSG00000086577	0	0	0	0	0	0	0	0	0	0	0	0	0	0	0	0	X	Gm7076
ENSMUSG00000081323	1.8137	2.50324	0	0.895624	0	0	0.961793	3.09208	1.58417	3.95553	2.98067	0.987489	1.12254	0	2.10299	0	X	Rpl7l1-ps1
ENSMUSG00000087401	0	0	0	0	0	0	0	0	0	0	0.993558	0	0	0	0	0	X	Gm14664
ENSMUSG00000083543	0	0	0.957189	0	0	0	0	0	0	0	0	0	0	0	0	0	X	Gm14663
ENSMUSG00000071753	0	0	0	0	0.866584	0	0	0	0	0	0.993558	0	0	0	0	0	X	Cdr1os
ENSMUSG00000090546	0	0	0	1.79125	0	0	0	1.03069	0	0	0	0	0	0	0	0	X	Cdr1
ENSMUSG00000082092	0	0	0	0	0	0	0	0	0	0	0	0	0	0	0	0	X	Gm14665
ENSMUSG00000083343	0	0	0	0	0	0	0	0	0	0.988883	0	0	1.12254	3.95244	0	0	X	Gm14666
ENSMUSG00000080910	0	0	0	0	0	0	0	0	0	0	0	0	0	0	0	0	X	Gm14821
ENSMUSG00000083158	0	0	0	0	0	0	0	0	0	0	0	0	0	0	0	0	X	Gm14655
ENSMUSG00000057615	231.247	200.259	256.527	177.334	34.6634	56.8967	60.593	51.5346	244.755	299.632	294.093	327.846	107.764	74.1083	153.518	156.112	X	Ldoc1
ENSMUSG00000050900	46.2494	42.5551	35.416	41.1987	45.929	27.4324	33.6628	55.6574	41.9806	34.6109	44.7101	50.3619	38.1664	35.572	37.8538	36.1999	X	Gm7327
ENSMUSG00000082467	4.53426	6.25811	8.6147	5.37374	7.79926	3.04804	7.69435	2.06138	8.71296	2.96665	1.98712	0.987489	1.12254	4.94055	5.25747	0	X	Gm6743
ENSMUSG00000096222	0	1.25162	0	0	0	1.01601	0	0	0	0	0	0	0	0.988111	0	1.13125	X	Gm25412
ENSMUSG00000081409	0	0	0	0	0	0	0	0	0	0	0	0	0	0	0	0	X	Gm8215
ENSMUSG00000083617	0	0	0	0	1.73317	0	0.961793	0	0.792087	1.97777	0	0	0	0	0	0	X	Gm5390
ENSMUSG00000082168	7.25481	6.25811	0.957189	0.895624	0	0	0	0	3.16835	5.9333	6.95491	4.93744	12.348	13.8336	17.8754	15.8374	X	Gm14656
ENSMUSG00000083576	23.5781	26.2841	18.1866	17.0169	0	0	0	0	27.723	34.6109	37.7552	21.7248	57.2496	42.4888	55.7292	36.1999	X	Gm16411
ENSMUSG00000045330	38.0878	43.8068	49.7738	29.5556	42.4626	47.7526	50.0133	59.7802	22.1784	56.3663	23.8454	41.4745	52.7594	67.1915	49.4202	27.1499	X	4933402E13Rik
ENSMUSG00000082125	0	0	0	0	0	0	0	0	0	0	0	0	0	0	0	2.26249	X	Gm14679
ENSMUSG00000031194	0	0	1.91438	0	0	0	0	0	0	0	0	0	0	0	0	0	X	4931400O07Rik
ENSMUSG00000085757	13.6028	12.5162	3.82876	13.4344	0	0	0.961793	1.03069	4.75252	4.94442	2.98067	2.96247	8.98033	35.572	3.15448	7.91872	X	Tslrn1
ENSMUSG00000081001	0	0	0	0	0	0	0	0	0	0	0	0	0	0	0	0	X	Gm14678
ENSMUSG00000081765	0	0	0	0	0	0	0	0	0	0	0.993558	0	0	0	0	0	X	Gm14677
ENSMUSG00000081752	141.469	153.949	160.808	171.064	105.723	82.2971	100.027	106.161	110.1	88.9995	86.4395	52.3369	78.5779	73.1202	75.7075	80.3185	X	Sms-ps
ENSMUSG00000082620	0	0	0	0	0	0	0	0	0	0	0	0	0	0	0	0	X	Gm8244
ENSMUSG00000082965	0	0	0	0.895624	1.73317	0	0	0	0	0	0	0	0	0	0	0	X	Gm6754
ENSMUSG00000081403	0	0	0	0	0	0	0	0	0	0	0	0	0	0	0	0	NA	NA
ENSMUSG00000081269	0	0	0	1.79125	0	0	0	0	0	0	0	0	0	0	0	0	X	Gm14659
ENSMUSG00000084396	0	0	0	0	0	0	0	0	0	0	0	0	0	0	0	0	X	Gm14657
ENSMUSG00000083346	0	0	0	0.895624	0	0	0	0	0	0	0.993558	0	0	0	0	0	X	Gm8260
ENSMUSG00000079579	0	0	0	0.895624	0	0	0	0	0	0	0	0	0	0	0	0	X	Gm6760
ENSMUSG00000031179	26.2987	38.8003	48.8166	34.9293	55.4614	90.4252	71.1727	98.9465	22.1784	59.333	55.6392	72.0867	12.348	21.7384	12.6179	19.2312	X	3830417A13Rik
ENSMUSG00000046699	4.53426	6.25811	4.78594	3.5825	3.46634	1.01601	3.84717	1.03069	40.3964	41.5331	41.7294	52.3369	4.49016	2.96433	3.15448	0	X	Slitrk4
ENSMUSG00000084459	0.906852	0	0	0	0.866584	0	1.92359	0	11.0892	14.8332	12.9163	10.8624	4.49016	0	1.05149	0	X	Gm24598
ENSMUSG00000082269	0	0	0	0	0	0	0	0	0.792087	0	0	0.987489	0	0	0	0	X	Gm14676
ENSMUSG00000065903	0	0	0	0	0	0	0	0	0	0	0	0	1.12254	0	0	0	X	Gm26111
ENSMUSG00000083084	0	0	0	0	0	0	0	0	0	0	0.993558	0	0	0	0	0	X	Gm14667
ENSMUSG00000081514	0	0	0.957189	1.79125	0	0	0.961793	0	0.792087	0	0	0	0	0.988111	0	0	X	Gm14673
ENSMUSG00000031181	0	0	0	0.895624	0	0	0	0	0	0	0	0	1.12254	0.988111	1.05149	1.13125	X	Ctag2
ENSMUSG00000080828	0	0	0	0	0	0	0	0	0	0	0	0	0	0	0	0	X	Gm14669
ENSMUSG00000083074	0	1.25162	0	0	0.866584	0	0	0	0	0	0	0	0	0	1.05149	0	X	Gm14670
ENSMUSG00000096456	0	0	0	0	0	0	0	0	0	0	0	0	0	0	0	0	NA	NA
ENSMUSG00000081489	0	0	0	0	0	0	0	0	0	0	0	0	0	0	0	0	NA	NA
ENSMUSG00000083243	0	0	0	0	0	0	0	0	0	0	0	0	0	0	0	0	X	Gm14668
ENSMUSG00000083570	0	0	0	0	0	0	0	0	0	0	0	0	0	0	0	0	X	Gm14671
ENSMUSG00000082863	0	0	0	0	0	0	0	0	0	0	0	0	0	0	0	0	X	Gm14674
ENSMUSG00000031182	0	1.25162	0	0	0	1.01601	0	0	0	0.988883	0	0	0	0	1.05149	0	X	4930447F04Rik
ENSMUSG00000089398	0	0	0	0	0	0	0	0	0	0	0	0	0	0	0	0	X	Gm23028
ENSMUSG00000036790	0	1.25162	0	0.895624	1.73317	0	0.961793	1.03069	30.8914	48.4553	51.665	56.2869	0	0	3.15448	0	X	Slitrk2
ENSMUSG00000089419	0	0	0	0	0	2.03203	0	0	0	0	0	0	0	0	0	0	NA	NA
ENSMUSG00000087708	0	0	0	0	0	0	0	0	0	0	0	0	0	0	0	0	X	Gm23000
ENSMUSG00000084074	0	0	0	0	0	0	0	0	0	0.988883	0	0	0	0	0	0	X	Gm8310
ENSMUSG00000077127	1.8137	2.50324	0	0.895624	0	0	0	0	0	0	2.98067	0	1.12254	0.988111	3.15448	0	X	Mir743
ENSMUSG00000094184	0	2.50324	0	0.895624	0	0	1.92359	0	0	0	0	0	0	0.988111	0	0	X	Mir743b
ENSMUSG00000081603	666.536	892.406	592.5	823.078	578.878	576.079	551.108	681.288	999.614	906.806	847.505	791.966	857.621	987.123	850.658	854.091	X	Gm14681
ENSMUSG00000077092	0	0	0	1.79125	0	0	0	0	0	0	0	0.987489	0	2.96433	0	0	X	Mir742
ENSMUSG00000078017	2.72055	1.25162	0	0	0.866584	0	0	0	0	0	0.993558	0.987489	1.12254	1.97622	0	0	X	Mir883a
ENSMUSG00000078024	0	1.25162	0.957189	3.5825	0	0	0	0	0	0	0	0	0	0	0	2.26249	X	Mir883b
ENSMUSG00000070104	0	0	0	1.79125	0	0	0	0	0	0	0	0	0	0	0	1.13125	X	Mir471
ENSMUSG00000077119	0	1.25162	0	0	0	0	0	0	0	2.96665	0	0	1.12254	0	0	0	X	Mir741
ENSMUSG00000070078	0.906852	0	0	0	0	0	0	0	0.792087	0	0.993558	0.987489	0	1.97622	1.05149	0	X	Mir463
ENSMUSG00000078002	0	0	0	0.895624	0	0	0	1.03069	0	1.97777	0	1.97498	1.12254	1.97622	0	1.13125	X	Mir880
ENSMUSG00000077872	0	1.25162	0	1.79125	0	0	0	0	0	1.97777	0	0	0	0	0	2.26249	X	Mir878
ENSMUSG00000078038	0	0	0	0	0	0	0	0	0.792087	0	1.98712	1.97498	0	0	3.15448	0	X	Mir881
ENSMUSG00000096628	0	1.25162	0	0	0	0	0	0	0.792087	0	0.993558	0.987489	2.24508	0.988111	0	0	X	Mir871
ENSMUSG00000070073	0	0	0	0	0	0	0	0	0	0	0.993558	0	1.12254	0	0	0	X	Mir470
ENSMUSG00000095782	0	0	0	0.895624	0	0	0	0	0	0	0	0	0	0	0	0	X	Mir465c-1
ENSMUSG00000094894	0	0	0	0	0	0	0	0	0	0	0	0	0	0	0	0	X	Mir465b-1
ENSMUSG00000095006	0	0	0	0	0	0	0	0	0	0	0	0	0	0	0	0	X	Mir465c-2
ENSMUSG00000096504	0	0	0	0	0	0	0	0	0	0	0	0	0	0	0	0	X	Mir465b-2
ENSMUSG00000070071	0	0	0	0.895624	0	0	0	0	0.792087	0	0	0	1.12254	2.96433	2.10299	1.13125	X	Mir465
ENSMUSG00000082568	0	0	0	4.47812	0	0	0	1.03069	0	0	0	0	0	0	0	0	NA	NA
ENSMUSG00000080795	0.906852	0	0	2.68687	0.866584	0	2.88538	0	1.58417	0.988883	0	0	0	0.988111	3.15448	0	X	Gm6783
ENSMUSG00000081442	0	0	0	0	0	0	0	0	0	0	0	0	0	0	0	0	X	Gm14682
ENSMUSG00000083415	0	0	0	0	0	0	0	0	0	0	0	0	0	0	0	0	NA	NA
ENSMUSG00000081598	0	0	0	0	0	0	0	0	0	0	0	0	0	0	0	0	X	Gm8312
ENSMUSG00000086185	0	0	0	0	0	0	0	0	0	0	0	0	0	0	0	0	X	1700036O09Rik
ENSMUSG00000082685	0	0	0	0.895624	0	0	0	0	0	0	0	0	0	0	0	0	NA	NA
ENSMUSG00000087724	0	0	0	0	0	0	0	0	0	0	0	0	0	0	0	0	X	Gm26276
ENSMUSG00000094503	0	0	0	0	0	0	0	0	0	0	0	0.987489	0	0	0	0	NA	NA
ENSMUSG00000083010	0	0	0	0	0	0	0	0	0	0	0	0	0	0	0	0	X	Gm14687
ENSMUSG00000079578	0	0	0	0.895624	0	0	0	0	0	0	0	0	1.12254	2.96433	1.05149	0	X	Gm1140
ENSMUSG00000079577	1.8137	0	0	2.68687	0	0	0	0	0	0	0	0	0	0	1.05149	0	X	Gm14692
ENSMUSG00000082621	0	0	0	0	0	0	0	0	0	0	0	0	0	0	0	0	X	Rpl7a-ps13
ENSMUSG00000025288	0	0	0	0	0	0	0	0	0	0	0	0	0	0	0	0	X	4933436I01Rik
ENSMUSG00000065404	0	0	0	0	0	0	0	0	0	0	0	0	0	0	0	0	X	Mir201
ENSMUSG00000076005	0	0	0	0	0	0	0	0	0	0	0	0	0	0	0	0	X	Mir547
ENSMUSG00000083709	0	0	0	0	0	0	0	0	0	0	0	0	0	0	0	0	X	Gm14688
ENSMUSG00000082202	0	0	0	0	0	0	0	0	0.792087	0	0	0	0	0	0	0	X	Gm4910
ENSMUSG00000083912	8.16166	2.50324	5.74313	4.47812	4.33292	5.08007	3.84717	2.06138	13.4655	6.92218	7.94846	6.91242	8.98033	6.91678	9.46344	3.39374	X	Gm5391
ENSMUSG00000082794	0	0	0	0	0	0	0	0	0	0	0	0	0	0	0	0	X	Gm6806
ENSMUSG00000088697	0	0	0	0	0	0	0	0	0	0	0	0	0	0	0	0	X	Gm22332
ENSMUSG00000082162	0	0	0	0	0	0	0	0	0	0	0	0	0	0	0	0	X	Gm14701
ENSMUSG00000081084	1.8137	2.50324	3.82876	1.79125	0	3.04804	1.92359	1.03069	6.3367	7.91106	1.98712	0	6.73525	0.988111	5.25747	2.26249	X	Gm5638
ENSMUSG00000000838	7322.83	10364.7	7267.93	11215.9	5313.03	6405.96	5181.18	7573.53	4409.55	4996.83	5299.64	5289.98	7258.35	7841.65	8631.71	9453.82	X	Fmr1
ENSMUSG00000089177	0	0	0	0	0	0	0	0	0	0	0	0	0	0	0	0	X	Gm22435
ENSMUSG00000062170	1759.29	1729.74	1440.57	1607.64	545.948	661.425	485.706	586.464	1468.53	1433.88	1402.9	1415.07	2854.62	2996.94	2534.1	2521.55	X	Fmr1nb
ENSMUSG00000083046	0	0	0	0	0	0	0	0	0	0	0	0	0	0	0	0	X	Gm14699
ENSMUSG00000095748	0	0	0	0	0	0	0	0	0	0	0	0	0	0	0	0	NA	NA
ENSMUSG00000071748	3.62741	6.25811	6.70032	13.4344	5.1995	7.11209	0.961793	7.21485	1.58417	5.9333	3.97423	9.87489	6.73525	3.95244	6.30896	16.9687	X	Gm14698
ENSMUSG00000056815	0	0	0	0.895624	0	0	0	0	0	0.988883	0	0	0	0.988111	0	6.78748	X	Gm6812
ENSMUSG00000082228	0	0	0	0	0	0	0	0	0	0	0	0	0	0	0	0	X	Gm8344
ENSMUSG00000065689	0	0	0	0	0	0	0	0	0	0	0	0	0	0	0	0	X	n-R5s7
ENSMUSG00000081347	0.906852	1.25162	0.957189	1.79125	0	0	0	0	0	2.96665	0	0	0	0	0	0	NA	NA
ENSMUSG00000094055	0	0	0	0	0	0	0	0	0	0	0	0	0	0	0	0	NA	NA
ENSMUSG00000086676	0.906852	0	0.957189	0.895624	0	0	0	0	0.792087	1.97777	0	0	0	0	0	0	X	Gm14705
ENSMUSG00000031189	7.25481	7.50973	1.91438	3.5825	5.1995	1.01601	4.80897	2.06138	8.71296	13.8444	11.9227	7.89991	0	0	0	1.13125	X	Aff2
ENSMUSG00000082926	739.084	796.031	751.393	948.466	662.07	646.184	808.868	809.094	674.066	613.107	709.4	651.743	648.829	771.715	762.333	746.622	X	Gm8172
ENSMUSG00000080467	0	0	0	0	0	0	0	0	0	0	0	0	0	0	0	0	NA	NA
ENSMUSG00000059690	0	1.25162	0.957189	0	0	0	0	0	3.16835	0.988883	0.993558	0	1.12254	2.96433	3.15448	0	X	1700020N15Rik
ENSMUSG00000035847	729.109	911.181	620.258	874.129	459.29	424.693	481.859	426.707	399.212	502.353	493.798	476.957	545.555	510.853	652.977	673.091	X	Ids
ENSMUSG00000045237	674.698	617.05	605.901	540.957	414.227	400.309	396.259	405.062	460.203	520.152	581.231	564.844	877.827	897.205	691.883	739.835	X	1110012L19Rik
ENSMUSG00000073141	0	1.25162	0	0	0	0	0	0	0	0	0	0	0	0	0	0	X	4930567H17Rik
ENSMUSG00000081199	0	0	0	0	0	0	0	1.03069	0	0	0	0.987489	0	0	1.05149	0	X	Gm16407
ENSMUSG00000082538	0	0	0	0	0	0	0	0	0	0	0	0	0	0	0	0	X	Gm14704
ENSMUSG00000084193	13.6028	17.5227	17.2294	9.85186	9.53242	10.1601	13.4651	16.4911	19.8022	6.92218	18.8776	11.8499	10.1029	13.8336	13.6694	12.4437	X	Gm6823
ENSMUSG00000086989	0	0	0	0	0	0	0	1.03069	0	0	0	0.987489	0	1.97622	0	1.13125	X	Gm16441
ENSMUSG00000082770	0	0	0	0	0	0	0	0	0	0	0	0	0	0	0	0	X	Gm14722
ENSMUSG00000082713	0	0	0	0	0	0	0	0	0	0	0	0	0	0	0	0	X	Gm14721
ENSMUSG00000073139	462.494	420.545	302.472	432.586	374.364	378.973	407.8	415.369	332.677	409.398	385.5	470.045	820.578	837.918	779.157	957.034	X	Tmem185a
ENSMUSG00000083747	0	0	0	0	0	0	0	0	0	0.988883	0	0	0	0	0	0	X	Gm14727
ENSMUSG00000083784	0	0	0	0	0	0	0	0	0	0	0	0	0	0	0	0	X	Gm14729
ENSMUSG00000087325	0	0	0	0	0	0	0	0	0	0	0	0	0	0	0	0	X	Gm6038
ENSMUSG00000082336	14.5096	21.2776	6.70032	13.4344	16.4651	9.14412	19.2359	12.3683	21.3863	21.7554	15.8969	19.7498	14.593	17.786	18.9269	11.3125	X	Gm8401
ENSMUSG00000080843	0	0	0	0	0	0	0	0	0	0	0	0	0	0	0	0	X	Gm14726
ENSMUSG00000083119	0	1.25162	0	0	0	0	0	0	0.792087	0.988883	0	0	0	0	2.10299	0	X	Gm14724
ENSMUSG00000082652	0	0	0	0	0	0	0	0	0	0	0	0	0	0	0	0	X	Gm14725
ENSMUSG00000082083	0	0	0	0	0	0	0	0	0	0	0	0	0	0	0	0	X	Gm14728
ENSMUSG00000081464	0	0	0	0	0	0	0	0	0	0	0	0	0	0	0	0	X	Gm14732
ENSMUSG00000082822	0	0	0	0	0	0	0	0	0	0	0	0	0	0	0	0	X	Gm14731
ENSMUSG00000084185	0	0	0.957189	0	0	0	0	0	0	0	0.993558	0	1.12254	0	1.05149	0	X	Rplp1-ps1
ENSMUSG00000077275	0	0	0	0	0	0	0	0	0	0	0	0	0	0	0	0	X	Gm22785
ENSMUSG00000083406	0	0	0.957189	0	0	0	0.961793	0	1.58417	0	0	0	0	0.988111	0	0	X	Gm8410
ENSMUSG00000080938	0	0	0	0	0	0	0	0	0	0	0	0	0	0	0	0	X	Gm6062
ENSMUSG00000059401	1.8137	3.75487	0	0.895624	0	3.04804	0	0	0.792087	0.988883	0.993558	4.93744	2.24508	0.988111	0	0	X	Mamld1
ENSMUSG00000077309	0	0	0	0	0	0	0	0	0	0	0	0	0	0	0	0	X	n-R5s8
ENSMUSG00000082262	2.72055	5.00649	1.91438	6.26937	0.866584	4.06405	0.961793	3.09208	5.54461	5.9333	4.96779	0.987489	8.98033	9.88111	4.20597	4.52498	X	Gm14730
ENSMUSG00000031337	506.93	643.334	472.851	590.216	279.907	243.843	278.92	283.44	171.883	179.977	176.853	193.548	2846.76	2641.22	2680.26	2600.74	X	Mtm1
ENSMUSG00000015214	521.44	602.03	462.322	514.984	249.576	280.42	269.302	289.625	630.501	662.552	653.761	740.617	921.606	1043.45	975.786	1162.92	X	Mtmr1
ENSMUSG00000035776	510.557	430.558	394.362	366.31	444.558	450.094	429.922	443.198	205.151	255.132	168.905	215.273	373.806	427.852	332.272	283.943	X	Cd99l2
ENSMUSG00000085284	0	0	0	0	0	0	0	0	0	0	0.993558	0	0	0	0	0	X	Gm16189
ENSMUSG00000084114	0	0	0	0	0	0	0	0	0	0	0	0	0	0	0	0	X	Gm8421
ENSMUSG00000094123	0.906852	0	0	0	0	0	0	0	0	0	0	0	0	0	0	0	X	Gm23945
ENSMUSG00000015217	2367.79	2292.97	1994.78	1963.21	2543.42	2605.06	1956.29	2506.64	1517.64	1431.9	1226.05	1188.94	1794.94	1491.06	1800.16	1703.66	X	Hmgb3
ENSMUSG00000056380	6.34796	7.50973	4.78594	4.47812	67.5936	79.249	57.7076	57.7188	34.8518	29.6665	29.8067	36.5371	7.85779	2.96433	3.15448	7.91872	X	Gpr50
ENSMUSG00000082337	0	0	0	0	0	0	0	0	0	0	0	0	0	0	0	0	X	Gm14723
ENSMUSG00000083411	48.0631	25.0324	29.6729	25.0775	27.7307	24.3843	20.1977	27.8287	20.5943	16.811	16.8905	19.7498	14.593	23.7147	24.1844	20.3624	X	Rpl30-ps10
ENSMUSG00000073131	708.251	919.942	805.953	1043.4	606.609	622.816	634.784	787.449	456.242	531.03	566.328	506.582	739.755	774.679	840.143	821.285	X	Vma21
ENSMUSG00000073130	27.2055	13.7678	8.6147	25.0775	6.93267	7.11209	12.5033	7.21485	10.2971	12.8555	14.9034	11.8499	13.4705	11.8573	10.5149	15.8374	X	Gm1141
ENSMUSG00000033361	500.582	469.358	368.518	298.243	130.854	135.13	120.224	94.8237	345.35	394.564	296.08	347.596	115.622	110.668	62.0381	65.6123	X	Prrg3
ENSMUSG00000053593	0.906852	0	0	0	0	0	3.84717	1.03069	0.792087	0	0.993558	0	0	0	0	0	X	Fate1
ENSMUSG00000005864	0	0	0	0.895624	0.866584	0	0.961793	0	0.792087	0.988883	0	0	0	0	0	0	X	Cnga2
ENSMUSG00000033343	13.6028	18.7743	10.5291	10.7475	0	1.01601	0	0	0.792087	5.9333	1.98712	0.987489	7.85779	14.8217	4.20597	13.575	X	Magea4
ENSMUSG00000031340	19.9507	43.8068	15.315	33.1381	12.9988	12.1922	9.61793	13.399	30.0993	26.6998	22.8518	30.6122	17.9607	23.7147	14.7209	15.8374	X	Gabre
ENSMUSG00000065542	0	0	0	0.895624	0	0	0	0	0	0	0	0	0	0	1.05149	0	X	Mir224
ENSMUSG00000070138	0	0	0	0.895624	0	0	0	0	0	0.988883	0	1.97498	0	0	0	0	X	Mir452
ENSMUSG00000043453	6.34796	2.50324	3.82876	11.6431	0	0	0	0	3.16835	1.97777	3.97423	0.987489	10.1029	50.3937	18.9269	30.5436	X	Magea10
ENSMUSG00000031343	0	0	0	0.895624	0	0	0	0	61.7828	81.0884	84.4524	99.7364	0	1.97622	3.15448	0	X	Gabra3
ENSMUSG00000081471	0	0	0	0	0	1.01601	0	0	0	0	0	0	0	0	0	0	X	Gm14735
ENSMUSG00000084156	0	0	0	0	0	0	0	0	2.37626	0	0	0	0	0	0	0	NA	NA
ENSMUSG00000076455	0	0	0	0	0	0	0	0	0	0	0	0.987489	0	0	0	0	X	Mir767
ENSMUSG00000077847	0	0	0	0	0	0	0	0	0	0	0	0.987489	0	0	0	0	X	Mir105
ENSMUSG00000065199	0	0	0	0	0	0	0	0	0	0	0	0	0	0	0	0	X	Gm23461
ENSMUSG00000082657	0	0	0	0	0	0	0	0	0	0	0	0	0	0	0	0	X	Gm14736
ENSMUSG00000031344	1.8137	8.76135	4.78594	5.37374	1.73317	1.01601	0	1.03069	7.12878	11.8666	7.94846	12.8374	0	1.97622	0	0	X	Gabrq
ENSMUSG00000090089	0	0	0	0	0	0	0	0	0	0	0	0	0	0	0	0	X	Magea9-ps
ENSMUSG00000031347	1068.27	1128.96	1035.68	938.614	656.871	707.145	587.656	649.336	1538.23	1601.99	1448.61	1613.56	1560.33	1337.9	1464.73	1522.66	X	Cetn2
ENSMUSG00000031349	1146.26	1033.84	1187.87	898.311	677.669	661.425	681.912	629.753	3181.02	3534.27	2809.78	3700.12	5168.18	4137.22	5172.3	4797.62	X	Nsdhl
ENSMUSG00000084944	0	0	0	0	0	0	1.92359	0	0	0	0	0	0	0.988111	2.10299	0	X	Gm14684
ENSMUSG00000031351	490.607	503.152	436.478	435.273	98.7906	92.4572	100.988	99.9772	1013.08	1216.33	896.189	1026.99	875.582	1248.97	748.663	949.116	X	Zfp185
ENSMUSG00000089357	0	1.25162	0	4.47812	0	1.01601	0.961793	3.09208	2.37626	3.95553	1.98712	0.987489	3.36762	1.97622	6.30896	2.26249	X	Mir2137
ENSMUSG00000050424	1872.65	1792.32	1514.27	1648.84	409.028	496.83	459.737	636.968	3138.25	2875.67	2919.07	2617.83	5108.68	5766.61	4462.54	4991.06	X	Pnma5
ENSMUSG00000046287	29.0193	11.2646	20.101	25.0775	7.79926	7.11209	9.61793	20.6138	85.5454	71.1996	73.5233	75.0491	74.0877	89.9181	62.0381	57.6936	X	Pnma3
ENSMUSG00000079845	80.7098	85.1103	46.9023	93.1449	35.5299	40.6405	46.1661	50.5039	52.2777	71.1996	89.4202	105.661	313.189	499.984	334.375	514.717	X	Xlr4a
ENSMUSG00000057836	839.745	884.897	995.476	1162.52	785.992	784.362	670.37	978.127	1569.92	2025.23	1731.77	2014.48	2539.19	4029.52	2114.55	3483.11	X	Xlr3a
ENSMUSG00000092255	0	0	0	2.68687	0	0	0	0	1.58417	0	3.97423	0.987489	1.12254	1.97622	1.05149	3.39374	X	Gm20455
ENSMUSG00000058328	32.6467	26.2841	41.1591	62.6937	97.0574	98.5533	66.3637	74.2099	391.291	414.342	443.127	420.67	365.948	699.582	223.968	454.761	X	Xlr5a
ENSMUSG00000067771	0.906852	0	0.957189	0	0.866584	0	0	0	2.37626	0.988883	1.98712	5.92493	13.4705	8.893	7.36045	15.8374	X	Gm14685
ENSMUSG00000071745	0.906852	0	1.91438	2.68687	0.866584	1.01601	1.92359	0	3.96044	8.89995	5.96135	6.91242	11.2254	21.7384	12.6179	11.3125	X	DXBay18
ENSMUSG00000072479	2.72055	0	4.78594	2.68687	2.59975	8.12811	3.84717	4.12277	77.6245	83.0662	97.3687	81.9616	112.254	208.491	64.1411	157.243	X	Xlr5b
ENSMUSG00000079566	0.906852	0	0	0	0	0	0	0	0	1.97777	0.993558	0.987489	0	0.988111	1.05149	1.13125	X	Spin2d
ENSMUSG00000073125	333.721	396.764	460.408	527.523	296.372	286.516	254.875	304.054	610.699	840.551	741.194	863.065	1098.97	1793.42	952.653	1457.05	X	Xlr3b
ENSMUSG00000067768	66.2002	103.885	105.291	142.404	63.2606	90.4252	51.9368	112.345	46.7331	88.9995	93.3944	102.699	316.557	523.699	284.955	537.342	X	Xlr4b
ENSMUSG00000078317	96.1263	96.3749	104.334	81.5018	79.7257	86.3611	80.7906	82.4554	118.813	169.099	133.137	165.898	71.8426	95.8468	83.068	130.093	X	F8a
ENSMUSG00000031362	38.9946	66.336	34.4588	68.963	37.2631	44.7046	20.1977	39.1663	22.9705	40.5442	51.665	52.3369	208.793	322.124	176.651	307.699	X	Xlr4c
ENSMUSG00000058147	169.581	191.498	221.111	290.182	164.651	176.786	148.116	183.463	403.964	454.886	464.985	491.769	850.886	1605.68	697.14	1229.66	X	Xlr3c
ENSMUSG00000067764	2.72055	2.50324	1.91438	2.68687	3.46634	2.03203	2.88538	1.03069	65.7432	44.4997	64.5813	49.3744	48.2693	125.49	30.4933	87.106	X	Xlr5c
ENSMUSG00000082629	0	0	0	0	0	0	0	0	0	0	1.98712	0.987489	3.36762	0	1.05149	1.13125	X	Gm5639
ENSMUSG00000081253	0	0	0	0	0	0	0	0	0	0	0	0	0	0	0	0	X	Gm8501
ENSMUSG00000031365	2798.54	2683.48	2672.47	2796.14	2013.94	2043.2	2056.31	2099.52	3466.17	3945.64	3515.21	3898.61	3463.04	3668.86	3378.45	3815.69	X	Zfp275
ENSMUSG00000031374	1.8137	2.50324	0	0.895624	0.866584	0	1.92359	2.06138	16.6338	26.6998	17.884	18.7623	0	2.96433	0	1.13125	X	Zfp92
ENSMUSG00000031372	0	3.75487	0	0.895624	0.866584	1.01601	0	0	0.792087	1.97777	1.98712	1.97498	3.36762	1.97622	3.15448	1.13125	X	Trex2
ENSMUSG00000031371	1486.33	1275.4	1485.56	1262.83	912.513	893.076	832.913	879.181	2008.73	2020.29	2067.59	2138.9	2049.76	1897.17	1788.59	1806.6	X	Haus7
ENSMUSG00000031375	0	0	0	0	0	0	0	0	3.16835	6.92218	16.8905	2.96247	0	1.97622	1.05149	2.26249	X	Bgn
ENSMUSG00000031376	15.4165	18.7743	7.65751	14.33	0.866584	4.06405	1.92359	0	15.8417	20.7665	18.8776	7.89991	7.85779	8.893	8.41195	10.1812	X	Atp2b3
ENSMUSG00000031383	3828.73	4338.12	4476.77	4976.09	1437.66	1584.98	1594.65	1824.33	4224.99	5651.47	4575.33	6547.05	1200	1346.8	1140.87	1286.23	X	Dusp9
ENSMUSG00000002012	92.4989	91.3684	88.0614	85.9799	38.1297	38.6085	35.5864	23.7059	36.436	14.8332	19.8712	17.7748	106.641	152.169	100.943	95.0247	X	Pnck
ENSMUSG00000019558	846.999	927.452	699.705	680.674	371.765	363.733	377.023	309.208	1422.59	1197.54	1070.06	1130.67	8789.5	7438.5	11912.4	10287.6	X	Slc6a8
ENSMUSG00000002015	5905.42	5482.1	5373.66	5935.3	4040.01	4224.58	3672.13	4611.32	3715.68	3868.51	3374.12	3760.36	8185.57	8475.03	7362.56	7995.65	X	Bcap31
ENSMUSG00000031378	1962.43	1797.33	1935.44	1658.7	1844.96	1788.18	1617.74	1714.04	177.427	162.177	154.001	146.148	702.711	673.892	934.778	857.485	X	Abcd1
ENSMUSG00000088823	0	0	0	0	0	0	0	0	0	0	0	0	0	0	0	0	X	Gm25226
ENSMUSG00000092872	0	0	0	0	0	0	0	0	0	0.988883	0	0	0	0	0	0	NA	NA
ENSMUSG00000031385	3.62741	7.50973	2.87157	5.37374	0	0	0	0	4.75252	4.94442	1.98712	0.987489	16.8381	23.7147	5.25747	11.3125	X	Plxnb3
ENSMUSG00000002007	9.06852	3.75487	0.957189	6.26937	0	0	0	0	0.792087	0.988883	0	1.97498	2.24508	7.90489	0	1.13125	X	Srpk3
ENSMUSG00000002010	8493.57	7755.05	7713.03	7595.79	5507.14	5617.54	5295.63	6214.04	6479.27	5850.23	5814.3	5970.36	10660.8	11589.6	9404.56	9890.49	X	Idh3g
ENSMUSG00000002014	2272.57	2127.76	2251.31	1901.41	2021.74	2010.69	1762.01	1848.03	2522.01	2495.94	2444.15	2568.46	4053.5	3915.88	3559.31	3460.48	X	Ssr4
ENSMUSG00000002006	9427.63	8757.6	8338.07	8104.5	6671.83	6783.92	6946.07	7285.96	9557.32	8374.85	7251.98	6749.49	1746.67	2823.03	1594.06	2876.76	X	Pdzd4
ENSMUSG00000085669	5.44111	8.76135	6.70032	3.5825	12.9988	10.1601	3.84717	5.15346	16.6338	26.6998	12.9163	22.7122	37.0439	29.6433	32.5963	21.4937	X	Gm14817
ENSMUSG00000064536	0	0	0	0	0	0	0	0	0.792087	0	0	0.987489	0	0	0	0	X	Gm23615
ENSMUSG00000031391	35.3672	36.297	22.0153	25.9731	13.8653	13.2082	23.083	13.399	205.151	253.154	253.357	298.222	138.073	112.645	101.995	135.75	X	L1cam
ENSMUSG00000031389	672.884	680.882	672.904	692.317	461.889	441.966	416.457	452.474	220.2	239.31	226.531	188.61	568.006	590.89	478.43	480.78	X	Arhgap4
ENSMUSG00000031390	0.906852	0	0	0	0.866584	0	0	0	0.792087	0	1.98712	0	0	0	1.05149	0	X	Avpr2
ENSMUSG00000031388	942.219	914.936	867.213	867.86	648.205	675.649	581.885	577.188	1931.11	2062.81	1840.07	2000.65	1540.13	1753.9	1600.37	1581.48	X	Naa10
ENSMUSG00000031387	9289.79	7611.11	9428.31	7109.46	5625.86	4900.23	5941	5098.84	1215.06	1171.83	1179.35	1040.81	7834.21	6229.05	9503.4	7311.24	X	Renbp
ENSMUSG00000031386	19924.4	19514	19451	18982.7	15037	16024.6	15217.5	14710	23416.5	22000.7	21781.8	20943.6	16524.9	16067.7	20752.3	19381.6	X	Hcfc1
ENSMUSG00000080829	15.4165	12.5162	12.4435	19.7037	3.46634	7.11209	3.84717	9.27623	6.3367	7.91106	3.97423	3.94996	19.0832	11.8573	17.8754	13.575	X	Gm8545
ENSMUSG00000031392	4108.94	3967.64	3920.65	3618.32	2549.49	2564.42	2542.98	2438.62	2430.12	2681.85	2716.39	2660.29	3804.29	3854.62	4601.34	4617.75	X	Irak1
ENSMUSG00000092907	0	0	0	0	0	0	0	0	0	0	0	0	0	0	0	0	X	Mir5132
ENSMUSG00000076127	0	0	0	0	0	0	0	0	0	0	0	0	0	0	0	0	X	Mir718
ENSMUSG00000031393	2467.54	2496.99	2408.29	2341.16	2454.17	2453.67	2420.83	2394.3	1476.45	1677.15	1338.32	1459.51	2117.11	2293.41	2186.06	2183.31	X	Mecp2
ENSMUSG00000031394	0.906852	0	0.957189	0	0	0	0	0	0	0	0	0	0	0	0	0	X	Opn1mw
ENSMUSG00000081118	0.906852	5.00649	0.957189	6.26937	1.73317	0	2.88538	4.12277	2.37626	1.97777	0.993558	0	0	2.96433	4.20597	4.52498	X	Gm6758
ENSMUSG00000062564	0.906852	0	0	0.895624	0	0	0	0	0	0	0	2.96247	0	0	0	0	X	Tex28
ENSMUSG00000088755	0	0	0	0	0	0	0	0	0	0	0	0	0	0	0	0	NA	NA
ENSMUSG00000084131	421.686	403.022	345.545	392.283	343.167	303.788	332.781	356.62	365.944	338.198	269.254	248.847	368.194	391.292	341.735	257.924	X	Rpl3-ps2
ENSMUSG00000031397	76.1755	97.6265	70.832	67.1718	1.73317	5.08007	0.961793	5.15346	293.072	210.632	390.468	277.484	84.1906	106.716	73.6045	89.3684	X	Tktl1
ENSMUSG00000031328	19631.5	15716.6	23527.7	15291.9	18932.3	16914.6	21204.7	14784.3	65325.8	66605.2	65541	71808.2	35851.7	35316.1	40545.6	38164.9	X	Flna
ENSMUSG00000001964	2748.67	2690.99	2522.19	2310.71	1849.29	1689.63	1694.68	1848.03	3023.4	2946.87	2888.27	3168.85	3338.44	3333.89	3225.98	3340.57	X	Emd
ENSMUSG00000081375	0	0	0	0	0	0	0	0	0	0	0	0	0	0	0	0	X	Gm14686
ENSMUSG00000008682	69298.9	64537.4	65658.4	58699.2	45754.8	48126.5	44249.2	47627.3	74460.1	73993.2	69246	76808.9	79131.3	76781.2	67214.6	72531	X	Rpl10
ENSMUSG00000064981	0	0	0	0	0	0	0	0	0	0	0	0	0	0	0	0	X	Snora70
ENSMUSG00000019088	60.7591	66.336	76.5751	72.5455	76.2594	77.217	52.8986	75.2405	73.6641	83.0662	60.607	63.1993	113.377	86.9538	130.385	91.6309	X	Dnase1l1
ENSMUSG00000084271	0	1.25162	0	0.895624	0	0	0	0	0	0	0.993558	0	0	0	0	0	X	Gm14846
ENSMUSG00000009995	1972.4	1788.57	2160.38	1784.08	1994.01	1978.18	2065.93	1961.41	805.552	934.494	833.595	866.028	1838.72	1809.23	1794.9	1621.08	X	Taz
ENSMUSG00000019087	5727.67	5328.15	6020.72	4669.78	6053.96	5664.27	6576.74	5927.51	3118.45	3285.07	3275.76	3740.61	5435.34	4969.21	5883.11	5134.73	X	Atp6ap1
ENSMUSG00000015291	6763.3	6081.63	6639.06	5617.35	6638.9	6795.1	6613.29	6685.07	2617.06	2839.08	2514.7	2438.11	5492.59	5204.38	5228.03	4752.37	X	Gdi1
ENSMUSG00000001962	1969.68	1645.88	1992.87	1574.51	1476.66	1156.22	1398.45	1233.74	1136.64	1026.46	1251.88	1027.98	2020.57	1845.79	2298.56	1712.71	X	Fam50a
ENSMUSG00000031398	2003.24	1937.51	2025.41	1742.88	1215.82	1227.34	1046.43	1024.51	1180.21	1371.58	1229.03	1155.36	1222.45	1192.65	1169.26	1073.55	X	Plxna3
ENSMUSG00000015289	1361.18	1411.83	1350.59	1235.07	744.396	839.227	752.122	731.792	1888.34	1865.03	1873.85	2005.59	1892.6	1958.44	1745.48	2015.88	X	Lage3
ENSMUSG00000015290	1350.3	1287.92	1256.79	1262.83	753.062	865.643	899.277	843.106	1562	1697.91	1640.36	1647.13	2083.44	2219.3	1852.73	2162.94	X	Ubl4a
ENSMUSG00000032806	206.762	160.208	169.422	174.647	142.986	148.338	148.116	123.683	185.348	172.066	197.718	208.36	305.331	324.1	356.456	404.986	X	Slc10a3
ENSMUSG00000031399	625.728	603.282	651.846	583.051	483.554	484.638	491.476	464.842	262.181	291.72	308.997	316.984	468.1	512.83	475.275	506.798	X	Fam3a
ENSMUSG00000004221	2196.39	2227.89	2273.32	2310.71	1819.83	2091.97	1847.61	2185.07	1693.48	1964.91	1837.09	1849.57	2567.25	2875.4	2366.91	2540.78	X	Ikbkg
ENSMUSG00000031400	2174.63	2050.16	1708.58	1825.28	960.175	998.741	967.564	1097.69	3885.19	4285.82	3889.78	4308.41	5169.3	4812.1	5193.33	5194.68	X	G6pdx
ENSMUSG00000079536	9.97537	3.75487	3.82876	4.47812	0	0	0	2.06138	1.58417	2.96665	3.97423	0.987489	13.4705	30.6314	10.5149	26.0187	X	Ctag2l1
ENSMUSG00000082707	0	0	0	0	0	0	0	0	0	0	0	0	0	0	0	0	X	Gm6881
ENSMUSG00000083283	56.2248	51.3165	55.517	53.7374	53.7282	36.5765	50.0133	52.5653	39.6044	56.3663	47.6908	38.5121	40.4115	45.4531	60.9866	45.2498	X	Gm15361
ENSMUSG00000083768	0	0	0	0	0	0	0	0	0	0	0	0	0	0	0	0	X	Gm15362
ENSMUSG00000082447	0	0	0	0	0	0	0	0	0	0	0	0	0	0	0	0	X	Gm15364
ENSMUSG00000065291	0	0	0	0	0	0	0	0	0	0	0	0	0	0	0	0	X	Gm26125
ENSMUSG00000085066	0	0	0	0	0	0	0	0	0	0	0	0	0	0	0	0	X	Gm4989
ENSMUSG00000043715	0	0	0	0	0	0	0	0	0	0	0	0	0	0	0	0	X	Olfr1326-ps1
ENSMUSG00000051706	0	0	0	0.895624	0	0	0	0	0	0	0	0	0	0	0	0	X	Olfr1325
ENSMUSG00000077462	0	0	0	0	0	0	0	0	0.792087	0.988883	0.993558	0.987489	0	0.988111	1.05149	0	X	Gm26417
ENSMUSG00000079534	0.906852	0	0	0	2.59975	0	0	0	0	0	0	0.987489	0	1.97622	0	0	X	Gm5640
ENSMUSG00000081804	0	0	0.957189	2.68687	0	1.01601	0.961793	0	0.792087	0	0	0.987489	1.12254	0.988111	0	0	X	Xlr5d-ps
ENSMUSG00000080072	0	1.25162	0	0	0	0	0	0	0	0	0	0	0	0	0	0	X	Spin2-ps2
ENSMUSG00000083847	9.06852	8.76135	9.57189	14.33	8.66584	6.09608	8.65614	11.3376	10.2971	16.811	24.8389	34.5621	29.1861	25.6909	18.9269	45.2498	X	Xlr3d-ps
ENSMUSG00000080777	18.137	23.7808	15.315	10.7475	6.06609	5.08007	9.61793	6.18415	18.218	8.89995	11.9227	9.87489	5.61271	10.8692	9.46344	9.04997	X	Gm15365
ENSMUSG00000065859	0	0	0	0	0	0	0	0	0	0	0	0	0	0.988111	0	0	X	Gm22351
ENSMUSG00000084066	3.62741	3.75487	4.78594	7.16499	5.1995	3.04804	0.961793	4.12277	1.58417	0	1.98712	0	4.49016	1.97622	4.20597	16.9687	X	Xlr4d-ps
ENSMUSG00000079532	0	0	0	4.47812	0	0	1.92359	0	0.792087	0	0	0	4.49016	7.90489	0	1.13125	X	Ctag2l2
ENSMUSG00000082288	0	0	0	0	0	0	0	0	0	0	0	0	0	0	0	0	X	Gm14755
ENSMUSG00000082427	0	0	0	0	0	0	0	0	0	0	0	0	0	0	0	0	X	Olfr1327-ps1
ENSMUSG00000082910	0	0	0	0	0	0	0	1.03069	0	0	0	0	0	0	0	1.13125	X	Gm14758
ENSMUSG00000081814	0	0	0	0	0	0	0	0	0	0	0	0	0	0	0	0	X	Gm14695
ENSMUSG00000082170	0	0	0	0	0	0	0	0	0	0	0	0	0	0	0	0	X	Gm8617
ENSMUSG00000086081	0	0	0	0	0	0	0	0	0	0	0	0	0	0	0	0	X	Spin2-ps3
ENSMUSG00000081612	1.8137	7.50973	5.74313	3.5825	13.8653	26.4163	7.69435	9.27623	55.4461	52.4108	50.6715	46.412	43.7791	50.3937	17.8754	22.6249	X	Xlr5e-ps
ENSMUSG00000079531	0	0	0	0	0	0	0	0	0	0.988883	0	1.97498	0	0.988111	0	0	X	Gm5936
ENSMUSG00000080822	0	0	0	0	0	0	0	0	0	0	0	0	0	0	0	0	X	Gm14694
ENSMUSG00000081832	0	0	0	0	0	0	0	0	0	0	0	0	0	0	0	0	X	Gm6897
ENSMUSG00000080193	0	0	0	0	0	0	0	0	0	0	0	0	0	0	0	0	X	Gm14756
ENSMUSG00000085877	0	0	0	0	0	0	0	0	0	0	0	0	0	0	0	0	X	Spin2-ps4
ENSMUSG00000081940	16.3233	22.5292	23.9297	24.1818	12.1322	17.2722	8.65614	23.7059	19.0101	35.5998	40.7359	28.6372	23.5734	46.4412	16.8239	21.4937	X	Xlr3e-ps
ENSMUSG00000081357	7.25481	17.5227	7.65751	21.495	6.93267	9.14412	11.5415	10.3069	2.37626	0.988883	1.98712	0	8.98033	12.8454	5.25747	16.9687	X	Xlr4e-ps
ENSMUSG00000083981	0	0	0	3.5825	0	0	0	0	0.792087	0	1.98712	0.987489	0	0.988111	1.05149	1.13125	X	Gm15363
ENSMUSG00000032750	8.16166	8.76135	9.57189	21.495	3.46634	8.12811	1.92359	5.15346	19.8022	12.8555	28.8132	20.7373	24.6959	42.4888	16.8239	35.0686	X	Gab3
ENSMUSG00000065935	0	0	0	0.895624	0	0	0	0	0	0	0	0	0	0	0	0	X	Gm25629
ENSMUSG00000082873	0.906852	1.25162	0	0	0	0	0	0	0	0	0	0	1.12254	0	0	0	X	Gm15367
ENSMUSG00000031403	9190.94	8087.98	7960.94	7742.67	5156.18	5228.4	5392.78	5461.64	14121.3	13376.6	13651.5	13325.2	23097.4	22505.2	22302.2	21147.5	X	Dkc1
ENSMUSG00000089014	7.25481	13.7678	6.70032	13.4344	9.53242	5.08007	12.5033	8.24554	24.5547	29.6665	19.8712	18.7623	26.941	33.5958	17.8754	41.8561	X	Gm25520
ENSMUSG00000031402	5300.55	5358.19	5162.12	5115.8	3120.57	3622.09	3208.54	3849.64	827.731	936.472	808.756	890.715	3141.99	2723.23	3384.76	3414.1	X	Mpp1
ENSMUSG00000083416	0	0	0	0	0.866584	0	0	0	0	0.988883	0	0	0	0	3.15448	2.26249	X	Gm15378
ENSMUSG00000080254	35.3672	30.0389	31.5872	26.8687	28.5973	24.3843	32.701	19.5832	48.3173	51.4219	42.723	57.2743	19.0832	24.7028	26.2873	14.7062	X	Fam220-ps
ENSMUSG00000073094	1.8137	2.50324	0.957189	1.79125	0	2.03203	0	3.09208	0	0	0.993558	0.987489	1.12254	1.97622	0	3.39374	X	Smim9
ENSMUSG00000082244	3.62741	2.50324	4.78594	7.16499	3.46634	2.03203	7.69435	6.18415	4.75252	3.95553	4.96779	9.87489	5.61271	1.97622	0	0	X	Gm8503
ENSMUSG00000031196	73.455	75.0973	61.2601	84.1887	103.99	116.842	95.2176	83.4861	264.557	266.998	278.196	275.509	108.886	171.931	146.158	183.262	X	F8
ENSMUSG00000083736	8.16166	13.7678	16.2722	5.37374	7.79926	9.14412	12.5033	12.3683	14.2576	6.92218	10.9291	5.92493	17.9607	13.8336	10.5149	12.4437	X	Gm6039
ENSMUSG00000081633	1.8137	3.75487	5.74313	5.37374	2.59975	2.03203	0	1.03069	10.2971	8.89995	8.94202	10.8624	6.73525	11.8573	5.25747	9.04997	X	Gm8522
ENSMUSG00000031198	560.434	633.321	374.261	434.378	402.962	440.95	327.972	399.909	1388.53	1368.61	1343.29	1390.38	1555.84	1722.28	1512.05	1726.28	X	Fundc2
ENSMUSG00000090110	91.592	126.414	109.12	184.499	156.852	161.546	127.919	182.433	59.4065	72.1885	82.4653	63.1993	66.2299	83.0013	77.8105	65.6123	X	Cmc4
ENSMUSG00000031200	383.598	523.178	500.61	626.937	530.349	586.24	541.49	709.116	228.913	264.032	223.551	225.147	251.449	311.255	259.719	278.287	X	Mtcp1
ENSMUSG00000031201	1962.43	2385.59	1811.96	2348.33	1467.13	1498.62	1320.54	1637.77	2487.15	2717.45	2824.69	2741.27	2981.47	2755.84	2609.81	2788.52	X	Brcc3
ENSMUSG00000082208	0.906852	3.75487	0.957189	2.68687	6.93267	1.01601	0	5.15346	15.0497	7.91106	11.9227	13.8248	11.2254	17.786	6.30896	18.0999	X	Gm15379
ENSMUSG00000083093	0.906852	0	0.957189	1.79125	0.866584	0	0.961793	1.03069	7.12878	6.92218	4.96779	4.93744	8.98033	2.96433	3.15448	5.65623	X	Gm15385
ENSMUSG00000048709	52.5974	52.5681	46.9023	55.5287	39.8629	36.5765	29.8156	44.3198	83.9612	81.0884	91.4073	56.2869	57.2496	48.4174	70.4501	67.8748	X	Gm8666
ENSMUSG00000031197	6895.7	7939.04	6210.24	7936.12	4908.33	5560.64	4458.87	6159.42	6811.16	7323.67	7995.16	7620.45	11186.1	11445.3	10366.7	11293.2	X	Vbp1
ENSMUSG00000086573	8.16166	3.75487	4.78594	15.2256	0.866584	3.04804	1.92359	6.18415	11.0892	11.8666	11.9227	21.7248	12.348	25.6909	12.6179	14.7062	X	Gm15384
ENSMUSG00000031202	38.0878	50.0649	41.1591	42.0943	32.9302	46.7366	49.0515	54.6267	239.21	246.232	298.067	349.571	89.8033	81.0251	89.377	128.962	X	Rab39b
ENSMUSG00000086937	3.62741	1.25162	3.82876	4.47812	10.399	3.04804	3.84717	4.12277	5.54461	5.9333	6.95491	18.7623	7.85779	8.893	0	2.26249	X	Gm15063
ENSMUSG00000077406	0	0	0	0	0	0	0	0	0	0	0	0	0	0	0	0	X	Gm25421
ENSMUSG00000082349	0	0	0	0	0	0	0	0	0	0	0	0	0	0	0	0	NA	NA
ENSMUSG00000082551	0	0	0	0	0	0	0	0	0	0	0	0	0	1.97622	0	0	X	Gm15065
ENSMUSG00000087396	244.85	291.628	240.254	263.313	323.236	288.548	295.271	248.397	296.241	230.41	286.145	245.885	315.434	307.302	311.242	276.024	X	4933407K13Rik
ENSMUSG00000081996	7.25481	22.5292	16.2722	6.26937	13.8653	9.14412	7.69435	11.3376	0.792087	3.95553	2.98067	0	2.24508	6.91678	1.05149	4.52498	X	Gm7153
ENSMUSG00000016382	2898.3	2907.52	2535.59	2446.84	6471.65	6044.26	6376.69	5518.33	1741.01	1731.53	1417.81	1417.05	1833.11	1503.9	1973.65	1842.8	X	Pls3
ENSMUSG00000077650	0	0	0	0	0	0	1.92359	1.03069	0	0	0	0	0	0	0	0	X	Gm23320
ENSMUSG00000083544	0	0	0	0	0.866584	3.04804	0	0	0	0	0.993558	0	0	0	0	0	X	Oat-rs1
ENSMUSG00000085598	0	0	0	0	0	0	0	0	0	0	0	0	0	0	0	0	X	Gm14715
ENSMUSG00000084354	0	0	0	0	0	0	0	0	0	0	0	0	0	0	0	0	NA	NA
ENSMUSG00000081106	0	0	0	0	0	0	0	0	0.792087	0	0	0	0	0	0	1.13125	X	Gm7155
ENSMUSG00000082755	57.1317	52.5681	51.6882	40.3031	42.4626	41.6565	50.9751	25.7673	52.2777	33.622	29.8067	31.5996	51.6369	36.5601	33.6478	27.1499	X	Gm8692
ENSMUSG00000088681	0	0	0	0	0	0	0	0	0	0	0	0	0	0	0	0	NA	NA
ENSMUSG00000084831	0	0	0	0	0	0	0	0	0	0	0	0	0	0	0	0	X	Gm14710
ENSMUSG00000082827	0	1.25162	0	1.79125	0	0	1.92359	0	0	0	0	0	0	0	0	0	X	Gm5397
ENSMUSG00000083566	0	0	0	0	0	0	0	0	0	0	0	0	0	0	0	0	X	Gm14711
ENSMUSG00000086104	6.34796	16.2711	9.57189	10.7475	6.93267	3.04804	0.961793	0	3.96044	0	0	2.96247	2.24508	0	2.10299	3.39374	X	Gm14707
ENSMUSG00000086207	18.137	26.2841	20.101	19.7037	9.53242	10.1601	12.5033	8.24554	2.37626	6.92218	3.97423	2.96247	3.36762	0	5.25747	3.39374	X	Gm14717
ENSMUSG00000071738	0	0	0	0	0	0	0	0	0	0	0	0	0	0	0	0	X	Cldn34b3
ENSMUSG00000081061	0	0	0	0	0	0	0	0	0.792087	0	0	0	0	0	0	0	X	Gm14712
ENSMUSG00000083333	0	0	0	0	0	0	0	0	0	0	0	0	0	0	0	0	X	Magea7-ps
ENSMUSG00000082444	0	0	0	0	0	0	0	0	0	0	0	0	0	0	0	0	X	Gm14709
ENSMUSG00000073085	0	0	0	0	0	0	0	0	0	0	0	0	0	0	0	0	X	Cldn34b4
ENSMUSG00000081175	0	0	0	0	0	0	0	0	0	0	0	0	0	0	0	0	X	Gm5793
ENSMUSG00000079525	0	0	0	0	0	0	0	0	0	0	0	0	0	0.988111	0	0	X	Cldn34d
ENSMUSG00000082824	0	0	0	0	0	0	0	0	0	0	0	0	0	0	0	0	X	Gm14716
ENSMUSG00000089367	0	0	0	0	0	0	0	0	0	0	0	0	0	0	0	0	NA	NA
ENSMUSG00000083810	0	0	0	0	0	0	0	0	0	0	0	0	0	0	0	0	X	Gm14713
ENSMUSG00000088773	0	0	0	0	0	0	0	0	0	0	0	0	0	0	0	0	X	Gm26041
ENSMUSG00000088530	0	0	0	0	0	0	0	0	0	0	0	0	0	0	0	0	X	Gm23280
ENSMUSG00000083482	19.0439	12.5162	13.4006	24.1818	8.66584	6.09608	16.3505	15.4604	34.0597	32.6331	31.7939	22.7122	22.4508	21.7384	19.9784	21.4937	X	Gm14706
ENSMUSG00000081697	0	0	0	0	0	0	0	0	0	0	0	0	0	0	0	0	X	Gm14714
ENSMUSG00000084202	0	0	0	0	0	0	0	0	0	0	0	0	0	0	0	0	X	Gm5398
ENSMUSG00000082517	0	0	0	0	0	0	0	0	0	0	0	0	0	0	0	0	X	Gm5757
ENSMUSG00000081622	4.53426	12.5162	7.65751	9.85186	12.1322	5.08007	5.77076	10.3069	29.3072	12.8555	17.884	9.87489	15.7156	16.7979	18.9269	18.0999	X	Gm5937
ENSMUSG00000025246	9188.22	9002.92	8637.67	8542.46	7617.27	7629.24	7960.76	7688.97	8777.91	9425.04	8853.59	10102	12138	13272.3	12137.4	12073.8	X	Tbl1x
ENSMUSG00000088278	10.8822	23.7808	3.82876	26.8687	13.8653	15.2402	20.1977	13.399	14.2576	20.7665	19.8712	5.92493	15.7156	23.7147	11.5664	11.3125	X	Gm23121
ENSMUSG00000087152	0	0	0	0	0	0	0	0	0	0	0	0	0	0	0	0	X	Cldn34-ps
ENSMUSG00000081358	0	0	0	0	0	0	0	0	0.792087	0	0	0	0	0	0	3.39374	X	Gm14746
ENSMUSG00000082842	0	0	0	0	0	0	0	0	0	0	0	0	0	0	0	0	X	Gm14748
ENSMUSG00000081164	6.34796	15.0195	0	9.85186	4.33292	9.14412	12.5033	12.3683	14.2576	15.8221	6.95491	4.93744	14.593	10.8692	11.5664	13.575	X	Gm8722
ENSMUSG00000035725	1197.95	1211.57	1138.1	1104.3	614.408	639.072	632.86	644.183	758.819	761.44	900.163	794.928	1278.57	1089.89	1363.79	1435.55	X	Prkx
ENSMUSG00000085973	0	0	0	0	0	1.01601	0	1.03069	2.37626	2.96665	5.96135	3.94996	1.12254	0	4.20597	1.13125	X	Gm14742
ENSMUSG00000000003	0	0	0	0	0	0	0	0	0	0	0	0	0	0	0	0	X	Pbsn
ENSMUSG00000079522	0	0	0.957189	0	0	0	0	0	0	0	0	0	0	0	0	0	X	Gm14744
ENSMUSG00000044121	0	0	0	0.895624	0	0	0	0	0	0	0	0	0	0	0	0	X	5430402E10Rik
ENSMUSG00000082635	0	0	0	0	0	0	0	0	0	0.988883	0	0	0	0	0	0	X	Gm14750
ENSMUSG00000081781	7.25481	3.75487	6.70032	2.68687	7.79926	5.08007	3.84717	0	3.96044	1.97777	2.98067	0.987489	3.36762	5.92866	6.30896	4.52498	X	Gm14753
ENSMUSG00000080890	0	0	0	0	0	0	0	0	0	0	0	0	0	0	0	0	X	Gm16458
ENSMUSG00000067684	0	0	0	0	0	0	0	0	0	0	0	0	0	0	0	0	X	Obp1a
ENSMUSG00000079521	0	0	0	0	0	0	0	0	0	0	1.98712	0	0	0	0	1.13125	X	Gm5938
ENSMUSG00000067679	0	0	0	0.895624	0	0	0	0	0	0	0.993558	0	0	0	0	0	X	Obp1b
ENSMUSG00000079519	0	0	0	0	0	0	0	0	0	0	0	0	2.24508	0	0	0	X	Gm14743
ENSMUSG00000083448	0.906852	0	0	0	0	0	0	0	0	0	0	0	0	0	0	1.13125	X	Gm8749
ENSMUSG00000035651	0	0	0	0	0	0	0	0	0	0	0	0	0	0	0	0	X	4930480E11Rik
ENSMUSG00000083927	0	0	0	0	0	0	0	0	0	0	1.98712	0	0	0	0	0	X	Gm14749
ENSMUSG00000084019	0	0	0	0	0	0	0	0	0.792087	0	0	0	0	0.988111	0	0	X	Gm8754
ENSMUSG00000081881	0	0	0	0.895624	0	0	0	0	0	0	0	0.987489	0	3.95244	0	0	X	Gm14752
ENSMUSG00000082865	0	0	0	0	0	0	0.961793	0	0	0	0	0	0	0	0	0	X	Gm14745
ENSMUSG00000047996	31.7398	65.0843	26.8013	53.7374	25.1309	26.4163	20.1977	29.8901	140.199	232.388	138.105	206.385	89.8033	185.765	60.9866	91.6309	X	Prrg1
ENSMUSG00000088335	1.8137	2.50324	0	0	0	0	0.961793	1.03069	0	4.94442	1.98712	1.97498	3.36762	1.97622	0	1.13125	X	Gm22843
ENSMUSG00000084125	0.906852	1.25162	0	0	0.866584	1.01601	0.961793	1.03069	1.58417	0.988883	0.993558	0.987489	0	1.97622	1.05149	0	X	Gm8757
ENSMUSG00000088065	0	0	0	0	0	0	0	0	0	0	0	0	0	0	0	0	NA	NA
ENSMUSG00000082664	0	0	0	0	0	0	0	0	0	0	0	0	0	0	0	0	X	Gm8761
ENSMUSG00000085610	0	0	0	0	0	0	0	0	0	0	0	0	0	0	0	0	X	Gm14747
ENSMUSG00000078315	0	1.25162	0.957189	0.895624	0	0	0	2.06138	0	0	0	0	0	0	0	0	X	Fam47c
ENSMUSG00000082912	0	2.50324	0	0	0	0	0	0	0	0	0	0	0	0	2.10299	0	X	Gm8770
ENSMUSG00000083258	57.1317	57.5746	49.7738	56.4243	42.4626	35.5605	43.2807	44.3198	90.2979	74.1662	62.5941	48.3869	43.7791	39.5244	67.2956	45.2498	X	Gm5939
ENSMUSG00000088446	0	0	0	0	0	0	0	0	0	0	0	0	0	0	0	0	X	Gm23556
ENSMUSG00000083067	0	0	0	0	0	0	0	0	0	0	0	0	0	0	0	0	X	Gm14751
ENSMUSG00000081049	308.33	389.254	362.775	351.085	331.035	323.092	286.614	371.049	270.894	252.165	249.383	230.085	240.224	262.837	214.505	236.43	X	Rps24-ps3
ENSMUSG00000071735	4.53426	8.76135	2.87157	7.16499	4.33292	6.09608	9.61793	10.3069	5.54461	8.89995	9.93558	7.89991	2.24508	5.92866	1.05149	10.1812	NA	NA
ENSMUSG00000079517	14.5096	23.7808	16.2722	31.3468	25.9975	36.5765	26.9302	38.1356	15.0497	28.6776	24.8389	23.6997	12.348	14.8217	8.41195	7.91872	NA	NA
ENSMUSG00000094900	18.137	32.5422	25.8441	54.6331	29.4639	38.6085	29.8156	48.4425	18.218	29.6665	27.8196	29.6247	8.98033	21.7384	13.6694	12.4437	NA	NA
ENSMUSG00000073077	68.0139	107.639	109.12	157.63	135.187	134.114	120.224	168.003	62.5749	86.0328	117.24	124.424	30.3086	59.2866	39.9568	38.4624	X	Cfap47
ENSMUSG00000046942	528.694	869.877	532.197	894.728	81.4589	185.93	123.11	249.428	218.616	220.521	282.17	317.971	585.966	634.367	502.614	660.648	X	Mageb16
ENSMUSG00000082372	0	0	0	0	0	0	0	0	0.792087	0	0	0	0	0	0	0	X	Gm4772
ENSMUSG00000080847	0.906852	0	1.91438	2.68687	0	1.01601	1.92359	1.03069	1.58417	1.97777	0	0.987489	3.36762	4.94055	1.05149	2.26249	X	Gm4773
ENSMUSG00000081221	9.06852	8.76135	11.4863	7.16499	9.53242	10.1601	2.88538	7.21485	15.0497	12.8555	13.9098	11.8499	17.9607	23.7147	19.9784	19.2312	X	Gm14760
ENSMUSG00000082346	0	0	0	0	0	0	0	0	0	0	0	0	0	0	0	0	X	Gm6952
ENSMUSG00000083444	0	0	0	0	0	0	0	0	0	0	0	0	0	0	0	0	X	Gm14768
ENSMUSG00000081205	0.906852	2.50324	0.957189	0.895624	1.73317	0	0	1.03069	3.16835	1.97777	0	2.96247	0	2.96433	1.05149	1.13125	X	Gm5940
ENSMUSG00000083367	313.771	271.602	289.071	279.435	181.983	222.507	180.817	195.832	659.808	675.407	658.729	702.105	642.094	640.296	627.742	610.873	X	Gm8806
ENSMUSG00000084300	0	1.25162	0	0	0	1.01601	0.961793	2.06138	0	0.988883	0	0	0	0.988111	0	0	X	Gm6954
ENSMUSG00000083944	0	0	0	0	0	0	0	0	0	0	0	0	0	0	0	0	X	Gm14733
ENSMUSG00000025666	1847.26	2333.02	1840.67	2273.99	2749.67	3321.35	2351.58	3306.46	2821.41	3700.4	3824.2	4001.3	478.203	819.144	382.744	570.148	X	Tmem47
ENSMUSG00000083637	0	0	0	0	0	0	0	0	0	0	0	0	0	0	0	0	X	Gm14754
ENSMUSG00000060673	0.906852	0	0	0	0	0	0	0	0	0	0	0	0	0	0	0	X	4930595M18Rik
ENSMUSG00000082319	89.7783	91.3684	87.1042	83.293	89.2582	91.4412	104.835	126.775	56.2382	70.2107	64.5813	45.4245	58.3721	69.1678	73.6045	71.2685	X	Actr3-ps
ENSMUSG00000081241	0	1.25162	0.957189	2.68687	0.866584	0	0.961793	0	0	0	0	0	1.12254	0	1.05149	0	NA	NA
ENSMUSG00000089040	0	0	0	0	0	0	0	0	0	0	0	0	0	0	0	0	X	Gm26174
ENSMUSG00000064781	0	0	0	0	0	0	0	0	0	0	0	0	0	0	0	0	X	Gm22686
ENSMUSG00000081291	0.906852	0	0.957189	0	1.73317	0	0.961793	0	0	0	0	0.987489	0	0	1.05149	0	NA	NA
ENSMUSG00000083113	0	0	0	0	0	0	0	0	0	0	0	0	0	0	0	0	X	Rpl10-ps4
ENSMUSG00000064740	0	0	0	0	0	0	0.961793	0	0	0	0	0	0	0	0	0	X	Gm24706
ENSMUSG00000083877	0	0	0	0	0	0	0.961793	3.09208	0	0	0	0	0	0	0	0	X	Gm14740
ENSMUSG00000082913	0	0	0	0	0	0	0	0	0	0	0	0	0	0	0	0	X	Gm14739
ENSMUSG00000077674	0	0	0	0	0	0	0	0	0	0	0	0	0	0	0	0	X	Gm24470
ENSMUSG00000083587	0	0	0	0	0	0	0	0	0.792087	0	0	0	0	0	0	0	X	Gm14741
ENSMUSG00000088097	0	0	0	0	0	0	0	0	0	0	0	0	0	0	0	0	X	Gm23671
ENSMUSG00000045103	2259.87	2947.57	2101.03	2986.01	1474.06	1697.76	1697.57	2248.97	1863.78	2108.3	2190.8	1994.73	3809.9	4311.13	4284.84	4600.78	X	Dmd
ENSMUSG00000077620	0	0	0	0	0	0	0	0	0	0	0	0	0	0	0	0	X	n-R5s9
ENSMUSG00000035522	0	0	0	0	0	0	0.961793	0	0	1.97777	0	0.987489	0	0	0	0	X	Tsga8
ENSMUSG00000065661	3.62741	0	0	0	0	4.06405	0.961793	0	0	3.95553	2.98067	1.97498	2.24508	0.988111	0	0	X	Gm22580
ENSMUSG00000081583	1.8137	1.25162	0	0	0.866584	0	0.961793	3.09208	0	0.988883	1.98712	0	4.49016	2.96433	2.10299	0	X	Gm14769
ENSMUSG00000084281	0	0	0	0	0	0	0	0	0	0	0	0	0	0	0	0	X	Gm14770
ENSMUSG00000081379	0.906852	0	0	0	0	0	0	0	0	0	0	0	0	0	0	0	X	Gm14771
ENSMUSG00000082139	0	0	0	0	0	0	0	0	0	0.988883	0	0	0	0	0	0	X	Gm16463
ENSMUSG00000035491	19.9507	28.7873	39.2447	25.9731	39.8629	53.8487	59.6312	47.4119	19.0101	28.6776	29.8067	31.5996	3.36762	0.988111	2.10299	1.13125	X	Fthl17a
ENSMUSG00000083839	0	0	0	0	0	0	0	0	0	0	0	0	0	0	0	0	X	Gm14765
ENSMUSG00000035476	4358.33	4858.8	4276.72	4992.21	3343.28	3712.51	3561.52	3745.54	1892.3	2018.31	2077.53	2053.98	3127.4	3398.11	3330.08	3426.54	X	Tab3
ENSMUSG00000025059	1496.31	1857.41	1068.22	1484.05	799.857	849.387	789.632	963.697	1272.09	1228.19	1019.39	938.114	1947.61	2168.9	1739.17	2095.07	X	Gk
ENSMUSG00000081933	2.72055	2.50324	0	0.895624	3.46634	1.01601	2.88538	2.06138	0.792087	3.95553	2.98067	3.94996	0	0.988111	3.15448	5.65623	X	Gm14767
ENSMUSG00000087232	0	0	0	0	0	0	0	0	0	0	0.993558	0	0	0	0	0	X	Gm14764
ENSMUSG00000084340	0	2.50324	1.91438	0.895624	0	0	0	0	0	0	0	0.987489	0	0	0	0	X	Gm14766
ENSMUSG00000081212	4.53426	6.25811	4.78594	2.68687	1.73317	2.03203	3.84717	1.03069	9.50504	0.988883	5.96135	3.94996	2.24508	5.92866	5.25747	1.13125	X	Gm6964
ENSMUSG00000081452	0	0	0	0	0	0	0	0	0	0	0	0	0	0	0	0	X	Gm14761
ENSMUSG00000078314	0	1.25162	0	0.895624	0	0	0	0	0	0	0	0	0	0	0	0	X	Gm14762
ENSMUSG00000025058	0	0	0	0	0	0	0	0	0	0	0	0	0	0	0	0	X	5430427O19Rik
ENSMUSG00000084040	0	0	0	0	0	0	0	0	0	0.988883	0	0	0	1.97622	0	0	NA	NA
ENSMUSG00000080266	0	0	0	0	0	0	0	0	0	0	0	0	0	0	0	0	X	Gm14772
ENSMUSG00000035454	0	0	0	0	0	0	0	0	0	0	0	0	0	0	0	0	X	Samt3
ENSMUSG00000025056	1624.17	1884.94	1432.91	1821.7	206.247	169.674	276.035	422.584	415.846	263.043	139.098	82.9491	1467.16	1361.62	1461.58	1481.93	X	Nr0b1
ENSMUSG00000035427	13.6028	16.2711	12.4435	18.8081	0.866584	0	1.92359	8.24554	3.96044	5.9333	6.95491	5.92493	7.85779	14.8217	6.30896	3.39374	X	Mageb4
ENSMUSG00000083830	0	0	0	0.895624	0	0	0	0	0	0	0	0	0	0	0	0	X	Gm8839
ENSMUSG00000082033	7.25481	13.7678	12.4435	12.5387	0.866584	0	1.92359	2.06138	8.71296	0.988883	4.96779	4.93744	4.49016	5.92866	3.15448	13.575	X	Mageb10-ps
ENSMUSG00000082461	4.53426	2.50324	2.87157	0.895624	0.866584	1.01601	1.92359	4.12277	5.54461	2.96665	1.98712	3.94996	1.12254	0.988111	3.15448	3.39374	X	Gm8844
ENSMUSG00000083977	0.906852	0	3.82876	4.47812	0	0	0	0	0	0.988883	1.98712	0	2.24508	1.97622	1.05149	1.13125	X	Mageb8-ps
ENSMUSG00000080069	56.2248	65.0843	42.1163	71.6499	0.866584	2.03203	1.92359	7.21485	20.5943	16.811	32.7874	14.8123	24.6959	56.3223	27.3388	28.2812	X	Gm41
ENSMUSG00000085577	7.25481	8.76135	2.87157	7.16499	0	0	0	0	1.58417	2.96665	1.98712	1.97498	4.49016	12.8454	1.05149	2.26249	X	Mageb6-ps
ENSMUSG00000082450	3.62741	1.25162	3.82876	8.95624	1.73317	0	0	1.03069	2.37626	2.96665	5.96135	0.987489	3.36762	4.94055	2.10299	3.39374	X	Mageb7-ps
ENSMUSG00000065758	0	0	0	0	0	0	0	0	0	0	0	0	0	0	0	0	X	n-R5s10
ENSMUSG00000052372	0	0	3.82876	0.895624	27.7307	29.4644	25.0066	21.6445	0.792087	2.96665	2.98067	0.987489	1.12254	0	1.05149	1.13125	X	Il1rapl1
ENSMUSG00000083779	0	0	0	1.79125	0	0	0	0	0	0.988883	0	0	0	0	0	0	X	Gm14775
ENSMUSG00000084029	0.906852	0	0	0	0.866584	2.03203	5.77076	4.12277	0	0	0	0	0	0	0	0	X	Gm8855
ENSMUSG00000083421	0.906852	0	0	0.895624	4.33292	2.03203	4.80897	2.06138	1.58417	0	0	0	0	0	1.05149	1.13125	X	Gm14776
ENSMUSG00000093056	0.906852	0	0	0	0	0	3.84717	0	0	0.988883	0	0	0	0	0	1.13125	X	Gm24812
ENSMUSG00000081424	0	0	0	1.79125	0.866584	2.03203	1.92359	2.06138	0	0	0	0.987489	0	0	0	0	X	Gm14774
ENSMUSG00000065747	0	0	0	0	0	0	0	0	0	0	0	0	0	0	0	0	X	Gm25006
ENSMUSG00000081877	0	0	0	0	0	0	0	0	0	0	0	0	0	0	0	0	X	Gm8858
ENSMUSG00000082595	0	0	0	0	0	0	0	0	0	0	0	0	0	0	0	0	X	Gm14793
ENSMUSG00000081892	0	1.25162	0	0	0	0	0	0	0.792087	0	0	0	1.12254	0.988111	0	0	X	Gm8864
ENSMUSG00000083058	1.8137	2.50324	1.91438	1.79125	0	0	0	0	0	0.988883	0	0	0	1.97622	0	0	X	Gm14795
ENSMUSG00000084355	0	0	0	0	0	0	0	0	0	0	0	0	0	0	0	0	X	Gm14792
ENSMUSG00000086142	0	0	0	0	0	0	0	0	0	0	0	0	0	0	0	0	X	Ppp4r3c-ps
ENSMUSG00000081673	14.5096	7.50973	4.78594	9.85186	12.1322	8.12811	11.5415	12.3683	14.2576	11.8666	5.96135	1.97498	16.8381	15.8098	5.25747	10.1812	X	Gm14794
ENSMUSG00000083640	3.62741	2.50324	4.78594	1.79125	0	3.04804	3.84717	2.06138	3.96044	4.94442	1.98712	0	1.12254	0.988111	1.05149	4.52498	X	Gm8876
ENSMUSG00000084559	0	0	0	0.895624	0.866584	0	0	0	4.75252	11.8666	6.95491	3.94996	2.24508	0.988111	2.10299	0	X	Mir1906-2
ENSMUSG00000082847	0	0	0	0	0	0	0	0	0	0	0	0	0	0	0	0	X	Gm5759
ENSMUSG00000081167	4.53426	5.00649	0.957189	3.5825	3.46634	2.03203	6.73255	2.06138	3.96044	6.92218	5.96135	0.987489	0	0	4.20597	1.13125	X	Gm8880
ENSMUSG00000084060	2.72055	5.00649	6.70032	4.47812	6.06609	2.03203	4.80897	1.03069	6.3367	3.95553	2.98067	5.92493	2.24508	3.95244	3.15448	5.65623	X	Gm16412
ENSMUSG00000082311	0	0	0	0	0	0	0	0	0	0	0	0	0	0	0	0	X	Gm14791
ENSMUSG00000081458	0	0	0	0	0	0	0	0	0	0	0	0	0	0	0	0	X	Gm14796
ENSMUSG00000081033	0	0	0	0	0	0	0.961793	0	0	0	0.993558	0	0	0	0	0	X	Gm14797
ENSMUSG00000083923	0	0	0	0	0	0	0	0	0	0	0	0	0	0	0	0	X	Gm649
ENSMUSG00000083597	0	0	0	0	0	0	0	0	0	0	0	0	0	0	0	0	X	Gm14805
ENSMUSG00000035395	84.3372	105.136	121.563	102.101	4.33292	16.2562	6.73255	26.798	3.96044	6.92218	2.98067	6.91242	68.475	150.193	62.0381	114.256	X	Dcaf8l
ENSMUSG00000081628	0	0	0	0	0	0	0	0	0	0	0	0	0	0	0	0	X	Gm14804
ENSMUSG00000082422	0	0	0	0	0	0	0	0	0	0	0.993558	0	0	0	0	0	X	Gm6973
ENSMUSG00000079513	0	0	0	0	0	0	0	0	0	0	0	0	0	0	0	0	X	4932429P05Rik
ENSMUSG00000083253	7.25481	8.76135	6.70032	13.4344	6.93267	5.08007	12.5033	10.3069	5.54461	14.8332	6.95491	0	4.49016	4.94055	7.36045	5.65623	X	Gm7108
ENSMUSG00000095235	0	1.25162	0	0	0	0	0	0	0	0	0	0	0	0	0	0	NA	NA
ENSMUSG00000035387	0	0	0	0	0	0	0	0	0	0	0	0	0	0	0	0	X	4930415L06Rik
ENSMUSG00000083508	0.906852	1.25162	0	0	2.59975	0	1.92359	2.06138	1.58417	0.988883	0	0	0	0.988111	0	1.13125	X	Gm6027
ENSMUSG00000082479	0	0	0	0	0	0	0	0	0	0	0	0	0	0	0	0	X	Gm4746
ENSMUSG00000084289	1.8137	1.25162	0.957189	1.79125	0.866584	0	1.92359	0	2.37626	0.988883	4.96779	0.987489	0	0.988111	0	0	X	Gm6977
ENSMUSG00000091497	3.62741	3.75487	1.91438	0	0.866584	0	0.961793	0	7.12878	2.96665	2.98067	6.91242	8.98033	4.94055	11.5664	11.3125	X	Gm44
ENSMUSG00000059972	0	0	0	0	0	0	0	0	0	0	0	0	1.12254	0	0	0	X	Gm14773
ENSMUSG00000080427	0	0	0	0	0	0	0	0	0	0	0	0	0	0	0	0	X	Gm24835
ENSMUSG00000082832	0	0	0	0	0	0	0	0	0	0	0	0	0	0	0	0	X	Gm14786
ENSMUSG00000080765	0	0	0	0	0	0	0	0	0	0	0	0	0	1.97622	0	0	X	Gm8908
ENSMUSG00000081235	0	0	0	0	0	0	0	0	0.792087	0.988883	0.993558	0.987489	0	0.988111	0	0	X	Gm14788
ENSMUSG00000073069	1.8137	1.25162	0	0.895624	0	1.01601	0	1.03069	1.58417	0.988883	0.993558	0.987489	4.49016	1.97622	1.05149	1.13125	X	Mageb2
ENSMUSG00000083926	3.62741	7.50973	3.82876	2.68687	4.33292	5.08007	5.77076	2.06138	2.37626	3.95553	0.993558	0.987489	2.24508	1.97622	3.15448	4.52498	X	Gm14783
ENSMUSG00000094861	0	0	0	0	0	0	0	0	0	0	0	0	0	0	0	0	X	Gm5072
ENSMUSG00000096072	0	0	0	0	0	0	0	0	0	0	0	0	0	0	0	0	X	Gm8914
ENSMUSG00000082880	0	2.50324	0	0	0	0	0	0	0	0	0	0	0	0	0	0	NA	NA
ENSMUSG00000080863	0	0	0	0	0	0	0	0	0	0	0	0	0	0	0	0	X	Gm14787
ENSMUSG00000084057	0	0	0	0	0	0	0	0	0	0	0	0	0	0	0	0	X	Gm8916
ENSMUSG00000083955	0	1.25162	0	0.895624	0	0	0	1.03069	0	0	0	0	0	0	0	0	X	Gm14785
ENSMUSG00000057805	0	0	0	0	0	0	0	0	0	0	0	0.987489	0	0	0	0	X	1700084M14Rik
ENSMUSG00000081960	0	0	0.957189	2.68687	0	0	0	0	0.792087	0.988883	0	0	1.12254	1.97622	1.05149	1.13125	X	Mageb17-ps
ENSMUSG00000064129	0	0	0	0	0	0	0	0	0	0	0	0	0	0	0	0	X	Gm14781
ENSMUSG00000061392	0	0	0	0	0	0	0	0	0	0	0	0	0	0	0	0	X	Mageb5
ENSMUSG00000082807	0	0	0	0	0	0	0	0	0	0	0	0	0	0	0	0	X	Gm14782
ENSMUSG00000084155	0	0	0	0	0	0	0	0	0	0	0	0	0	0	0	0	X	Gm7113
ENSMUSG00000083994	9.06852	5.00649	4.78594	11.6431	11.2656	7.11209	16.3505	6.18415	6.3367	7.91106	7.94846	6.91242	2.24508	7.90489	4.20597	3.39374	X	Gm16465
ENSMUSG00000078123	0	0	0	1.79125	0	0	0	0	0	0	0	0	1.12254	0	0	0	X	Gm5071
ENSMUSG00000084269	0	1.25162	0	0	0	0	0	0	0	0	0	0	0	0	0	0	X	Gm14784
ENSMUSG00000062162	0	0	0.957189	0	0	0	0	0	0.792087	0	0	0	0	0	0	1.13125	X	Mageb1
ENSMUSG00000081743	0	0	0.957189	0	0	0	0	0	0	0	0	0	0	0	0	0	X	Gm4911
ENSMUSG00000083701	0	0	0	0	0	0	0	0	0	0	0	0	0	0	0	0	X	Gm4912
ENSMUSG00000067649	4.53426	5.00649	6.70032	8.95624	0	1.01601	0	1.03069	0	0	0.993558	0.987489	2.24508	11.8573	8.41195	5.65623	X	Mageb18
ENSMUSG00000080155	0	0	0	0.895624	0	0	0	0	0	0	0	0	0	0	1.05149	0	X	Gm14777
ENSMUSG00000084322	0	0	0	0	0	0	0	0	0	0	0	0	0	0	0	0	NA	NA
ENSMUSG00000071726	0	0	0	0	0	0	0	0	0	0	0	0	0	0	0	0	X	Gm5941
ENSMUSG00000080737	2.72055	1.25162	0	1.79125	3.46634	0	1.92359	0	2.37626	1.97777	1.98712	0	0	3.95244	5.25747	4.52498	X	Gm6982
ENSMUSG00000088663	0	0	0	0.895624	0	0	0	0	0	0	0	0	0	0	0	0	X	Gm25332
ENSMUSG00000093329	0	0	0	0	0	0	0	0	0.792087	0	0	0	0	0	1.05149	0	X	Gm24973
ENSMUSG00000095110	0	2.50324	0	0	0.866584	0	1.92359	0	0	0	0	0	0	0.988111	0	0	X	1700003E24Rik
ENSMUSG00000077294	0	0	0	0	0	0	0	0	0	0	0	0	0	0	0	0	X	Gm24123
ENSMUSG00000096153	0	0	0	0	0	0	0	0	0	0	0	0	0	0	0	0	X	BC061195
ENSMUSG00000065266	0	0	0	0	0	0	0	0	0	0	0	0	0	0	0	0	X	Gm23454
ENSMUSG00000035277	0	0	0.957189	0	0.866584	0	1.92359	0	3.16835	2.96665	2.98067	0.987489	1.12254	0.988111	2.10299	5.65623	X	Arx
ENSMUSG00000006678	11281.2	11670.1	9965.29	12060.5	6716.03	7298.02	7331.75	7854.91	13685.7	14555.4	13239.2	13527.6	20846.7	22773	19140.3	20855.7	X	Pola1
ENSMUSG00000083207	0	0	0	0	0	0	0	0	0	0	0	0	0	0	0	0	X	Gm14780
ENSMUSG00000088445	29.9261	48.8132	10.5291	48.3637	15.5985	27.4324	15.3887	27.8287	26.931	45.4886	41.7294	40.487	49.3918	44.465	47.3172	54.2998	X	Gm23557
ENSMUSG00000087255	0	0	0	0	0	0	0	0	0	0	0	0	0	0	0	0	X	Gm6985
ENSMUSG00000035246	566.782	465.603	230.683	331.381	318.036	354.589	294.309	284.471	1263.38	1289.5	1097.88	1095.13	4333.01	3851.66	5323.71	4879.06	X	Pcyt1b
ENSMUSG00000035232	2636.22	2607.13	2459.98	2397.59	2021.74	2094	1994.76	2126.32	2148.14	2238.83	2160.99	2523.03	2323.66	2696.55	2619.27	2719.52	X	Pdk3
ENSMUSG00000082728	75.2687	57.5746	56.4741	57.3199	24.2644	27.4324	25.9684	27.8287	110.892	104.822	143.072	99.7364	25.8184	33.5958	36.8023	35.0686	X	Supt20-ps
ENSMUSG00000081573	0	0	0	0	0	0	0	0	0	0	0	0	0	0	0	0	X	Gm15164
ENSMUSG00000081044	1040.16	1287.92	1063.44	1089.08	3174.3	3877.11	3174.88	3722.86	35.6439	27.6887	48.6843	31.5996	308.699	382.399	448.988	480.78	X	AU015836
ENSMUSG00000055936	0	0	0	0	0	0	0	0	0	0	0	0	0	0	0	0	NA	NA
ENSMUSG00000083114	0	0	0	0	0.866584	0	0.961793	0	0	0	0	0	0	0	0	0	X	Gm14790
ENSMUSG00000080995	0.906852	0	0.957189	0	0	0	0	0	0.792087	0	0	0	0	0	0	2.26249	X	Gm15165
ENSMUSG00000081055	0	0	0	0	1.73317	0	0	0	0	0	0	0	0	0	0	0	X	Gm6987
ENSMUSG00000087640	0	0	0	1.79125	0.866584	1.01601	0	0	0	0	0	0	4.49016	0.988111	0	0	X	Gm14798
ENSMUSG00000079509	5100.13	5623.54	5230.08	6369.68	4242.8	4648.26	4593.53	5008.13	3478.05	3736.99	3696.04	3834.42	4444.14	4396.11	4449.92	5054.41	X	Zfx
ENSMUSG00000035150	9674.29	9246.98	9562.32	9028.79	7365.96	7386.42	7210.57	7424.08	15536	14399.1	14292.3	15310	16237.6	15700.1	15040.6	16275.2	X	Eif2s3x
ENSMUSG00000043929	700.996	922.445	708.32	1107.89	688.068	787.41	679.026	1001.83	284.359	320.398	344.765	279.459	704.956	848.787	721.325	790.741	X	Klhl15
ENSMUSG00000080923	0	0	0.957189	0.895624	0.866584	1.01601	1.92359	0	1.58417	1.97777	5.96135	0	2.24508	0.988111	0	1.13125	X	Gm5400
ENSMUSG00000082759	0.906852	0	0	0	0	0	0	0	0	0	0	0	0	0	0	0	X	Gm14826
ENSMUSG00000084214	0	0	0	0	0	0	0	0	0	0	0	0	0	0	0	0	X	Gm14825
ENSMUSG00000087826	0	0	0	0	0	0	0	0	0	0	0	0	0	0	0	0	NA	NA
ENSMUSG00000043549	3.62741	7.50973	6.70032	8.95624	4.33292	15.2402	6.73255	16.4911	1.58417	0.988883	3.97423	2.96247	2.24508	0.988111	4.20597	2.26249	X	Fam90a1b
ENSMUSG00000079508	777.172	750.973	773.409	787.253	421.16	440.95	410.686	466.904	1218.23	1229.18	1229.03	1253.12	772.308	884.359	854.864	898.209	X	Apoo
ENSMUSG00000084007	0	0	0	0	0	0	0	0	0	0	0	0	0	0	0	0	X	Gm9003
ENSMUSG00000084904	17.2302	21.2776	18.1866	8.95624	15.5985	34.5444	26.9302	15.4604	26.931	28.6776	41.7294	27.6497	8.98033	12.8454	9.46344	9.04997	X	Gm14827
ENSMUSG00000084450	0	0	0	0	0	0	0	0	0.792087	0	0	0	0	0.988111	0	0	X	Gm24595
ENSMUSG00000025151	12305.1	10652.6	12477	10605.1	7904.11	7567.27	7695.31	7598.26	5409.95	5636.63	4412.39	5229.74	7640.02	7384.15	8231.09	8779.6	X	Maged1
ENSMUSG00000081796	0	0	0	0	0	0	0	0	0	0	0	0	0	0	0	0	X	Gm9005
ENSMUSG00000080887	0	0	0	0	0	0	0	0	0	0	0	0	0	0	0	0	X	Gm14831
ENSMUSG00000082406	0	0	0	0	0	0	0	0	0	0	0	0	0	0	0	0	X	Gm5401
ENSMUSG00000080974	3.62741	1.25162	1.91438	1.79125	0.866584	2.03203	0	1.03069	8.71296	4.94442	2.98067	1.97498	5.61271	7.90489	1.05149	0	X	Gm9009
ENSMUSG00000071723	766.29	713.424	715.977	653.805	564.146	531.375	581.885	552.451	441.192	454.886	453.062	491.769	757.715	693.654	802.29	851.828	X	Gspt2
ENSMUSG00000083438	10.8822	12.5162	15.315	10.7475	12.1322	7.11209	3.84717	5.15346	13.4655	7.91106	8.94202	10.8624	6.73525	6.91678	3.15448	4.52498	X	Gm5402
ENSMUSG00000073062	92.4989	165.214	68.9176	182.707	140.387	168.658	155.811	221.599	53.8619	95.9217	93.3944	139.236	56.1271	103.752	88.3255	79.1872	X	Zxdb
ENSMUSG00000082776	10.8822	17.5227	14.3578	17.0169	3.46634	5.08007	4.80897	5.15346	7.92087	5.9333	6.95491	6.91242	4.49016	6.91678	6.30896	7.91872	X	Gm7061
ENSMUSG00000081418	11.7891	18.7743	17.2294	19.7037	18.1983	16.2562	14.4269	18.5525	15.8417	23.7332	14.9034	23.6997	14.593	13.8336	14.7209	28.2812	X	Gm14830
ENSMUSG00000082964	0.906852	0	0	0	0	1.01601	0	0	0	0	0	0.987489	0	0.988111	0	0	X	Rpl13-ps5
ENSMUSG00000073060	3.62741	1.25162	2.87157	3.5825	6.06609	9.14412	8.65614	11.3376	2.37626	1.97777	4.96779	1.97498	5.61271	1.97622	3.15448	2.26249	X	Zxda
ENSMUSG00000087522	5.44111	5.00649	1.91438	8.95624	0	0	0.961793	1.03069	12.6734	14.8332	11.9227	10.8624	7.85779	21.7384	7.36045	1.13125	X	Gm371
ENSMUSG00000071722	181.37	171.472	162.722	154.943	96.1908	77.217	83.676	110.284	114.853	151.299	94.388	133.311	260.43	262.837	179.805	255.662	X	Spin4
ENSMUSG00000025656	78.8961	58.8262	63.1745	34.0337	89.2582	58.9288	100.027	52.5653	281.983	154.266	207.654	129.361	11.2254	9.88111	5.25747	5.65623	X	Arhgef9
ENSMUSG00000083789	0	0	0	0.895624	0	0	0	0	0	0.988883	0	0	0	0	0	0	X	Gm6092
ENSMUSG00000080298	0	0	0	0	0.866584	0	0	0	0.792087	0	0	0	0	0	0	0	X	Gm14807
ENSMUSG00000082371	0	0	0	0.895624	0	0	0	0	0	0	0	0	0	0	0	0	X	Gm3712
ENSMUSG00000080283	0	0	0	0.895624	0.866584	0	0	0	0	0	0	0.987489	0	0	0	0	X	Gm14806
ENSMUSG00000050332	897.783	1061.38	747.564	901.893	153.385	140.21	155.811	149.45	1775.07	1793.83	1443.64	1482.22	1909.44	2376.41	1883.22	2123.35	X	Amer1
ENSMUSG00000031204	0	0	0	0	0	0	0	0	0	0	0	0	0	0	0	0	X	Asb12
ENSMUSG00000087324	0	0	0	0	0	0	0	0	0	0	0	0	0	0	0	0	NA	NA
ENSMUSG00000083556	0	0	0	0	0	0	0	0	1.58417	0	2.98067	3.94996	0	0	0	0	X	Gm9043
ENSMUSG00000035062	301.982	296.634	281.414	262.418	271.241	241.811	231.792	285.502	415.054	358.965	410.339	379.196	325.537	390.304	371.177	423.086	X	Zc4h2
ENSMUSG00000035045	75.2687	82.607	67.0032	60.9024	65.8604	75.185	65.402	62.8722	92.6742	114.71	132.143	115.536	38.1664	39.5244	32.5963	36.1999	X	Zc3h12b
ENSMUSG00000071721	0	0	0	0	0	0	0	0	0	0	0	0	0	0	0	2.26249	X	1700010D01Rik
ENSMUSG00000057421	3486.84	3466.99	2893.58	3217.98	1398.67	1270.02	1347.47	1465.64	2517.25	2509.79	2115.28	2200.12	4324.03	4596.69	3680.23	3837.19	X	Las1l
ENSMUSG00000031207	2987.17	2419.38	2542.29	1976.64	1121.36	889.011	1213.78	797.756	6471.35	5964.94	7580.85	6821.57	6839.64	6643.07	7254.25	6922.1	X	Msn
ENSMUSG00000088146	0	0	0	0	0	0	0	0	0	0	0	0	0	0	0	0	X	Gm24718
ENSMUSG00000081848	1.8137	2.50324	0	0	0.866584	1.01601	0	0	1.58417	2.96665	1.98712	3.94996	3.36762	2.96433	0	1.13125	X	Gm14925
ENSMUSG00000081742	0	0	0	0	0	0	0	0	0	0	0	0	0	0	0	0	X	Gm9051
ENSMUSG00000078122	0	0	0	0	0	0	0	0	0	0	0	0	0	0	0	0	X	F630028O10Rik
ENSMUSG00000076066	0	0	0	0	0	0	0	0	0	0	0	0	0	0	0	0	X	Mir223
ENSMUSG00000044206	0	0	0.957189	0.895624	0	0	0	0	0	0	0.993558	0	0	2.96433	0	0	X	Vsig4
ENSMUSG00000045802	16.3233	17.5227	10.5291	16.1212	0	0	1.92359	3.09208	7.12878	12.8555	9.93558	11.8499	92.0484	135.371	98.8404	122.175	X	Hsf3
ENSMUSG00000082317	0	0	0	0	0	0	0	0	0	0	0	0	4.49016	2.96433	0	2.26249	X	Gm14933
ENSMUSG00000031209	38.9946	55.0714	32.5444	43.8856	89.2582	117.858	74.0581	120.591	402.38	569.597	338.803	551.019	161.646	235.17	148.261	188.918	X	Heph
ENSMUSG00000082035	11.7891	17.5227	14.3578	15.2256	9.53242	15.2402	16.3505	12.3683	9.50504	3.95553	5.96135	3.94996	16.8381	8.893	12.6179	11.3125	X	Rpl17-ps8
ENSMUSG00000081182	1.8137	0	0	0	0	0	0	0	5.54461	1.97777	1.98712	2.96247	2.24508	3.95244	2.10299	0	X	Gm14935
ENSMUSG00000031210	0.906852	0	0	1.79125	0	0	0.961793	0	30.0993	15.8221	31.7939	39.4996	0	0	0	0	X	Gpr165
ENSMUSG00000082735	0	0	0	0	0	0	0	0	0	0	0	0	0	0	0	0	X	Gm16394
ENSMUSG00000082397	0	0	0	0	0	0	0	0	0	0	0	0	0	0	0	0	X	Gm14803
ENSMUSG00000081606	0	0	0	0	0	0	0	0	0	0	0	0	0	0	0	0	X	Gm9059
ENSMUSG00000083350	0	0	0	0	0	0	0	0	0	0	0	0	0	0	0	0	X	Gm9060
ENSMUSG00000031212	2.72055	0	2.87157	0.895624	0	1.01601	2.88538	0	0.792087	4.94442	6.95491	8.8874	7.85779	13.8336	7.36045	10.1812	X	Pgr15l
ENSMUSG00000081135	0	0	0	0	0	0	0	0	0.792087	0	0.993558	0	0	0	0	0	X	Gm14800
ENSMUSG00000034457	3004.4	3470.75	2877.31	3768.79	1237.48	1541.29	1587.92	1885.14	8306.62	9649.52	11903.8	13026	3355.28	4241.96	3978.85	5000.11	X	Eda2r
ENSMUSG00000081923	0	0	0	0.895624	0	1.01601	0	0	0.792087	0	0	0	1.12254	0.988111	0	1.13125	X	Gm9062
ENSMUSG00000082273	0	0	0.957189	0	0	0	0	0	0	0	0	0	0	0	0	0	NA	NA
ENSMUSG00000083972	0	0	0	0	0	0	0	0	0	0	0.993558	0	0	0	0	0	X	Gm14802
ENSMUSG00000046532	14.5096	15.0195	9.57189	18.8081	11.2656	21.3363	8.65614	15.4604	464.955	563.663	495.785	564.844	50.5144	37.5482	63.0896	32.8061	X	Ar
ENSMUSG00000082933	0	0	0	0	0	0	0	0	0	0	0	0	0	0	0	0	X	Gm14811
ENSMUSG00000081397	0	0	0	0	0	0	0	0	0	0	0	0	0	0	0	0	X	Gm14815
ENSMUSG00000083603	0	0	0	1.79125	0	0	0	0	0.792087	0	0	0	6.73525	3.95244	3.15448	0	X	Gm14810
ENSMUSG00000031214	139.655	143.937	134.964	131.657	64.1272	65.0248	110.606	58.7495	293.864	400.498	366.623	514.482	160.523	198.61	172.445	234.168	X	Ophn1
ENSMUSG00000088616	0	0	0	0	0	0	0	0	0	0	0	0	0	0	0	0	X	Gm26000
ENSMUSG00000047694	1756.57	1961.29	1811.96	1881.71	1254.81	1393.97	1349.4	1454.31	1436.05	1656.38	1397.94	1537.52	1963.32	1855.67	2142.94	2035.11	X	Yipf6
ENSMUSG00000082549	2.72055	3.75487	6.70032	1.79125	4.33292	0	0.961793	0	5.54461	0.988883	7.94846	3.94996	4.49016	0	4.20597	1.13125	X	Gm14813
ENSMUSG00000031216	650.213	682.134	906.458	654.701	987.906	948.956	1210.9	853.413	49.1094	50.433	69.5491	80.9741	248.082	256.909	393.259	415.167	X	Stard8
ENSMUSG00000083310	0	0	0	0	0	0	0	0	0	0	0	0	0	0	0	0	X	Gm5760
ENSMUSG00000031217	1087.32	1016.32	1010.79	925.18	1613.58	1814.6	1507.13	1631.59	58.6144	86.0328	68.5555	87.8865	120.112	98.8111	203.99	133.487	X	Efnb1
ENSMUSG00000073051	0.906852	5.00649	1.91438	0	0	0	0	0	2.37626	0	0	0	1.12254	0	1.05149	0	X	Gm14812
ENSMUSG00000085053	0	0	0	0	0	0	0	0	0	0.988883	0	0	0	0	0	0	X	Gm14809
ENSMUSG00000085553	0	0	0	0.895624	0	0	0	0	0	0	0	0	0	2.96433	0	0	X	Gm14808
ENSMUSG00000034403	1863.58	1625.86	1664.55	1500.17	1442	1423.43	1308.04	1465.64	1674.47	1637.59	1844.04	1822.9	1764.63	1649.16	1851.68	1960.45	X	Pja1
ENSMUSG00000082505	0	0	0	0	0	0	0	0	0.792087	0	0	0	0	0	0	0	X	Gm14816
ENSMUSG00000083552	0	0	0	0	0	0	0	0	0	0	0	0	0	0	0	0	NA	NA
ENSMUSG00000083682	0	0	0	0.895624	0	0	0	0	0	0	0	0	0	0	0	0	X	Pcna-ps1
ENSMUSG00000071719	219.458	206.518	136.878	119.118	115.256	96.5212	120.224	92.7623	422.974	304.576	317.939	306.122	160.523	183.789	144.055	132.356	X	Tmem28
ENSMUSG00000059327	661.095	618.301	623.13	537.374	811.989	719.337	743.466	746.221	146.536	171.077	151.021	167.873	461.364	472.317	540.468	537.342	X	Eda
ENSMUSG00000082907	7.25481	17.5227	4.78594	18.8081	11.2656	17.2722	19.2359	20.6138	0	9.88883	0.993558	1.97498	7.85779	8.893	4.20597	4.52498	X	Gm14832
ENSMUSG00000083936	17.2302	17.5227	13.4006	19.7037	17.3317	17.2722	17.3123	21.6445	0.792087	8.89995	9.93558	2.96247	14.593	8.893	11.5664	9.04997	X	Gm14829
ENSMUSG00000080813	9.97537	15.0195	6.70032	18.8081	14.7319	18.2882	12.5033	14.4297	6.3367	3.95553	1.98712	3.94996	8.98033	16.7979	12.6179	6.78748	X	Gm14828
ENSMUSG00000076398	1.8137	0	0	4.47812	0.866584	2.03203	0	3.09208	0	0	0	0	0	0.988111	0	0	X	Mir676
ENSMUSG00000031220	58.0385	43.8068	40.2019	47.4681	50.2619	54.8647	66.3637	75.2405	56.2382	53.3997	48.6843	48.3869	55.0045	51.3818	35.7508	37.3311	X	Awat2
ENSMUSG00000051582	89.7783	123.911	68.9176	65.3805	8.66584	11.1761	5.77076	14.4297	278.023	219.532	253.357	195.523	179.607	268.766	134.591	138.012	X	Otud6a
ENSMUSG00000031221	4323.87	4090.3	4100.6	3755.35	3921.29	4030.52	3903.92	3968.17	5200.84	5067.04	5066.15	5092.48	6268.27	5750.81	6026.11	6189.05	X	Igbp1
ENSMUSG00000067597	0.906852	1.25162	0.957189	0.895624	0	0	0.961793	0	0.792087	1.97777	1.98712	0.987489	12.348	13.8336	2.10299	0	X	Dgat2l6
ENSMUSG00000015665	0	0	0.957189	0	0	0	0	0	0	0	0	0	0	0	0	0	X	Awat1
ENSMUSG00000081886	0	0	0	0	0	0	0	0	0	0	0	0	0	0	0	0	X	Gm6175
ENSMUSG00000044359	0	0	0	0.895624	0	1.01601	0	1.03069	2.37626	7.91106	0.993558	3.94996	0	5.92866	2.10299	0	X	P2ry4
ENSMUSG00000060890	0	0	1.91438	0	0	0	0	0	0	0	0	0	0	0	0	0	X	Arr3
ENSMUSG00000015668	1235.13	1080.15	1208.93	1003.99	758.261	747.786	801.174	788.48	1374.27	1399.27	1391.97	1477.28	1695.04	1764.77	1625.61	1850.72	X	Pdzd11
ENSMUSG00000034311	6128.5	5873.86	6049.43	6294.45	3980.22	4078.28	3957.78	4767.98	5097.87	5201.52	4750.2	5041.13	6716.16	6934.56	6790.55	7451.52	X	Kif4
ENSMUSG00000019359	17.2302	16.2711	25.8441	8.95624	37.2631	23.3683	40.3953	18.5525	13.4655	19.7777	8.94202	7.89991	17.9607	18.7741	12.6179	18.0999	X	Gdpd2
ENSMUSG00000085314	0	0	0	0	0	0	0	0	0	0	0	0.987489	0	0	0	0	X	Gm14866
ENSMUSG00000086736	0	0	0	0	0	0	0	0	0	0	0	0	0	3.95244	1.05149	0	X	Gm14902
ENSMUSG00000089030	0	0	0	0	0	0	0	0	0	0	0	0	0	0	0	0	X	Gm22160
ENSMUSG00000000881	1298.61	1424.35	1453.97	1213.57	1378.74	1521.99	1598.5	1428.54	1082.78	1085.79	913.08	1102.04	928.342	1089.89	798.084	882.372	X	Dlg3
ENSMUSG00000009670	534.136	526.933	534.111	500.654	526.017	478.542	465.508	619.446	1546.15	1205.45	1324.41	889.727	446.771	463.424	315.448	392.542	X	Tex11
ENSMUSG00000089205	0	0	0	0	0	0	0	0	0	0	0	0	0	0.988111	0	0	X	Gm24577
ENSMUSG00000081806	0	0	0	0	0	0	0	0	0	0.988883	0	0	0	0	0	0	X	Gm14901
ENSMUSG00000081943	0.906852	0	0	2.68687	0	1.01601	0.961793	1.03069	0	0.988883	0	0	0	0	2.10299	0	X	Gm9078
ENSMUSG00000031297	5130.06	4503.34	3098.42	2710.16	2376.17	1811.55	1979.37	1267.75	12304.3	11667.8	10916.2	9643.82	14797.3	15162.6	13561.1	16758.3	X	Slc7a3
ENSMUSG00000046032	2478.43	2395.6	2337.46	2125.32	1717.57	1762.78	1844.72	1715.07	1589.72	1629.68	1729.78	1815.99	2080.07	1938.67	1983.12	2252.31	X	Snx12
ENSMUSG00000088114	2.72055	6.25811	1.91438	4.47812	2.59975	3.04804	5.77076	7.21485	0.792087	1.97777	0	0.987489	1.12254	5.92866	3.15448	2.26249	X	Gm24061
ENSMUSG00000083781	0	0	0	0	0	0	0	0	0	0	0	0.987489	0	0	0	0	X	Gm14842
ENSMUSG00000077303	0	0	0	0	0	0	0	0	0	0	0	0	0	0	0	0	X	Gm22472
ENSMUSG00000042903	1367.53	1299.18	1282.63	1174.16	1404.73	1240.55	1362.86	1134.79	1481.2	1374.55	1304.54	1556.28	1123.66	890.288	1132.46	1177.63	X	Foxo4
ENSMUSG00000090141	0	1.25162	0	0	0.866584	0	1.92359	0	0.792087	0	0	0	2.24508	0	2.10299	0	X	Gm614
ENSMUSG00000092463	0	2.50324	0.957189	0.895624	0	0	0	0	0	1.97777	0	0	0	0	0	1.13125	X	Gm20489
ENSMUSG00000031304	31.7398	12.5162	34.4588	20.5994	20.798	16.2562	8.65614	17.5218	19.8022	19.7777	5.96135	5.92493	139.195	97.823	121.973	116.518	X	Il2rg
ENSMUSG00000079487	2893.76	2921.29	2793.08	2752.25	1833.69	1764.81	2114.98	1498.63	2770.72	2991.37	2876.35	3076.03	3886.24	3607.59	4637.09	4003.48	X	Med12
ENSMUSG00000096056	9.97537	12.5162	13.4006	3.5825	7.79926	2.03203	3.84717	7.21485	15.8417	15.8221	13.9098	12.8374	14.593	12.8454	12.6179	12.4437	X	Gm21986
ENSMUSG00000031302	1.8137	11.2646	2.87157	6.26937	0.866584	3.04804	3.84717	0	33.2677	21.7554	19.8712	16.7873	11.2254	14.8217	6.30896	6.78748	X	Nlgn3
ENSMUSG00000047797	9.97537	8.76135	1.91438	3.5825	0	0	0.961793	0	3.96044	0	0	0.987489	14.593	12.8454	10.5149	12.4437	X	Gjb1
ENSMUSG00000031310	3135.89	3032.68	2484.86	2977.95	723.598	898.156	765.588	1045.12	739.809	760.451	599.115	629.03	3048.82	2737.07	3381.6	3445.78	X	Zmym3
ENSMUSG00000031311	12919	12359.8	10692.8	10988.4	5709.06	5948.76	5463.95	5915.14	22760.6	21702	19647.6	22669.8	25284.1	25692.9	23067.7	25188.3	X	Nono
ENSMUSG00000031312	115.17	142.685	102.419	113.744	118.722	98.5533	92.3322	57.7188	81.585	99.8772	144.066	76.0366	211.038	257.897	252.358	169.687	X	Itgb1bp2
ENSMUSG00000083897	1.8137	2.50324	0	0	0	1.01601	0	1.03069	0.792087	1.97777	1.98712	1.97498	5.61271	3.95244	12.6179	3.39374	X	Gm14843
ENSMUSG00000088584	0.906852	0	0	0.895624	0	0	0	0	0	0	0	0	3.36762	2.96433	2.10299	6.78748	NA	NA
ENSMUSG00000081674	2.72055	5.00649	3.82876	4.47812	6.06609	6.09608	2.88538	7.21485	3.16835	3.95553	7.94846	3.94996	8.98033	7.90489	2.10299	6.78748	X	Gm6184
ENSMUSG00000031314	16255.3	16869.4	16647.4	17527.4	15187.8	16674.8	15661.8	16724	12300.3	14202.3	12055.8	13057.6	22829.1	22567.5	22239.1	22147.5	X	Taf1
ENSMUSG00000034160	21486	23645.6	21245.8	24447.8	20492.1	22623.6	19724.5	23938.9	10031	11815.2	12336	12389	20096.9	20760.2	19718.7	18378.2	X	Ogt
ENSMUSG00000082729	24.485	13.7678	11.4863	18.8081	19.0648	13.2082	25.0066	21.6445	18.218	22.7443	11.9227	8.8874	19.0832	11.8573	16.8239	15.8374	X	Gm14845
ENSMUSG00000084197	1.8137	1.25162	0	2.68687	1.73317	0	1.92359	0	0.792087	0	1.98712	0.987489	1.12254	1.97622	0	0	X	Gm9089
ENSMUSG00000050232	0	1.25162	0	0	0	0	0	0	0	0.988883	0	0	0	0	0	0	X	Cxcr3
ENSMUSG00000084284	101.567	138.93	85.1898	93.1449	73.6596	85.3451	111.568	95.8544	104.555	109.766	103.33	73.0742	78.5779	73.1202	94.6344	69.006	X	Tpt1-ps6
ENSMUSG00000082541	0.906852	0	0	0	0	0	0	0	0	0	0	0	0	1.97622	0	0	X	Gm9095
ENSMUSG00000045010	274.776	331.68	230.683	265.105	21.6646	40.6405	31.7392	50.5039	131.486	109.766	132.143	108.624	113.377	236.158	144.055	160.637	X	Gm4779
ENSMUSG00000046774	496.048	511.913	426.906	506.028	58.9277	56.8967	69.2491	92.7623	164.754	157.232	210.634	145.161	202.057	404.137	185.063	197.968	X	8030474K03Rik
ENSMUSG00000081230	0	0	0	0	0	0	0	0	0	0	0	0	0	0	0	0	X	Gm9097
ENSMUSG00000082284	55.3179	38.8003	54.5598	41.1987	59.7943	79.249	38.4717	59.7802	95.8425	83.0662	87.4331	53.3244	62.8623	75.0964	59.9351	64.481	X	H3f3a-ps1
ENSMUSG00000083133	0	0	0	0	0	0	0	0	0	0	0	0	0	0	0	0	NA	NA
ENSMUSG00000079481	136.935	91.3684	83.2754	73.4412	94.4577	89.4092	66.3637	51.5346	323.172	323.365	213.615	252.797	196.445	166.003	273.388	187.787	X	Nhsl2
ENSMUSG00000087712	0	0	0	0	0	0	0	0	0	0	0	0	0	0	0	0	X	Gm25828
ENSMUSG00000049191	4.53426	0	0	1.79125	11.2656	11.1761	8.65614	4.12277	9.50504	9.88883	9.93558	8.8874	14.593	5.92866	7.36045	5.65623	X	Rtl5
ENSMUSG00000087208	0	0	0.957189	0.895624	0	2.03203	0	0	0	0	0	0	0	0	0	0	X	Gm5125
ENSMUSG00000079480	1075.53	924.948	969.632	910.85	926.378	897.14	849.264	841.045	1413.88	1211.38	1276.72	1312.37	1249.39	1229.21	1078.83	1131.25	X	Pin4
ENSMUSG00000081969	0	2.50324	0	1.79125	2.59975	1.01601	1.92359	3.09208	4.75252	3.95553	2.98067	4.93744	4.49016	1.97622	0	3.39374	X	Gm16471
ENSMUSG00000051220	5949.85	5747.45	5888.63	6488.8	4501.9	4894.14	4385.78	5288.48	4777.87	5110.55	4723.37	5302.81	6771.17	6140.12	6196.45	7211.69	X	Ercc6l
ENSMUSG00000084142	2.72055	2.50324	3.82876	4.47812	0.866584	2.03203	2.88538	0	3.96044	4.94442	4.96779	5.92493	17.9607	11.8573	4.20597	5.65623	X	Gm9103
ENSMUSG00000031320	126013	119129	121828	109778	101790	106897	97128.6	104221	85284.8	92481.3	81374.4	88226.2	125260	118600	103898	111189	X	Rps4x
ENSMUSG00000081263	6.34796	17.5227	10.5291	8.95624	7.79926	10.1601	12.5033	10.3069	11.0892	8.89995	5.96135	11.8499	8.98033	10.8692	10.5149	9.04997	X	Gm14859
ENSMUSG00000051159	0.906852	5.00649	3.82876	2.68687	2.59975	0	1.92359	1.03069	17.4259	17.7999	31.7939	12.8374	3.36762	3.95244	7.36045	5.65623	X	Cited1
ENSMUSG00000085568	0	0	0	0	0	0	0	0	0.792087	0.988883	0	0.987489	0	0	0	0	X	Gm14858
ENSMUSG00000093428	0	0	0	0	0	0	0	0	0	0	0	0	0	0	0	0	X	Gm26318
ENSMUSG00000067567	203.135	192.75	155.065	212.263	79.7257	86.3611	94.2558	119.56	352.479	345.12	311.977	367.346	255.939	294.457	281.8	280.549	X	Hdac8
ENSMUSG00000034055	1687.65	1530.73	1624.35	1690.04	1304.21	1207.02	1469.62	1291.46	788.127	1053.16	768.02	972.676	944.057	1374.46	964.22	1135.77	X	Phka1
ENSMUSG00000080899	0	1.25162	0.957189	0	0	0	0.961793	1.03069	1.58417	0.988883	0	0	2.24508	3.95244	0	1.13125	X	Gm9109
ENSMUSG00000083414	0	0	0	0	0	0	0	0	0	2.96665	0	1.97498	0	0	0	0	X	Gm14840
ENSMUSG00000081443	18.137	31.2905	25.8441	31.3468	7.79926	5.08007	4.80897	7.21485	13.4655	12.8555	20.8647	8.8874	11.2254	21.7384	4.20597	5.65623	X	Gm3880
ENSMUSG00000079479	214.924	205.266	297.686	225.697	119.589	147.322	144.269	180.371	1.58417	2.96665	0	4.93744	7.85779	7.90489	3.15448	6.78748	X	Gm9112
ENSMUSG00000073027	89.7783	95.1233	152.193	112.849	51.995	56.8967	47.1279	83.4861	2.37626	0	6.95491	1.97498	2.24508	8.893	2.10299	9.04997	X	Dmrtc1b
ENSMUSG00000080845	95.2194	85.1103	69.8748	90.458	39.8629	54.8647	50.0133	55.6574	178.22	152.288	163.937	130.349	89.8033	84.9775	88.3255	109.731	X	Gm9115
ENSMUSG00000081716	0	0	0	0	0	0	0	0	0	0	0	0	0	0	0	0	X	Gm14839
ENSMUSG00000081108	0	0	0	0	0	0	0	0	0	0	0	0	0	0	0	0	X	Gm4234
ENSMUSG00000083680	0	0	0	0	0	0	0	0	1.58417	0	0	0	0	0	0	0	X	Gm9119
ENSMUSG00000082191	0	0	0	0	0	0	0	0	0	0	0	0	0	0	0	0	X	Gm5166
ENSMUSG00000094656	0	0	0	0	0	0	0	0	0	0	0	0	0	0	0	0	X	Gm25358
ENSMUSG00000067562	0.906852	5.00649	5.74313	1.79125	0	2.03203	0	0	2.37626	3.95553	1.98712	0.987489	1.12254	3.95244	0	0	X	Dmrtc1c1
ENSMUSG00000082783	0	0	0	0	0	0	0	1.03069	0	0	0	0	0	0.988111	0	0	X	Gm9126
ENSMUSG00000081240	0	0	0	0	0	0	0	0	0.792087	0	0	0	0	0	0	0	X	Gm16511
ENSMUSG00000095072	0	0	0	0	0	0	0	0	0	0	0	0	0	0	0	0	X	Gm24509
ENSMUSG00000067561	0	2.50324	0	0	0	0	0	0	2.37626	0	1.98712	0	1.12254	0	0	0	X	Dmrtc1c2
ENSMUSG00000088052	0	0	0	0	0	0	0	0	0	0	0.993558	0	0	0	0	0	X	Gm26152
ENSMUSG00000032894	0	0	0	0	0	0	0	0	0	0	0	0	0	0	0	0	X	1700031F05Rik
ENSMUSG00000084397	0	0	0.957189	0	0	0	0	0	0	0	0	0	0	0	0	0	X	Gm9133
ENSMUSG00000031323	2.72055	0	1.91438	1.79125	0	0	0	1.03069	0	0	0	0.987489	1.12254	0	0	0	X	Dmrtc1a
ENSMUSG00000079476	0.906852	0	0	0	4.33292	3.04804	0	2.06138	0	0	0	0	0	0	0	0	X	1700011M02Rik
ENSMUSG00000081986	0	0	0	0	0	0	0	0	0	0	0	0	0	0.988111	0	0	X	Gm14841
ENSMUSG00000083775	0	0	0	0	0	0	0	0	0	0	0	0	0	0	0	0	X	Gm14837
ENSMUSG00000081779	0	0	0	0	0	0	0	0	0	0	0	0	0	0	0	0	X	Gm21998
ENSMUSG00000084842	0	0	0	0	0	0	0	0	0	0	0	0	0	0	0	0	X	Pabpc1l2b-ps
ENSMUSG00000080774	28.1124	33.7938	32.5444	29.5556	28.5973	25.4003	30.7774	22.6752	32.4756	21.7554	27.8196	21.7248	33.6762	42.4888	35.7508	32.8061	X	Gm9143
ENSMUSG00000086524	0	0	0	0	0	0	0	0	0	0	0	0	0	0	0	0	X	Pabpc1l2a-ps
ENSMUSG00000084341	0	0	2.87157	0	0	0	0	0	0	0	0	0	0	0	0	0	X	Gm3928
ENSMUSG00000081567	0	0	0	0	0	0	0	0	0	0	0	0	0	0	0	0	X	Gm14838
ENSMUSG00000048949	161.42	131.42	123.477	145.987	169.85	144.274	151.002	156.665	209.111	214.588	233.486	212.31	171.749	177.86	175.599	167.424	X	Gm6206
ENSMUSG00000031325	375.437	634.572	281.414	627.832	118.722	133.098	139.46	136.051	137.031	111.744	62.5941	37.5246	894.665	842.859	930.572	865.403	X	4930519F16Rik
ENSMUSG00000082229	91.592	196.505	79.4467	211.367	29.4639	49.7846	41.3571	49.4732	120.397	150.31	142.079	155.036	216.65	180.824	255.513	243.218	X	Nap1l2
ENSMUSG00000083763	1.8137	0	0.957189	0	0	0	0	0	0	0.988883	0	0.987489	0	0.988111	4.20597	1.13125	X	Gm9050
ENSMUSG00000080886	0	0	0	0	0	0	0	0	0	0	0	0	0	0	0	0	X	Gm14847
ENSMUSG00000083805	30.833	72.5941	31.5872	66.2762	10.399	16.2562	12.5033	17.5218	19.0101	16.811	4.96779	1.97498	116.744	98.8111	121.973	110.862	X	Gm14848
ENSMUSG00000083711	0	0	0	0.895624	0	0	0	1.03069	0	0	0	0	0	0.988111	0	1.13125	X	Gm3931
ENSMUSG00000031326	0.906852	0	0	1.79125	0.866584	3.04804	0	0	7.92087	3.95553	6.95491	0.987489	48.2693	27.6671	14.7209	26.0187	X	Cdx4
ENSMUSG00000081280	0	0	0	0	0	0	0	0	0.792087	0	0	0	1.12254	0	0	0	X	Gm9516
ENSMUSG00000031327	934.964	1210.32	697.791	1115.05	526.883	619.768	478.011	607.078	1066.15	1302.36	1365.15	1098.09	2435.91	2538.46	2512.02	2768.16	X	Chic1
ENSMUSG00000031329	12.6959	6.25811	10.5291	7.16499	2.59975	3.04804	0.961793	3.09208	37.2281	27.6887	26.8261	20.7373	236.856	318.172	140.9	168.556	X	Tsx
ENSMUSG00000085715	220.365	210.272	112.948	167.482	110.056	80.265	95.2176	62.8722	381.786	359.953	307.009	276.497	965.385	909.062	978.94	969.478	X	Tsix
ENSMUSG00000086503	790.775	872.38	385.747	621.563	6761.96	7849.72	5667.85	6433.58	21601	27459.3	26462.4	21963.7	5273.7	4986.01	4564.53	3893.75	X	Xist
ENSMUSG00000083502	0.906852	1.25162	1.91438	6.26937	4.33292	10.1601	7.69435	3.09208	10.2971	12.8555	21.8583	23.6997	38.1664	41.5007	22.0814	36.1999	X	Gm14861
ENSMUSG00000082746	12.6959	13.7678	16.2722	10.7475	10.399	7.11209	8.65614	13.399	34.0597	25.711	28.8132	33.5746	28.0635	27.6671	34.6993	27.1499	X	Rps12-ps1
ENSMUSG00000082383	1.8137	1.25162	3.82876	1.79125	3.46634	5.08007	3.84717	3.09208	7.92087	5.9333	8.94202	2.96247	0	0.988111	0	0	X	Gm9670
ENSMUSG00000082812	0	0	0	1.79125	1.73317	4.06405	2.88538	1.03069	1.58417	4.94442	1.98712	1.97498	0	0	0	0	X	Gm14860
ENSMUSG00000043661	9.06852	5.00649	9.57189	12.5387	4.33292	9.14412	9.61793	10.3069	14.2576	20.7665	14.9034	10.8624	2.24508	0.988111	2.10299	3.39374	X	Gm9785
ENSMUSG00000081004	0.906852	0	0	0	4.33292	6.09608	5.77076	2.06138	7.92087	8.89995	4.96779	2.96247	0	0	0	0	X	Gm9157
ENSMUSG00000086370	422.593	382.996	489.123	370.788	1402.13	1370.6	1390.75	1301.76	1952.49	2546.37	2208.68	2219.87	568.006	544.449	569.909	505.667	X	Ftx
ENSMUSG00000065509	4.53426	2.50324	5.74313	6.26937	5.1995	16.2562	11.5415	8.24554	13.4655	10.8777	14.9034	10.8624	7.85779	6.91678	1.05149	9.04997	X	Mir421
ENSMUSG00000076269	7.25481	6.25811	9.57189	8.95624	17.3317	23.3683	12.5033	16.4911	12.6734	12.8555	17.884	8.8874	8.98033	4.94055	9.46344	9.04997	X	Mir374b
ENSMUSG00000080796	0	0	0	0	0	0	0	0	0	0	0	0	0	0	0	0	X	Gm9159
ENSMUSG00000031330	0.906852	1.25162	0.957189	0.895624	1.73317	1.01601	2.88538	0	10.2971	8.89995	5.96135	4.93744	0	0	0	0	X	Zcchc13
ENSMUSG00000083263	0	0	0	0.895624	0	0	0	0	0	0	0	0	0	0	0	0	X	Gm14874
ENSMUSG00000083213	0	0	0	0	1.73317	0	0.961793	0	2.37626	3.95553	5.96135	0.987489	0	0	0	0	X	Gm14875
ENSMUSG00000081414	0	0	0	0	0	0	0.961793	0	5.54461	9.88883	0.993558	4.93744	0	0	0	0	X	Gm3943
ENSMUSG00000033965	3.62741	3.75487	2.87157	0.895624	7.79926	8.12811	9.61793	8.24554	278.023	356.987	291.112	359.446	0	0	0	0	X	Slc16a2
ENSMUSG00000083019	1.8137	12.5162	4.78594	7.16499	2.59975	3.04804	2.88538	4.12277	6.3367	8.89995	3.97423	1.97498	5.61271	9.88111	8.41195	4.52498	X	Gm6222
ENSMUSG00000083605	0	0	0	0	0	0	0	1.03069	1.58417	0.988883	0	0	0	0	0	0	X	Gm14893
ENSMUSG00000082322	0	0	0	0.895624	0	0	0	0	0	0	0	0	0	0	0	0	X	Gm9164
ENSMUSG00000081689	0.906852	0	0	0	0	0	0	0	1.58417	0	0	0	0	0.988111	0	0	X	Gm9166
ENSMUSG00000056537	18962.3	20962.2	17269.6	23149.2	15446.9	17422.6	16439.9	18992.6	22644.2	28387.9	26693.9	31002.2	11914.7	11373.2	11951.3	11194.8	X	Rlim
ENSMUSG00000080825	0	0	0	0	0	0	0	0	0	0	0	0	0	0	0	0	X	Gm14892
ENSMUSG00000064876	0	0	0	0	0	0	0	0	0	0	0	0	0	0	0	0	X	Gm23378
ENSMUSG00000077199	0	0	0	0	0	0	0	0	0	0	0	0	0	0	0	1.13125	X	Gm22266
ENSMUSG00000088036	0	0	0	0	0	0	0	0	0	0	0	0	0	0	0	0	X	Gm24993
ENSMUSG00000046449	2284.36	2423.14	1025.15	1722.28	137.787	154.434	165.428	210.261	2738.24	2643.28	2231.53	1775.5	1846.58	2079.97	2278.59	2931.06	X	Nexmif
ENSMUSG00000076286	1.8137	2.50324	0.957189	0.895624	0	0	0	0	0.792087	0	3.97423	0	2.24508	0.988111	2.10299	1.13125	X	Mir672
ENSMUSG00000031333	4626.76	5596	4175.26	5469.58	2758.34	2995.21	2835.37	3423.96	3041.61	3456.15	3202.24	3572.73	5482.49	5857.52	5680.17	6149.45	X	Abcb7
ENSMUSG00000083327	1008.42	1037.59	990.69	1063.11	961.042	910.348	1000.27	1098.72	968.722	1096.67	1100.86	1175.11	1101.21	963.408	1179.78	1128.98	X	Vcp-rs
ENSMUSG00000082996	14.5096	35.0454	12.4435	21.495	14.7319	14.2242	21.1595	4.12277	3.96044	10.8777	9.93558	4.93744	22.4508	23.7147	14.7209	15.8374	X	Gm6238
ENSMUSG00000073016	150.537	133.924	102.419	158.525	110.056	90.4252	80.7906	80.394	173.467	244.254	209.641	231.072	115.622	134.383	155.621	160.637	X	Uprt
ENSMUSG00000033906	273.869	271.602	219.196	203.307	367.432	338.332	319.315	291.686	899.019	890.984	981.635	1149.44	904.768	1094.83	883.255	995.497	X	Zdhhc15
ENSMUSG00000089171	0	0	0	0	0	0	0	0	0	0	0	0	0	0	0	0	X	Gm22430
ENSMUSG00000083049	47.1563	25.0324	30.63	37.6162	27.7307	31.4964	31.7392	29.8901	35.6439	25.711	29.8067	19.7498	38.1664	34.5839	29.4418	32.8061	X	Gm14822
ENSMUSG00000031224	4.53426	8.76135	6.70032	8.06062	4.33292	5.08007	4.80897	1.03069	19.0101	26.6998	28.8132	33.5746	17.9607	16.7979	19.9784	22.6249	X	Magee2
ENSMUSG00000081703	48.0631	47.5616	61.2601	38.5118	27.7307	42.6726	39.4335	42.2584	45.149	31.6443	33.781	19.7498	34.7988	42.4888	30.4933	19.2312	X	Gm6285
ENSMUSG00000088960	0	1.25162	0	0.895624	0	0	0	1.03069	0	0	2.98067	0	1.12254	0	0	1.13125	X	Gm22090
ENSMUSG00000082600	0	5.00649	1.91438	2.68687	1.73317	2.03203	0	1.03069	2.37626	0.988883	2.98067	0	4.49016	0.988111	4.20597	0	X	Gm9673
ENSMUSG00000087174	721.854	799.786	716.934	885.772	922.912	992.645	884.85	889.488	698.621	758.473	781.93	722.842	733.019	598.795	682.419	725.129	X	5530601H04Rik
ENSMUSG00000031226	3612.9	3778.65	3819.18	3724.9	3266.16	3390.44	3059.46	3543.52	5490.75	5659.38	5406.94	5505.25	5467.9	5018.61	4697.02	4911.87	X	Pbdc1
ENSMUSG00000031227	79.8029	71.3424	59.3457	61.7981	31.197	34.5444	26.9302	23.7059	83.9612	108.777	137.111	151.086	130.215	121.538	156.673	177.606	X	Magee1
ENSMUSG00000082245	49.8768	53.8197	37.3304	43.8856	21.6646	14.2242	43.2807	30.9208	37.2281	26.6998	19.8712	24.6872	24.6959	22.7265	31.5448	24.8874	X	Gm6292
ENSMUSG00000083889	2.72055	0	0	0	0	0	0	0	0	0	0	0	11.2254	4.94055	7.36045	4.52498	X	E530001F21Rik
ENSMUSG00000085791	62.5728	41.3035	62.2173	73.4412	57.1945	55.8807	64.4402	56.6881	38.0202	40.5442	48.6843	30.6122	43.7791	48.4174	46.2657	38.4624	X	Rpl30-ps9
ENSMUSG00000083744	0	0	0	0	0	0	0	0	0	0	0.993558	0	0	0	0	0	X	Gm14824
ENSMUSG00000065499	0	0	0	0	0	0	0	0	1.58417	0	0	1.97498	0	0	0	0	X	Mir384
ENSMUSG00000087620	0.906852	2.50324	1.91438	0	0	0	0	0	6.3367	7.91106	5.96135	5.92493	0	0	0	0	X	5330434G04Rik
ENSMUSG00000065425	0	0	0	0	0	0	0	0	1.58417	0	0	0	0	0	0	0	X	Mir325
ENSMUSG00000082464	9.97537	17.5227	11.4863	15.2256	6.06609	9.14412	2.88538	14.4297	6.3367	2.96665	3.97423	7.89991	7.85779	16.7979	22.0814	14.7062	X	Rab9b-ps1
ENSMUSG00000090132	0	0	1.91438	2.68687	0	0	0	0	0.792087	0	0	0	1.12254	0	0	0	X	Cypt2
ENSMUSG00000081976	0	0	0	0	0	0	0	0	0	0	0	0	0	0	0	0	X	Gm14823
ENSMUSG00000084376	0	0	0	0	0	0	0	0	0	0	0	0	0	0	0	0	X	Gm14855
ENSMUSG00000082275	0	0	0	0	0	0	0	0	0	0	0	0	0	0	0	0	X	Gm14854
ENSMUSG00000063442	140.562	160.208	130.178	115.535	143.853	112.777	176.97	110.284	127.526	90.9772	81.4717	67.1492	132.46	117.585	86.2225	74.6622	X	Gm7117
ENSMUSG00000031230	0	0	0	0	0	1.01601	0	1.03069	1.58417	0	0.993558	0.987489	0	0	0	0	X	Fgf16
ENSMUSG00000031229	40596.1	52163.8	44778.2	53398	22974.9	27477.1	24377.6	29357.2	18320.2	20901	18911.4	18819.6	24001.1	23290.8	24079.2	24551.4	X	Atrx
ENSMUSG00000084678	0	0	0	0	0	0	0	0	0	0	0	0	0	0	0	0	X	Gm26020
ENSMUSG00000079965	108.822	172.724	109.12	171.064	107.456	80.265	121.186	92.7623	58.6144	71.1996	77.4975	72.0867	83.068	83.0013	75.7075	90.4997	X	Gm14853
ENSMUSG00000084575	0	0	0	0	0	0	0	0	0	0	0	0	0	0	0	0	X	Gm23656
ENSMUSG00000031232	3580.25	4064.02	3887.14	4327.65	1952.41	2245.39	2043.81	2511.8	1427.34	1755.27	1492.32	1756.74	3391.2	3755.81	3696	4002.35	X	Magt1
ENSMUSG00000031231	8577.91	8755.09	7076.5	7877.01	4642.29	5169.47	4074.16	5066.88	7249.18	5925.39	5757.67	5882.47	13627.6	12507.5	11471.8	11639.4	X	Cox7b
ENSMUSG00000033792	1729.37	1975.06	1670.29	2105.61	1107.49	1248.68	1251.29	1400.71	797.632	860.328	821.672	879.852	2567.25	2608.61	2627.68	2679.92	X	Atp7a
ENSMUSG00000033777	0	0	2.87157	1.79125	0	0	0	0	0	1.97777	0	0.987489	7.85779	3.95244	0	0	X	Tlr13
ENSMUSG00000081081	0.906852	0	0	0	0	0	0	0	0.792087	0	0	0	0	0	0	0	X	Gm14856
ENSMUSG00000062070	17910.3	21093.6	7996.36	17395.7	10821.9	12868.8	4680.09	12286.9	19658.8	24853.6	11606.7	19404.2	36042.6	35526.5	31696.2	28190.7	X	Pgk1
ENSMUSG00000047242	47.1563	56.323	29.6729	32.2425	8.66584	12.1922	18.2741	13.399	52.2777	81.0884	46.6972	58.2618	37.0439	51.3818	31.5448	44.1186	X	Taf9b
ENSMUSG00000073012	0.906852	2.50324	0	2.68687	0.866584	6.09608	0	5.15346	13.4655	22.7443	16.8905	12.8374	0	0	0	0	X	Fnd3c2
ENSMUSG00000082618	0	0	0	0	0	0	0	0	0	0	0	0	0	0	0	0	X	Gm14852
ENSMUSG00000081289	77.9892	86.3619	41.1591	59.1112	44.1958	47.7526	74.0581	51.5346	114.061	87.0217	85.446	78.9991	61.7398	61.2629	71.5016	63.3498	X	Gm14857
ENSMUSG00000083814	0	0	0	0	0	0	0	1.03069	0	0	0	0	0	0	0	0	X	Gm5133
ENSMUSG00000084219	0	1.25162	0	0	0	1.01601	0	0	0	0	0	0	0	0	0	0	X	Gm14876
ENSMUSG00000081778	0	0	0	6.26937	0	1.01601	0	3.09208	0.792087	0	0	0.987489	0	0	0	0	X	Gm6325
ENSMUSG00000033737	26.2987	18.7743	13.4006	16.1212	103.124	108.713	132.727	136.051	1409.91	1804.71	1510.21	2351.21	4.49016	4.94055	2.10299	2.26249	X	Fndc3c1
ENSMUSG00000052821	0	0	0.957189	0.895624	0	1.01601	1.92359	0	423.767	414.342	616.999	681.367	0	0	0	0	X	Cysltr1
ENSMUSG00000073010	0.906852	0	0	0	0	0	0	0	0.792087	3.95553	0	2.96247	0	0	0	0	X	Gm5127
ENSMUSG00000064553	0	0	0	0	0	0	0	0	2.37626	5.9333	3.97423	0	0	0	0	0	X	Gm24622
ENSMUSG00000082174	0	0	0	0	0	0	0	0	0	0.988883	0	0	0	0	0	0	X	Gm14877
ENSMUSG00000083432	0	0	0	0	0	0	0	0	0	0	0	0	0	0	0	0	X	Gm14878
ENSMUSG00000081395	0	0	0	0	0	0	0	0	0	0	0	0	0	0	0	0	X	Gm14879
ENSMUSG00000083595	19.0439	15.0195	9.57189	11.6431	11.2656	9.14412	11.5415	14.4297	19.0101	16.811	10.9291	20.7373	20.2057	25.6909	21.0299	18.0999	X	Gm9200
ENSMUSG00000065733	0	0	0	0	0	0	0	0	0	0	0	0	0	0	0	0	X	Gm24491
ENSMUSG00000080380	0	0	0	0	0	0	0	0	0	0	0	0	0	0	0	0	X	Gm22102
ENSMUSG00000083063	0	0	0	0	0	0	0	0	0	0	0	0	0	0	0	0	X	Gm14882
ENSMUSG00000082939	0	0	0	0	0	0	0	0	0	0	0	0	0	0	0	0	X	Gm14881
ENSMUSG00000080841	0	0	0	0	0	0	0	0	0	0	0	0	0	0	0	0	X	Gm14880
ENSMUSG00000047686	0	0	0	0	0	0	0	0	0.792087	0	4.96779	0	0	0	0	0	X	Rtl3
ENSMUSG00000049929	328.28	375.487	207.71	223.01	328.435	395.229	251.99	315.392	2015.07	1790.87	2648.83	2223.82	112.254	120.55	166.136	236.43	X	Lpar4
ENSMUSG00000050921	0	0	0	0.895624	0.866584	0	0	1.03069	0	0	0.993558	0.987489	0	0	0	0	X	P2ry10
ENSMUSG00000054293	1.8137	0	0	0.895624	0	0	0	0	0	0	0	0	0	0	0	0	X	P2ry10b
ENSMUSG00000082630	0	0	0	0	0	0	0	0	0	0	0	0	0	0	0	0	X	Gm14834
ENSMUSG00000080898	0	0	0	0	0	0	0	0	0	0	0	0	0	0	0	0	X	Gm14836
ENSMUSG00000073008	0	0	0	0	0	0	0	0	0	0	1.98712	0	0	0	0	0	X	Gpr174
ENSMUSG00000080939	0	0	0	0	0	0	0	0	0	0	0	0	0	0	0	0	X	Gm9208
ENSMUSG00000081131	0	2.50324	0	0	0.866584	0	0	0	0	0	0	0	2.24508	2.96433	4.20597	11.3125	X	Gm14833
ENSMUSG00000080758	3.62741	1.25162	3.82876	1.79125	3.46634	1.01601	3.84717	2.06138	11.0892	5.9333	7.94846	1.97498	6.73525	5.92866	4.20597	1.13125	X	Gm5392
ENSMUSG00000031239	28.1124	28.7873	21.0582	31.3468	6.93267	11.1761	21.1595	27.8287	694.66	815.828	902.151	981.564	147.053	100.787	118.819	141.406	X	Itm2a
ENSMUSG00000082172	0	0	0	0	0	0	0	0	0	0	0	0	0	0	0	0	X	Gm14835
ENSMUSG00000055700	0	0	0	0	0	0	0	0	0.792087	0	0	0	0	0	0	0	X	4933401B06Rik
ENSMUSG00000031241	1.8137	1.25162	0.957189	0	2.59975	0	0	0	4.75252	0.988883	2.98067	1.97498	0	1.97622	0	0	X	Tbx22
ENSMUSG00000031242	749.059	949.981	648.017	891.146	1000.9	1020.08	901.2	1093.56	363.568	347.098	353.707	394.996	289.616	415.995	267.079	354.08	X	2610002M06Rik
ENSMUSG00000073007	6.34796	5.00649	5.74313	7.16499	10.399	19.3042	10.5797	13.399	3.96044	7.91106	3.97423	8.8874	3.36762	0.988111	0	0	X	Tent5d
ENSMUSG00000073006	0	0	0	0.895624	0	0	0	0	0	0	0	0	0	0	0	0	X	Gm732
ENSMUSG00000081807	0	0	0	0	0	0	0	0	0	0	0	0	0	0	0	0	X	Gm14849
ENSMUSG00000082354	0.906852	0	0	0	0.866584	0	1.92359	0	0	0	0	1.97498	1.12254	2.96433	0	0	X	Gm378
ENSMUSG00000081560	0	1.25162	0	0	0	0	0	0	0	0	0.993558	0	0	0	0	0	X	Gm9218
ENSMUSG00000093916	0	0	0	0	0.866584	0	0	0	0	0	0	0	0	0	0	0	X	Gm379
ENSMUSG00000063663	1999.61	2703.5	1673.17	2738.82	1687.24	2048.28	1726.42	1980.99	1493.08	2223.01	1652.29	1971.03	2618.89	2772.64	2484.68	2511.37	X	Brwd3
ENSMUSG00000086629	143.283	204.014	112.948	165.69	132.587	150.37	161.581	141.205	78.4166	105.81	93.3944	86.899	83.068	118.573	89.377	111.993	X	2810403D21Rik
ENSMUSG00000081748	24.485	26.2841	14.3578	18.8081	11.2656	14.2242	9.61793	5.15346	24.5547	22.7443	12.9163	19.7498	24.6959	15.8098	21.0299	13.575	X	Gm14870
ENSMUSG00000081793	9.06852	2.50324	7.65751	5.37374	3.46634	1.01601	0.961793	4.12277	0	0	1.98712	1.97498	1.12254	0.988111	0	0	X	5730416F02Rik
ENSMUSG00000031245	1604.22	1932.5	1252.96	1315.67	1721.04	1597.17	1230.13	1687.24	209.111	266.998	158.969	229.097	71.8426	80.037	57.8321	63.3498	X	Hmgn5
ENSMUSG00000077652	23.5781	18.7743	17.2294	24.1818	32.9302	18.2882	22.1212	26.798	11.0892	15.8221	8.94202	5.92493	3.36762	1.97622	0	1.13125	X	Gm23322
ENSMUSG00000064574	0	0	0	0	0	0	0	0	0	0	0	0	0	0	0	0	X	Gm25797
ENSMUSG00000031246	445.264	598.275	445.093	683.361	775.593	965.212	611.701	1101.81	1097.83	1489.26	1604.6	1821.92	136.95	328.053	167.187	354.08	X	Sh3bgrl
ENSMUSG00000088298	0	0	0	0	0	0	0	0	0	0	0	0	0	0	0	0	X	Gm26415
ENSMUSG00000083210	0	0	0	0	0	0	0	0	0	0	0	0.987489	1.12254	0	0	0	X	Gm14869
ENSMUSG00000048621	0	1.25162	0	1.79125	0.866584	3.04804	1.92359	4.12277	0.792087	1.97777	3.97423	0.987489	0	0	0	0	X	Gm6377
ENSMUSG00000081681	0	1.25162	0	0	0	0	0	0	0	0	0	0	0	0.988111	0	0	X	Gm14868
ENSMUSG00000082189	58.9454	48.8132	45.9451	38.5118	27.7307	26.4163	38.4717	40.197	60.1986	44.4997	36.7616	43.4495	38.1664	57.3104	48.3687	40.7249	X	Gm4784
ENSMUSG00000083928	27.2055	21.2776	25.8441	27.7643	22.5312	15.2402	21.1595	16.4911	27.723	31.6443	29.8067	17.7748	30.3086	31.6195	16.8239	31.6749	X	Gm4991
ENSMUSG00000082853	0	0	0	0	0	0	0	0	0.792087	0	0	0	0	0	0	0	X	Gm7134
ENSMUSG00000083641	0	0	0	0	0	0	0	0	0	0	0	0	3.36762	2.96433	6.30896	2.26249	X	Gm9225
ENSMUSG00000081211	0	0	0	0	0	0	0	0	0	0	0	0	0	0	0	0	X	Gm14886
ENSMUSG00000065907	0	0	0	0	0	0	0	0	0	0	0	0	0	0	0	0	X	Gm26108
ENSMUSG00000056854	0.906852	0	1.91438	0	0.866584	1.01601	0	0	3.96044	0	4.96779	11.8499	0	0	1.05149	5.65623	X	Pou3f4
ENSMUSG00000073001	0	0	0	0.895624	0	0	0	0	0	0	0.993558	0	0	0	0	0	X	Cylc1
ENSMUSG00000062226	0	0	0	0	0	0	0	0	0	0	0	0	0	0	0	0	X	Gm10112
ENSMUSG00000025665	5159.08	6230.57	4472.94	5781.25	4189.93	4693.98	3962.59	5053.49	7815.52	8547.9	7875.93	8990.1	6270.52	8328.79	5715.92	7168.71	X	Rps6ka6
ENSMUSG00000034551	392.667	511.913	306.3	462.142	432.425	453.142	433.769	424.645	389.707	597.285	522.611	668.53	460.242	466.388	327.014	398.199	X	Hdx
ENSMUSG00000083898	0	0	0	2.68687	0	0	0	0	0	0	0	0	0	0	0	0	X	Gm7340
ENSMUSG00000089421	0.906852	1.25162	0.957189	0	3.46634	5.08007	1.92359	1.03069	0.792087	0	0	0.987489	1.12254	0	0	0	NA	NA
ENSMUSG00000082546	0	0	0	0	0	0	0	0	0	0	0	0	0	0	2.10299	0	X	Gm14898
ENSMUSG00000082752	0	2.50324	0	0	0	0	0	0	0	0	0	0.987489	1.12254	0.988111	0	0	X	Gm14899
ENSMUSG00000034555	18.137	20.0259	8.6147	5.37374	12.9988	2.03203	1.92359	2.06138	16.6338	23.7332	14.9034	17.7748	2.24508	6.91678	2.10299	4.52498	X	Tex16
ENSMUSG00000083037	0	0	0	0	0	0	0	0	0	1.97777	0	0	0	0	0	0	X	Gm14900
ENSMUSG00000083392	35.3672	30.0389	26.8013	18.8081	19.9314	14.2242	38.4717	30.9208	29.3072	26.6998	29.8067	16.7873	33.6762	15.8098	30.4933	26.0187	X	Gm6335
ENSMUSG00000079460	0.906852	2.50324	0.957189	0.895624	0	1.01601	0	0	0.792087	0	1.98712	3.94996	0	0	0	0	X	4933403O08Rik
ENSMUSG00000082669	0	0	0	0	0	0	0	0	0	0	0	0	0	0	0	0	X	Gm5393
ENSMUSG00000025525	1723.02	1602.08	1597.55	1669.44	1187.22	1165.37	1118.57	1165.71	1090.7	1230.17	1109.8	1289.66	1551.35	1870.49	1380.61	1575.83	X	Apool
ENSMUSG00000025527	0	0	0	1.79125	0	0	0	0	0	0	0	0	0	0	0	0	X	Satl1
ENSMUSG00000083520	3.62741	0	3.82876	3.5825	0.866584	3.04804	2.88538	1.03069	0	0	0	0	0	1.97622	2.10299	0	X	Gm6418
ENSMUSG00000083818	0	0	0	0.895624	0	0	0	0	0	0	0	0	0	0	0	0	X	Gm14908
ENSMUSG00000025528	0	0	0	0.895624	0	0	0	0	0	0	0	0	0	0	0	2.26249	X	2010106E10Rik
ENSMUSG00000025529	14.5096	17.5227	8.6147	25.0775	11.2656	6.09608	12.5033	7.21485	82.377	85.0439	78.4911	74.0617	68.475	69.1678	66.2441	47.5123	X	Zfp711
ENSMUSG00000034607	81.6166	252.828	81.361	231.967	89.2582	141.226	107.721	180.371	63.367	105.81	88.4267	72.0867	427.688	485.162	399.568	374.442	X	Pof1b
ENSMUSG00000081399	1.8137	8.76135	0	3.5825	3.46634	4.06405	3.84717	1.03069	3.16835	1.97777	0.993558	1.97498	11.2254	12.8454	15.7724	4.52498	X	Gm14921
ENSMUSG00000084097	0	0	0	0	0	0	0	0	0	0	0	0	0	0	0	0	X	Gm14922
ENSMUSG00000082636	0	0	0	0	0	0	0	0	0	0	0	0	0	0	0	0	X	Gm14923
ENSMUSG00000081555	0	0	0	0	0	0	0	0	0	0	0	0	0	0	0	0	X	Gm6427
ENSMUSG00000083103	0	0	0	0	0	0	0	0	0	0	0	0	0	0	0	0	X	Gm6429
ENSMUSG00000078020	0	0	0	0	0	0	0	0	0	0	0	0	0	0	0	0	NA	NA
ENSMUSG00000081082	0	0	0	0	0	0	0	0	0	0	0	0	0	0	0	0	X	Gm14937
ENSMUSG00000082392	0	0	0	0	0	0	0	0	0	0	0	0	0	0	0	0	X	Gm14938
ENSMUSG00000084963	0	0	0	0	0.866584	0	0	2.06138	1.58417	0.988883	0.993558	0	1.12254	0.988111	3.15448	1.13125	X	Gm14936
ENSMUSG00000083560	5.44111	1.25162	4.78594	1.79125	1.73317	2.03203	1.92359	0	0	1.97777	0	3.94996	13.4705	8.893	21.0299	11.3125	X	Gm14939
ENSMUSG00000025531	3405.23	4081.54	3211.37	4075.09	2628.35	2778.8	2577.61	2855.02	1882	2076.65	2080.51	2136.93	6575.85	5894.08	6397.29	6768.25	X	Chm
ENSMUSG00000065510	9.06852	12.5162	2.87157	4.47812	7.79926	7.11209	4.80897	7.21485	0.792087	0	0.993558	0	4.49016	7.90489	7.36045	7.91872	X	Mir361
ENSMUSG00000081831	0	0	0	0	0	0	0	0	0	0	0	0	1.12254	0.988111	1.05149	1.13125	X	Gm7405
ENSMUSG00000025592	58.0385	56.323	34.4588	44.7812	48.5287	22.3523	26.9302	26.798	31.6835	21.7554	25.8325	31.5996	33.6762	72.1321	58.8836	44.1186	X	Dach2
ENSMUSG00000080428	0	0	0	0	0	0	0	0	0	0	0	0	0	0	0	0	X	Gm24831
ENSMUSG00000087765	0	0	0	0	0	0	0	0	0	0	0	0	0	0	0	0	X	Gm23985
ENSMUSG00000082511	0	0	0	0	0	0	0	0	0	0	0	0	0	0	0	0	X	Gm4915
ENSMUSG00000082567	0	0	0.957189	0	0	0	0.961793	1.03069	0	0	0	0.987489	0	0	0	0	X	Gm14896
ENSMUSG00000084031	0.906852	1.25162	0	0	1.73317	0	0.961793	0	1.58417	0	1.98712	0.987489	1.12254	0.988111	1.05149	0	X	Gm7416
ENSMUSG00000079963	0	0	0	0	0	0	0	0	0	0	0	0	0	0	0	0	X	Gm7146
ENSMUSG00000025597	4.53426	2.50324	6.70032	0	1.73317	0	0	3.09208	14.2576	10.8777	25.8325	18.7623	0	0.988111	3.15448	5.65623	X	Klhl4
ENSMUSG00000081978	0	0	0	0	0	2.03203	1.92359	0	1.58417	0	2.98067	0.987489	0	0	0	1.13125	X	Gm14895
ENSMUSG00000082070	17.2302	13.7678	7.65751	14.33	10.399	14.2242	10.5797	14.4297	23.7626	17.7999	27.8196	34.5621	34.7988	27.6671	26.2873	41.8561	X	Gm1866
ENSMUSG00000081354	0	0	0	0.895624	0.866584	0	0	0	0.792087	0	0	0	0	0	1.05149	0	X	Gm14894
ENSMUSG00000083561	2.72055	0	1.91438	1.79125	0	0	0	0	0	0	0	0	0	0	1.05149	0	X	Gm5942
ENSMUSG00000081160	0	3.75487	4.78594	0.895624	0.866584	2.03203	0	1.03069	5.54461	0.988883	1.98712	1.97498	5.61271	3.95244	4.20597	3.39374	X	Gm14897
ENSMUSG00000050435	28.1124	30.0389	26.8013	17.9125	2.59975	0	0.961793	1.03069	5.54461	0	2.98067	1.97498	66.2299	55.3342	69.3986	67.8748	X	Ube2dnl1
ENSMUSG00000047079	0.906852	1.25162	1.91438	1.79125	0	2.03203	0	0	0	0	0.993558	0	3.36762	1.97622	2.10299	1.13125	X	Ube2dnl2
ENSMUSG00000085619	0	0	0	0	0	0	0	0	0	0	0	0	0	0	0	0	X	4930555B12Rik
ENSMUSG00000082440	0	0	0	0	0	0	0	0	0	0	0	0	0	0	0	0	X	Gm4914
ENSMUSG00000082260	208.576	216.531	201.967	219.428	217.513	186.946	203.9	248.397	168.715	106.799	126.182	100.724	179.607	163.038	156.673	113.125	X	Gm7429
ENSMUSG00000083971	1.8137	5.00649	10.5291	12.5387	6.06609	6.09608	12.5033	7.21485	7.12878	8.89995	9.93558	7.89991	6.73525	7.90489	5.25747	4.52498	X	Gm5943
ENSMUSG00000083452	0	0	0	0	0	0	0	0	0	0.988883	0	0	0	0	0	0	X	Gm14905
ENSMUSG00000089470	0	0	0	0	0	0	0	0	0	0	0	0	0	0	0	0	X	Gm25366
ENSMUSG00000080965	0	0	0	0	0	0	0	0	0	0	0	0	0	0	0	0	X	Gm6461
ENSMUSG00000081034	0	1.25162	0	0.895624	0	0	0	1.03069	0	0.988883	0	0	0	0.988111	0	0	X	Gm5944
ENSMUSG00000083663	0	0	0	0	0	0	0	0	0	0	0	0	0	0	0	0	X	Gm14903
ENSMUSG00000081124	0	0	0	0	0	0	0	0	0	0	0	0	0	0	0	0	X	Gm14906
ENSMUSG00000083352	0	0	0	0	0	0	0	0	0	0	0	0	0	0	0	0	X	Gm14907
ENSMUSG00000078034	0	0	0	0	0	0	0	0	0	0	0	0	0	0	0	0	X	Gm24683
ENSMUSG00000084053	0	0	0	0	0	0	0	0	0	0	0	0	0	0	0	0	X	Gm14904
ENSMUSG00000064551	0	0	0	0	0	0	0	0	0	0	0	0	0	0	0	0	X	Gm24624
ENSMUSG00000072995	0	0	0	0	0	0	0	0	0	0	0	0	0	0	0	0	X	Cpxcr1
ENSMUSG00000082482	0	0	0	0	0	0	0	0	0	0	0	0	0	0	0	0	X	H2ab2
ENSMUSG00000088518	0	0	0	0	0	0	0	0	0	0	0	0	0	0	0	0	X	Gm24438
ENSMUSG00000043295	2.72055	1.25162	0	4.47812	1.73317	2.03203	0.961793	8.24554	1.58417	3.95553	2.98067	3.94996	2.24508	1.97622	1.05149	3.39374	X	Gm16373
ENSMUSG00000080954	0	0	0	0	0	0	0	0	0	0	0	0	0	0	0	0	X	Gm14919
ENSMUSG00000067441	0	0	0	0	0	0	0	0	0	0	0	0	0	0	0	0	X	H2ab1
ENSMUSG00000080852	0	0	0	0	0	0	0	0	0	0	0	0	0	0.988111	0	0	X	Gm14918
ENSMUSG00000081134	0	0	0	0	0	0	0	0	0	0	0	0	0	0	0	0	X	Gm14913
ENSMUSG00000083345	0	0	0	0	0	0	0	0	0	0	0	0	0	0	0	0	X	Gm6491
ENSMUSG00000083602	0	0	0	0	0	0	0	0	0	0	0	0	0	0	0	0	X	Gm14911
ENSMUSG00000084283	0	0	0	0	0	0	0	0	0	0	0	0	0	0	0	0	X	Gm14914
ENSMUSG00000081659	0	0	0	0	0	0	0	0	0	0	0	0	0	0	0	0	X	Gm14917
ENSMUSG00000084324	0	0	0	0	0	0	0	0	0	0	0	0	0	0	0	0	X	Gm6500
ENSMUSG00000082403	0	0	0	0	0	0	0	0	0	0	0	0	0	0	0	0	X	Gm14916
ENSMUSG00000081466	0	0	0	0	0	0	0	0	0	0	0	0	0	0	0	0	X	Gm14912
ENSMUSG00000084138	0	0	0.957189	0.895624	0.866584	0	0	2.06138	0	0	0	0.987489	1.12254	0	0	3.39374	X	Gm14915
ENSMUSG00000081268	0	0	0	0	0	0	0	0	0	0	0	0	0	0	0	0	X	Gm14909
ENSMUSG00000083031	0	0	0	0	0	0	0	0	0	0	0	0	0	0	0	0	X	Gm14910
ENSMUSG00000063242	0	0	0	0	0	0	0	0	0	0	0	0	0	0	0	0	NA	NA
ENSMUSG00000061283	0	0	0	0	0	0	0	0	0	0	0	0	0	0	0	0	NA	NA
ENSMUSG00000081171	0	0	0	0	0	0	0	0	0	0	0	0	0	0	0	0	X	Gm7485
ENSMUSG00000081587	0	0	0	0	0	0	0	0	0	0	0	0	0	0	0	0	X	Gm14926
ENSMUSG00000088313	0	0	0	0	0	0	0	0	0	0	0	0	0	0	0	0	X	Gm26182
ENSMUSG00000086431	0	0	0	0	0	0	0	0	3.16835	0.988883	2.98067	2.96247	0	0	0	0	X	Gm14929
ENSMUSG00000034732	0.906852	2.50324	0.957189	0.895624	0.866584	0	0	1.03069	6.3367	5.9333	6.95491	13.8248	0	2.96433	0	0	X	Pabpc5
ENSMUSG00000083151	0	0	0	0	0	0	0	0	0	0	0	0	0	0	0	0	X	Gm4913
ENSMUSG00000084172	0	0	0	0	0	0	0	0	0	0	0	0	0	0	0	0	X	Gm16420
ENSMUSG00000082927	2.72055	2.50324	0	0.895624	0.866584	2.03203	0.961793	1.03069	12.6734	1.97777	0.993558	0.987489	5.61271	1.97622	6.30896	5.65623	X	Gm5863
ENSMUSG00000082718	17.2302	17.5227	13.4006	9.85186	10.399	5.08007	6.73255	6.18415	41.1885	35.5998	21.8583	22.7122	11.2254	11.8573	18.9269	18.0999	X	Gm14928
ENSMUSG00000034755	0	0	0	0	0	0	0	1.03069	10.2971	20.7665	11.9227	26.6622	0	0	0	0	X	Pcdh11x
ENSMUSG00000083616	0	0	0	0	0	0	0	0	0	0	0	0	0	0	0	0	X	H2ab3
ENSMUSG00000083321	0	0	0	0	0	0	0	0	0	0	0	0	0	0	0	0	X	Gm14931
ENSMUSG00000081546	0	0	0	0	0	0	0	0	0	0	0	0	0	0	0	0	X	Gm14927
ENSMUSG00000081728	0	0	0	0	0	0	0	0	0	0	0	0	0	0	0	0	X	Gm14930
ENSMUSG00000083275	1.8137	0	2.87157	1.79125	0.866584	0	0	0	3.16835	0	1.98712	0.987489	2.24508	0.988111	1.05149	0	X	Gm4993
ENSMUSG00000077435	0	0	0	0	0	0	0	0	0	0	0	0	0	0	0	0	X	Gm22590
ENSMUSG00000080695	0	0	0	0	0	0	0	0	0	0	0	0	0	0	0	0	X	Gm5394
ENSMUSG00000087716	0	0	0	0.895624	0	0	0	0	0	0	0	0	0	0	0	0	X	Gm25825
ENSMUSG00000083668	26.2987	20.0259	26.8013	23.2862	15.5985	14.2242	19.2359	15.4604	99.803	111.744	68.5555	68.1367	175.116	146.24	186.114	134.618	X	Gm5648
ENSMUSG00000083699	0	0	0	0	0	0	0	0	0	0	0	0	0	0	0	0	X	Gm14932
ENSMUSG00000088539	0	0	0	0	0	0	0	0	0	0	0	0	0	0	0	0	X	Gm23277
ENSMUSG00000082590	0	0	0	0	0	0	0	0	0	0	0	0	0	0	0	0	X	Gm14943
ENSMUSG00000084054	0	0	0	0	0	0	0	0	0	0	0	0	0	0	0	0	X	Gm14945
ENSMUSG00000084110	1.8137	2.50324	0.957189	1.79125	5.1995	6.09608	0.961793	2.06138	8.71296	5.9333	5.96135	10.8624	0	0	0	1.13125	X	Gm4992
ENSMUSG00000088264	0	0	0	0	0	0	0	0	0	0.988883	0	0	0	0	0	0	X	Gm24783
ENSMUSG00000082840	11.7891	12.5162	15.315	18.8081	14.7319	9.14412	11.5415	15.4604	9.50504	7.91106	7.94846	8.8874	6.73525	7.90489	11.5664	10.1812	X	Gm16421
ENSMUSG00000081095	0	0	0	0	0	0	0	0	0	0	0	0	0	0	0	0	X	Gm14946
ENSMUSG00000080721	0	0	0	0	0	0	0	0	0	0	0	0	0	0	0	0	NA	NA
ENSMUSG00000083537	0	0	0	0	0	0	0	0	0	0.988883	0.993558	0.987489	0	0	0	0	X	Gm14942
ENSMUSG00000083883	0	0	0	0	0.866584	0	0	0	0	0	0	0	0	0.988111	0	0	NA	NA
ENSMUSG00000055733	72.5481	95.1233	75.6179	117.327	50.2619	44.7046	48.0897	87.6089	53.0698	88.9995	65.5748	135.286	53.882	61.2629	76.759	82.581	X	Nap1l3
ENSMUSG00000086452	0	0	0	0	0	0	0	1.03069	0	0	0	0	0	0	0	0	X	Gm14947
ENSMUSG00000083490	0	0	0	0	0	0	0	0	0	0	0	0	0	0	0	0	X	Gm14940
ENSMUSG00000094864	0	0	0	0	0	0	0	0	0	0	0	0	0	0	0	0	X	Gm17521
ENSMUSG00000079450	3.62741	11.2646	9.57189	13.4344	12.9988	11.1761	4.80897	14.4297	31.6835	28.6776	56.6328	40.487	0	11.8573	15.7724	2.26249	X	Cldn34c1
ENSMUSG00000095005	0	0	0	0	0	0	0	0	0	0	0	0	0	0	0	0	X	Astx6
ENSMUSG00000091821	0	0	0	0	0	0	0	0	0	0	0	0	0	0	0	0	X	Srsx
ENSMUSG00000095034	0	0	0	0	0	0	0	0	0	0	0	0	0	0	0	0	X	Gm17577
ENSMUSG00000084776	0	0	0	0	0	0	0	0	0	0	0	0	0	0	0	0	X	Gm14951
ENSMUSG00000096362	0	0	0	0	0	0	0	0	0	0	0	0	0	0	0	0	X	Rps12-ps21
ENSMUSG00000094288	0	0	0	0	0	0	0	0	0	0	0	0	0	0	0	0	X	Astx2
ENSMUSG00000094999	0	0	0	0	0	0	0	0	0	0	0	0	0	0	0	0	X	Gm17412
ENSMUSG00000095277	0	0	0	0	0	0	0	0	0	0	0	0.987489	0	0	0	0	X	Rps12-ps22
ENSMUSG00000095474	0.906852	0	0.957189	1.79125	1.73317	5.08007	5.77076	3.09208	3.16835	7.91106	9.93558	6.91242	3.36762	1.97622	0	2.26249	X	Cldn34c2
ENSMUSG00000085536	0	0	0	0	0.866584	0	0	0	0	0	0	0	0	0	0	0	X	Gm14950
ENSMUSG00000095108	0	0	0	0	0	0	0	0	0	0	0	0	0	0	0	0	X	Gm17467
ENSMUSG00000093796	1.8137	0	0	0	0	0	0	0	0	0	0	0	0	0	0	0	X	Rps12-ps23
ENSMUSG00000094620	0	0	0	0	0	0	0	0	0	0	0	0	0	0	0	0	NA	NA
ENSMUSG00000095521	0	0	0	0	0	0	0	0	0	0	0	0	0	0	0	0	X	Astx5
ENSMUSG00000094015	0	0	0.957189	0	0	0	0	0	0.792087	0	0	0	0	0	0	0	X	Rps12-ps20
ENSMUSG00000072049	0	0	0	0.895624	0	0	0	0	0	0	0	0	0	0	0	0	X	Vmn2r121
ENSMUSG00000096831	0	0	0	0	0	0	0	0	0	0	0	0	0	0	0	0	X	Rps12-ps6
ENSMUSG00000095420	0	0	0	0	0	0	0	0	0	0	0	0	0	0	0	0	X	Astx1a
ENSMUSG00000094238	0	0	0	0	0	0	0	0	0	0	0	0	0	0	0	0	X	Rps12-ps11
ENSMUSG00000094044	0	0	0	0	0	0	0	0	0	0	0	0	0	0	0	0	NA	NA
ENSMUSG00000096318	0	0	0	0	0	0	0	0	0	0	0	0	0	0	0	0	X	Astx4a
ENSMUSG00000093990	0	0	0	0	0	0	0	0	0	0	0	0	0	0	0	0	X	Rps12-ps12
ENSMUSG00000094252	0	0	0	0	0	0	0	0	0	0	0	0	0	0	0	0	NA	NA
ENSMUSG00000094675	0	0	0	0	0	0	0	0	0	0	0	0	0	0	0	0	X	Astx4b
ENSMUSG00000096135	0	0	0	0	0	0	0	0	0	0	0	0	0	0	0	0	X	Rps12-ps18
ENSMUSG00000095283	0	0	0	0	0	0	0	0	0	0	0	0	0	0	0	0	X	Astx1b
ENSMUSG00000095017	0	0	0	0	0	0	0	0	0	0	0	0	0	0	0	0	X	Rps12-ps15
ENSMUSG00000095850	0	0	0	0	0	0	0	0	0	0	0	0	0	0	0	0	NA	NA
ENSMUSG00000094147	0	0	0	0	0	0	0	0	0	0	0	0	0	0	0	0	NA	NA
ENSMUSG00000095137	0	0	0	0	0	0	0	0	0	0	0	0	0	0	0	0	X	Rps12-ps17
ENSMUSG00000094540	0	0	0	0	0	0	0	0	0	0	0	0	0	0	0	0	X	Astx4c
ENSMUSG00000096763	0	0	0	0	0	0	0	0	0	0	0	0	0	0	0	0	X	Rps12-ps13
ENSMUSG00000095965	0	0	0	0	0	0	0	0	0	0	0	0	0	0	0	0	NA	NA
ENSMUSG00000095008	0	0	0	0	0	0	0	0	0	0	0	0	0	0	0	0	X	Astx1c
ENSMUSG00000095499	0	0	0	0	0	0	0	0	0	0	0	0	0	0	0	0	X	Rps12-ps14
ENSMUSG00000094342	0	0	0	0	0	0	0	0	0	0	0	0	0	0	0	0	X	Gm17522
ENSMUSG00000096897	0	0	0	0	0	0	0	0	0	0	0	0	0	0	0	0	X	Astx4d
ENSMUSG00000096437	0	0	0	0	0	0	0	0	0	0	0	0	0	0	0	0	X	Rps12-ps16
ENSMUSG00000094203	0	0	0	0	0	0	0	0	0	0	0	0	0	0	0	0	NA	NA
ENSMUSG00000095563	0	0	0	0	0	0	0	0	0	0	0	0	0	0	0	0	X	Astx3
ENSMUSG00000083294	0.906852	0	0	0	0	0	0	0	0	0	0	0	0	0	0	0	X	Gm14957
ENSMUSG00000081736	0	0	0	0	0	0	0	0	0	0	0	0	0	0	0	0	X	Gm14971
ENSMUSG00000083184	0	0	0	0.895624	0	1.01601	0	0	0	0	0	0	0	0	0	0	NA	NA
ENSMUSG00000082611	0	0	0	0	0	0	0	0	0	0	0	0	0	0	0	0	X	Gm7746
ENSMUSG00000058670	1.8137	3.75487	2.87157	1.79125	0	0	0	0	0.792087	1.97777	0.993558	0	0	0.988111	1.05149	0	X	4932411N23Rik
ENSMUSG00000088282	0	0	0	0	0	0	0	0	0	0	0	0	0	0	0	0	X	Gm23586
ENSMUSG00000082772	0	0	0	0	0	0	0	0	0.792087	0	0	0	5.61271	0	4.20597	0	X	Gm381
ENSMUSG00000081639	0	0	0	0	0	0	0	0	0	0	0	0	0	0	0	0	X	Gm14973
ENSMUSG00000082690	0	0	0	0	0	0	0	0	0	0	0	0	0	0	0	0	X	Gm14972
ENSMUSG00000062791	0.906852	0	0	0	0	0	0	0	0	0	0	0	0	0	0	0	X	Gm382
ENSMUSG00000089372	0	0	0	0	0	0	0	0	0	0	0	0	0	0	0	0	X	Gm22139
ENSMUSG00000049815	0.906852	2.50324	0	0.895624	0	0	0	0	0.792087	0	0	0	0	0	1.05149	2.26249	X	4921511C20Rik
ENSMUSG00000088767	0	0	0	0	0	0	0	0	0	0	0	0	0	0	0	0	X	Gm22636
ENSMUSG00000082382	29.0193	31.2905	32.5444	27.7643	18.1983	20.3203	20.1977	29.8901	57.0303	53.3997	34.7745	30.6122	47.1467	40.5125	38.9053	37.3311	X	Gm14970
ENSMUSG00000043569	0	0	0	0	0	0	0	0	0	0	0.993558	0	0	0	0	0	X	Cldn34c4
ENSMUSG00000077857	0	0	0	0	0	0	0	0	0	0	0	0	0	0	0	0	X	Gm25061
ENSMUSG00000083250	5.44111	3.75487	2.87157	0	1.73317	4.06405	3.84717	2.06138	3.96044	0.988883	2.98067	0.987489	0	1.97622	1.05149	0	X	Gm5403
ENSMUSG00000081739	79.8029	111.394	97.6333	121.805	90.9913	73.1529	120.224	108.223	33.2677	23.7332	27.8196	19.7498	76.3328	89.9181	68.3471	62.2185	X	Mdm4-ps
ENSMUSG00000082126	0	0	0	0	0	0	0	0	0	0	0	0	0	0	0	0	X	Gm14975
ENSMUSG00000085722	0	0	0	0	0	0	0	0	0	0	0	0	0	0	0	0	X	Gm4916
ENSMUSG00000080419	0	0	0	0	0	0	0	1.03069	0.792087	0	0	0.987489	0	0	0	0	X	Gm26475
ENSMUSG00000065898	0	0	0	0	0	0	0	0	0	0	0	0	0	0	0	0	X	Gm24522
ENSMUSG00000086244	0	0	0	0	0	0	0	0	0	0	0	0	0	0	0	0	X	4930558G05Rik
ENSMUSG00000089284	0	0	0	0	0	0	0	0	0	0	0	0	0	0	0	0	X	Gm26029
ENSMUSG00000087983	0	0	0	0	0	0	0	0	0	0	0	0	0	0	0	0	X	Gm22225
ENSMUSG00000084337	0	0	0	0.895624	0	0	0	0	0	0	0	0	0	0	0	0	X	Gm14986
ENSMUSG00000081900	0	0	0	0	0	0	0	0	0	0	0	0	0	0	0	0	X	Gm14985
ENSMUSG00000081874	0	0	0	0	0	0	0	0	0.792087	0	0	0	0	0	0	0	X	Gm14983
ENSMUSG00000034480	2516.51	3266.73	2520.28	3073.78	1760.9	1926.36	2198.66	2027.37	1477.24	2225.98	1922.53	1966.09	4062.48	4127.34	4567.69	4409.6	X	Diaph2
ENSMUSG00000084047	0	0	0.957189	0	0	0	0	0	0	0	0.993558	0	0	0	1.05149	0	X	Gm14984
ENSMUSG00000083920	0	0	0	0.895624	0	0	0.961793	1.03069	0	0	0	0	0	0	0	0	X	Gm14987
ENSMUSG00000081456	5.44111	3.75487	5.74313	7.16499	2.59975	5.08007	3.84717	2.06138	8.71296	6.92218	5.96135	2.96247	11.2254	6.91678	6.30896	9.04997	X	Gm7781
ENSMUSG00000083024	0	0	0	0	0	0	0	0	0	0	0	0	0	0.988111	0	0	X	Gm14982
ENSMUSG00000077040	0	0	0	0	0	0	0	0	0	0	0	0	0	0	0	0	X	Gm26209
ENSMUSG00000077379	0	0	0	0	0	0	0	0	0	0	0	0	0	0	0	0	X	Gm25170
ENSMUSG00000084256	0	0	0	1.79125	0	0	0	0	0	0	0	0	0	0	0	0	X	Gm14976
ENSMUSG00000083999	0	0	0	0	0	0	0	0	0	0	0	0	0	0	0	0	X	Gm7790
[truncated: 35,316 more rows]
