# Supplementary material for: Controlled X‐chromosome dynamics defines meiotic potential of female mouse in vitro germ cells
Source: EMBO J. 2022 May 23;41(12):e109457. doi: 10.15252/embj.2021109457 (PMC9194795; doi:10.15252/embj.2021109457)
Supplement: Supplementary file 3 — Dataset EV2 [file EMBJ-41-e109457-s003.xls]

## Sheet: Legend
Dataset EV2. allelic ratio and allelic expression for Xmus and Xcas
Ratio calculation is described in Materials and Methods
5G1a	PGCLC XGFP+ replicate1 cloneA
5G1e	PGCLC XGFP+ replicate1 cloneE
5G2a	PGCLC XGFP+ replicate2 cloneA
5G2e	PGCLC XGFP+ replicate2 cloneE
5N1a	PGCLC XGFP- replicate1 cloneA
5N1e	PGCLC XGFP- replicate1 cloneE
5N2a	PGCLC XGFP- replicate2 cloneA
5N2e	PGCLC XGFP -replicate2 cloneE
EP1a	EpiLC replicate1 cloneA
EP1e	EpiLC replicate1 cloneE
EP2a	EpiLC replicate2 cloneA
EP2e	EpiLC replicate2 cloneE
ES1a	ESC replicate1 cloneA
ES1e	ESC replicate1 cloneE
ES2a	ESC replicate2 cloneA
ES2e	ESC replicate2 cloneE
NP01	Neural Progenitors Cells from Bauer et al. replicate 1
NP02	Neural Progenitors Cells from Bauer et al. replicate 2
NP03	Neural Progenitors Cells from Bauer et al. replicate 3
NP04	Neural Progenitors Cells from Bauer et al. replicate 4
_r	ratio
_p	expression
mus	mus musculus
cas	mus castaneus

## Sheet: X_r_p_cas_mus_nofilters
ensembl_gene_id	gene_name	chromosome	5G1a_r_cas	5G1a_r_mus	5G1a_p_cas	5G1a_p_mus	5G1e_r_cas	5G1e_r_mus	5G1e_p_cas	5G1e_p_mus	5G2a_r_cas	5G2a_r_mus	5G2a_p_cas	5G2a_p_mus	5G2e_r_cas	5G2e_r_mus	5G2e_p_cas	5G2e_p_mus	5N1a_r_cas	5N1a_r_mus	5N1a_p_cas	5N1a_p_mus	5N1e_r_cas	5N1e_r_mus	5N1e_p_cas	5N1e_p_mus	5N2a_r_cas	5N2a_r_mus	5N2a_p_cas	5N2a_p_mus	5N2e_r_cas	5N2e_r_mus	5N2e_p_cas	5N2e_p_mus	EP1a_r_cas	EP1a_r_mus	EP1a_p_cas	EP1a_p_mus	EP1e_r_cas	EP1e_r_mus	EP1e_p_cas	EP1e_p_mus	EP2a_r_cas	EP2a_r_mus	EP2a_p_cas	EP2a_p_mus	EP2e_r_cas	EP2e_r_mus	EP2e_p_cas
ENSMUSG00000095801	CU915260.1	X	0	0	0	0	0	0	0	0	0	0	0	0	0	0	0	0	0	0	0	0	0	0	0	0	0	0	0	0	0	0	0	0	0	0	0	0	0	0	0	0	0	0	0	0	0	0	0
ENSMUSG00000096426	CU928961.1	X	0	0	0	0	0	0	0	0	0	0	0	0	0	0	0	0	0	0	0	0	0	0	0	0	0	0	0	0	0	0	0	0	0	0	0	0	0	0	0	0	0	0	0	0	0	0	0
ENSMUSG00000084298	Gm14331	X	0	0	0	0	0	0	0	0	0	0	0	0	0	0	0	0	0	0	0	0	0	0	0	0	0	0	0	0	0	0	0	0	0	0	0	0	0	0	0	0	0	0	0	0	0	0	0
ENSMUSG00000095907	Gm14333	X	0	0	0	0	0	0	0	0	0	0	0	0	0	0	0	0	0	0	0	0	0	0	0	0	0	0	0	0	0	0	0	0	0	0	0	0	0	0	0	0	0	0	0	0	0	0	0
ENSMUSG00000080876	Gm14332	X	0	0	0	0	0	0	0	0	0	0	0	0	0	0	0	0	0	0	0	0	0	0	0	0	0	0	0	0	0	0	0	0	0	0	0	0	0	0	0	0	0	0	0	0	0	0	0
ENSMUSG00000083144	Gm14334	X	0	0	0	0	0	0	0	0	0	0	0	0	0	0	0	0	0	0	0	0	0	0	0	0	0	0	0	0	0	0	0	0	0	0	0	0	0	0	0	0	0	0	0	0	0	0	0
ENSMUSG00000083918	Gm14352	X	0	0	0	0	0	0	0	0	0	0	0	0	0	0	0	0	0	0	0	0	0	0	0	0	0	0	0	0	0	0	0	0	0	0	0	0	0	0	0	0	0	0	0	0	0	0	0
ENSMUSG00000094558	Gm14346	X	0	0	0	0	0	0	0	0	0	0	0	0	0	0	0	0	0	0	0	0	0	0	0	0	0	0	0	0	0	0	0	0	0	0	0	0	0	0	0	0	0	0	0	0	0	0	0
ENSMUSG00000081589	Gm14353	X	0	0	0	0	0	0	0	0	0	0	0	0	0	0	0	0	0	0	0	0	0	0	0	0	0	0	0	0	0	0	0	0	0	0	0	0	0	0	0	0	0	0	0	0	0	0	0
ENSMUSG00000082167	Gm14360	X	0	0	0	0	0	0	0	0	0	0	0	0	0	0	0	0	0	0	0	0	0	0	0	0	0	0	0	0	0	0	0	0	0	0	0	0	0	0	0	0	0	0	0	0	0	0	0
ENSMUSG00000095492	Gm14361	X	0	0	0	0	0	0	0	0	0	0	0	0	0	0	0	0	0	0	0	0	0	0	0	0	0	0	0	0	0	0	0	0	0	0	0	0	0	0	0	0	0	0	0	0	0	0	0
ENSMUSG00000094876	Gm14345	X	0	0	0	0	0	0	0	0	0	0	0	0	0	0	0	0	0	0	0	0	0	0	0	0	0	0	0	0	0	0	0	0	0	0	0	0	0	0	0	0	0	0	0	0	0	0	0
ENSMUSG00000095716	Gm14351	X	0	0	0	0	0	0	0	0	0	0	0	0	0	0	0	0	0	0	0	0	0	0	0	0	0	0	0	0	0	0	0	0	0	0	0	0	0	0	0	0	0	0	0	0	0	0	0
ENSMUSG00000095259	Gm14357	X	0	0	0	0	0	0	0	0	0	0	0	0	0	0	0	0	0	0	0	0	0	0	0	0	0	0	0	0	0	0	0	0	0	0	0	0	0	0	0	0	0	0	0	0	0	0	0
ENSMUSG00000082025	Gm14359	X	0	0	0	0	0	0	0	0	0	0	0	0	0	0	0	0	0	0	0	0	0	0	0	0	0	0	0	0	0	0	0	0	0	0	0	0	0	0	0	0	0	0	0	0	0	0	0
ENSMUSG00000096524	Gm14355	X	0	0	0	0	0	0	0	0	0	0	0	0	0	0	0	0	0	0	0	0	0	0	0	0	0	0	0	0	0	0	0	0	0	0	0	0	0	0	0	0	0	0	0	0	0	0	0
ENSMUSG00000080300	Gm14354	X	0	0	0	0	0	0	0	0	0	0	0	0	0	0	0	0	0	0	0	0	0	0	0	0	0	0	0	0	0	0	0	0	0	0	0	0	0	0	0	0	0	0	0	0	0	0	0
ENSMUSG00000095835	Gm3701	X	0	0	0	0	0	0	0	0	0	0	0	0	0	0	0	0	0	0	0	0	0	0	0	0	0	0	0	0	0	0	0	0	0	0	0	0	0	0	0	0	0	0	0	0	0	0	0
ENSMUSG00000094725	Gm15251	X	0	0	0	0	0	0	0	0	0	0	0	0	0	0	0	0	0	0	0	0	0	0	0	0	0	0	0	0	0	0	0	0	0	0	0	0	0	0	0	0	0	0	0	0	0	0	0
ENSMUSG00000096733	Gm15257	X	0	0	0	0	0	0	0	0	0	0	0	0	0	0	0	0	0	0	0	0	0	0	0	0	0	0	0	0	0	0	0	0	0	0	0	0	0	0	0	0	0	0	0	0	0	0	0
ENSMUSG00000078218	Gm3706	X	0	0	0	0	0	0	0	0	0	0	0	0	0	0	0	0	0	0	0	0	0	0	0	0	0	0	0	0	0	0	0	0	0	0	0	0	0	0	0	0	0	0	0	0	0	0	0
ENSMUSG00000086230	Gm15255	X	0	0	0	0	0	0	0	0	0	0	0	0	0	0	0	0	0	0	0	0	0	0	0	0	0	0	0	0	0	0	0	0	0	0	0	0	0	0	0	0	0	0	0	0	0	0	0
ENSMUSG00000087262	Gm15250	X	0	0	0	0	0	0	0	0	0	0	0	0	0	0	0	0	0	0	0	0	0	0	0	0	0	0	0	0	0	0	0	0	0	0	0	0	0	0	0	0	0	0	0	0	0	0	0
ENSMUSG00000085978	Gm15258	X	0	0	0	0	0	0	0	0	0	0	0	0	0	0	0	0	0	0	0	0	0	0	0	0	0	0	0	0	0	0	0	0	0	0	0	0	0	0	0	0	0	0	0	0	0	0	0
ENSMUSG00000080299	Gm14350	X	0	0	0	0	0	0	0	0	0	0	0	0	0	0	0	0	0	0	0	0	0	0	0	0	0	0	0	0	0	0	0	0	0	0	0	0	0	0	0	0	0	0	0	0	0	0	0
ENSMUSG00000084955	Gm14349	X	0	0	0	0	0	0	0	0	0	0	0	0	0	0	0	0	0	0	0	0	0	0	0	0	0	0	0	0	0	0	0	0	0	0	0	0	0	0	0	0	0	0	0	0	0	0	0
ENSMUSG00000082081	Gm14358	X	0	0	0	0	0	0	0	0	0	0	0	0	0	0	0	0	0	0	0	0	0	0	0	0	0	0	0	0	0	0	0	0	0	0	0	0	0	0	0	0	0	0	0	0	0	0	0
ENSMUSG00000093977	Gm14362	X	0	0	0	0	0	0	0	0	0	0	0	0	0	0	0	0	0	0	0	0	0	0	0	0	0	0	0	0	0	0	0	0	0	0	0	0	0	0	0	0	0	0	0	0	0	0	0
ENSMUSG00000085963	Gm15249	X	0	0	0	0	0	0	0	0	0	0	0	0	0	0	0	0	0	0	0	0	0	0	0	0	0	0	0	0	0	0	0	0	0	0	0	0	0	0	0	0	0	0	0	0	0	0	0
ENSMUSG00000085685	Gm15253	X	0	0	0	0	0	0	0	0	0	0	0	0	0	0	0	0	0	0	0	0	0	0	0	0	0	0	0	0	0	0	0	0	0	0	0	0	0	0	0	0	0	0	0	0	0	0	0
ENSMUSG00000082489	Gm14356	X	0	0	0	0	0	0	0	0	0	0	0	0	0	0	0	0	0	0	0	0	0	0	0	0	0	0	0	0	0	0	0	0	0	0	0	0	0	0	0	0	0	0	0	0	0	0	0
ENSMUSG00000094307	Gm14347	X	0	0	0	0	0	0	0	0	0	0	0	0	0	0	0	0	0	0	0	0	0	0	0	0	0	0	0	0	0	0	0	0	0	0	0	0	0	0	0	0	0	0	0	0	0	0	0
ENSMUSG00000094596	Gm10921	X	0	0	0	0	0	0	0	0	0	0	0	0	0	0	0	0	0	0	0	0	0	0	0	0	0	0	0	0	0	0	0	0	0	0	0	0	0	0	0	0	0	0	0	0	0	0	0
ENSMUSG00000094240	Gm14348	X	0	0	0	0	0	0	0	0	0	0	0	0	0	0	0	0	0	0	0	0	0	0	0	0	0	0	0	0	0	0	0	0	0	0	0	0	0	0	0	0	0	0	0	0	0	0	0
ENSMUSG00000085775	Gm14364	X	0	0	0	0	0	0	0	0	0	0	0	0	0	0	0	0	0	0	0	0	0	0	0	0	0	0	0	0	0	0	0	0	0	0	0	0	0	0	0	0	0	0	0	0	0	0	0
ENSMUSG00000085966	Gm14368	X	0	0	0	0	0	0	0	0	0	0	0	0	0	0	0	0	0	0	0	0	0	0	0	0	0	0	0	0	0	0	0	0	0	0	0	0	0	0	0	0	0	0	0	0	0	0	0
ENSMUSG00000095411	Gm15260	X	0	0	0	0	0	0	0	0	0	0	0	0	0	0	0	0	0	0	0	0	0	0	0	0	0	0	0	0	0	0	0	0	0	0	0	0	0	0	0	0	0	0	0	0	0	0	0
ENSMUSG00000094273	Gm10922	X	0	0	0	0	0	0	0	0	0	0	0	0	0	0	0	0	0	0	0	0	0	0	0	0	0	0	0	0	0	0	0	0	0	0	0	0	0	0	0	0	0	0	0	0	0	0	0
ENSMUSG00000094794	Gm6019	X	0	0	0	0	0	0	0	0	0	0	0	0	0	0	0	0	0	0	0	0	0	0	0	0	0	0	0	0	0	0	0	0	0	0	0	0	0	0	0	0	0	0	0	0	0	0	0
ENSMUSG00000080073	Gm9427	X	0	0	0	0	0	0	0	0	0	0	0	0	0	0	0	0	0	0	0	0	0	0	0	0	0	0	0	0	0	0	0	0	0	0	0	0	0	0	0	0	0	0	0	0	0	0	0
ENSMUSG00000094323	Gm15256	X	0	0	0	0	0	0	0	0	0	0	0	0	0	0	0	0	0	0	0	0	0	0	0	0	0	0	0	0	0	0	0	0	0	0	0	0	0	0	0	0	0	0	0	0	0	0	0
ENSMUSG00000078214	Gm5925	X	0	0	0	0	0	0	0	0	0	0	0	0	0	0	0	0	0	0	0	0	0	0	0	0	0	0	0	0	0	0	0	0	0	0	0	0	0	0	0	0	0	0	0	0	0	0	0
ENSMUSG00000096800	Gm4725	X	0	0	0	0	0	0	0	0	0	0	0	0	0	0	0	0	0	0	0	0	0	0	0	0	0	0	0	0	0	0	0	0	0	0	0	0	0	0	0	0	0	0	0	0	0	0	0
ENSMUSG00000085686	Gm9498	X	0	0	0	0	0	0	0	0	0	0	0	0	0	0	0	0	0	0	0	0	0	0	0	0	0	0	0	0	0	0	0	0	0	0	0	0	0	0	0	0	0	0	0	0	0	0	0
ENSMUSG00000095657	Gm15252	X	0	0	0	0	0	0	0	0	0	0	0	0	0	0	0	0	0	0	0	0	0	0	0	0	0	0	0	0	0	0	0	0	0	0	0	0	0	0	0	0	0	0	0	0	0	0	0
ENSMUSG00000078213	Gm3750	X	0	0	0	0	0	0	0	0	0	0	0	0	0	0	0	0	0	0	0	0	0	0	0	0	0	0	0	0	0	0	0	0	0	0	0	0	0	0	0	0	0	0	0	0	0	0	0
ENSMUSG00000094693	Gm4726	X	0	0	0	0	0	0	0	0	0	0	0	0	0	0	0	0	0	0	0	0	0	0	0	0	0	0	0	0	0	0	0	0	0	0	0	0	0	0	0	0	0	0	0	0	0	0	0
ENSMUSG00000078212	Gm3757	X	0	0	0	0	0	0	0	0	0	0	0	0	0	0	0	0	0	0	0	0	0	0	0	0	0	0	0	0	0	0	0	0	0	0	0	0	0	0	0	0	0	0	0	0	0	0	0
ENSMUSG00000086497	Gm15259	X	0	0	0	0	0	0	0	0	0	0	0	0	0	0	0	0	0	0	0	0	0	0	0	0	0	0	0	0	0	0	0	0	0	0	0	0	0	0	0	0	0	0	0	0	0	0	0
ENSMUSG00000095436	Gm15254	X	0	0	0	0	0	0	0	0	0	0	0	0	0	0	0	0	0	0	0	0	0	0	0	0	0	0	0	0	0	0	0	0	0	0	0	0	0	0	0	0	0	0	0	0	0	0	0
ENSMUSG00000094860	Gm3763	X	0	0	0	0	0	0	0	0	0	0	0	0	0	0	0	0	0	0	0	0	0	0	0	0	0	0	0	0	0	0	0	0	0	0	0	0	0	0	0	0	0	0	0	0	0	0	0
ENSMUSG00000094358	Gm14370	X	0	0	0	0	0	0	0	0	0	0	0	0	0	0	0	0	0	0	0	0	0	0	0	0	0	0	0	0	0	0	0	0	0	0	0	0	0	0	0	0	0	0	0	0	0	0	0
ENSMUSG00000080792	Gm14367	X	0	0	0	0	0	0	0	0	0	0	0	0	0	0	0	0	0	0	0	0	0	0	0	0	0	0	0	0	0	0	0	0	0	0	0	0	0	0	0	0	0	0	0	0	0	0	0
ENSMUSG00000094401	Gm14365	X	0	0	0	0	0	0	0	0	0	0	0	0	0	0	0	0	0	0	0	0	0	0	0	0	0	0	0	0	0	0	0	0	0	0	0	0	0	0	0	0	0	0	0	0	0	0	0
ENSMUSG00000085706	Gm9428	X	0	0	0	0	0	0	0	0	0	0	0	0	0	0	0	0	0	0	0	0	0	0	0	0	0	0	0	0	0	0	0	0	0	0	0	0	0	0	0	0	0	0	0	0	0	0	0
ENSMUSG00000078210	Gm5924	X	0	0	0	0	0	0	0	0	0	0	0	0	0	0	0	0	0	0	0	0	0	0	0	0	0	0	0	0	0	0	0	0	0	0	0	0	0	0	0	0	0	0	0	0	0	0	0
ENSMUSG00000081626	Gm14369	X	0	0	0	0	0	0	0	0	0	0	0	0	0	0	0	0	0	0	0	0	0	0	0	0	0	0	0	0	0	0	0	0	0	0	0	0	0	0	0	0	0	0	0	0	0	0	0
ENSMUSG00000082975	Gm14363	X	0	0	0	0	0	0	0	0	0	0	0	0	0	0	0	0	0	0	0	0	0	0	0	0	0	0	0	0	0	0	0	0	0	0	0	0	0	0	0	0	0	0	0	0	0	0	0
ENSMUSG00000044597	Mycs	X	0	0	0	0	0	0	0	0	0	0	0	0	0	0	0	0	0	0	0	0	0	0	0	0	0	0	0	0	0	0	0	0	0	0	0	0	0	0	0	0	0	0	0	0	0	0	0
ENSMUSG00000082326	Gm14366	X	0	0	0	0	0	0	0	0	0	0	0	0	0	0	0	0	0	0	0	0	0	0	0	0	0	0	0	0	0	0	0	0	0	0	0	0	0	0	0	0	0	1	0	2	0	0	0
ENSMUSG00000082270	Gm14375	X	0	0	0	0	0	0	0	0	0	0	0	0	0	0	0	0	0	0	0	0	0	0	0	0	0	0	0	0	0	0	0	0	0	0	0	0	0	0	0	0	0	0	0	0	0	0	0
ENSMUSG00000095814	Gm14374	X	0	0	0	0	0	0	0	0	0	0	0	0	0	0	0	0	0	0	0	0	0	0	0	0	0	0	0	0	0	0	0	0	0	0	0	0	0	0	0	0	0	0	0	0	0	0	0
ENSMUSG00000081232	Gm14373	X	0.45	0.55	31.95	39.05	0.243243	0.756757	16.7838	52.2162	0.407407	0.592593	32.5926	47.4074	0.438596	0.561404	50.4386	64.5614	0.133333	0.866667	10.2667	66.7333	0.171429	0.828571	10.6286	51.3714	0.459459	0.540541	35.8378	42.1622	0.375	0.625	29.25	48.75	0.326923	0.673077	45.4423	93.5577	0.270833	0.729167	26.8125	72.1875	0.272727	0.727273	22.3636	59.6364	0.107143	0.892857	7.1786
ENSMUSG00000081486	Gm14452	X	0	0	0	0	0	0	0	0	0	0	0	0	0	0	0	0	0	0	0	0	0	0	0	0	0	0	0	0	0	0	0	0	0	0	0	0	0	0	0	0	0	0	0	0	0	0	0
ENSMUSG00000083939	Gm14451	X	0	0	0	0	0	0	0	0	0	0	0	0	0	0	0	0	0	0	0	0	0	0	0	0	0	0	0	0	0	0	0	0	0	0	0	0	0	0	0	0	0	0	0	0	0	0	0
ENSMUSG00000080186	Gm14448	X	0	0	0	0	0	0	0	0	0	0	0	0	0	0	0	0	0	0	0	0	0	0	0	0	0	0	0	0	0	0	0	0	0	0	0	0	0	0	0	0	0	0	0	0	0	0	0
ENSMUSG00000081661	Gm14450	X	0	0	0	0	0	0	0	0	0	0	0	0	0	0	0	0	0	0	0	0	0	0	0	0	0	0	0	0	0	0	0	0	0	0	0	0	0	0	0	0	0	0	0	0	0	0	0
ENSMUSG00000073295	Nudt11	X	0.333333	0.666667	59	118	0.555556	0.444444	73.3333	58.6667	0.552632	0.447368	64.1053	51.8947	0.636364	0.363636	76.3636	43.6364	1	0	242	0	0.951807	0.0481928	210.349	10.6506	0.911111	0.0888889	183.133	17.8667	0.982143	0.0178571	155.179	2.8214	0.556818	0.443182	168.716	134.284	0.52459	0.47541	163.148	147.852	0.524138	0.475862	160.91	146.09	0.494382	0.505618	200.719
ENSMUSG00000082109	Rpl19-ps12	X	0	0	0	0	0	0	0	0	0	0	0	0	0	0	0	0	0	0	0	0	0	0	0	0	0	0	0	0	0	0	0	0	0	0	0	0	0	0	0	0	0	0	0	0	0	0	0
ENSMUSG00000073294	AU022751	X	0.503704	0.496296	69.5111	68.4889	0.5	0.5	42	42	0.426667	0.573333	32.8533	44.1467	0.595506	0.404494	50.618	34.382	0.978261	0.0217391	36.1957	0.8043	1	0	28	0	0.866667	0.133333	22.5333	3.4667	0.862069	0.137931	18.9655	3.0345	0.681818	0.318182	47.7273	22.2727	0.466667	0.533333	24.2667	27.7333	0.559524	0.440476	39.1667	30.8333	0.686567	0.313433	46.6866
ENSMUSG00000075918	n-R5s2	X	0	0	0	0	0	0	0	0	0	0	0	0	0	0	0	0	0	0	0	0	0	0	0	0	0	0	0	0	0	0	0	0	0	0	0	0	0	0	0	0	0	0	0	0	0	0	0
ENSMUSG00000073293	Nudt10	X	0.7	0.3	32.2	13.8	0.615385	0.384615	21.5385	13.4615	0.625	0.375	21.25	12.75	0.95	0.05	37.05	1.95	0.978261	0.0217391	77.2826	1.7174	0.971429	0.0285714	49.5429	1.4571	1	0	64	0	0.96875	0.03125	45.5312	1.4688	0.806452	0.193548	46.7742	11.2258	0.75	0.25	66.75	22.25	0.693878	0.306122	55.5102	24.4898	0.896552	0.103448	73.5172
ENSMUSG00000023279	Bmp15	X	1	0	6	0	0	0	0	0	1	0	7	0	1	0	4	0	0	0	0	0	0	0	0	0	0	0	0	0	0	0	0	0	0	0	0	0	0	0	0	0	0	0	0	0	0	0	0
ENSMUSG00000068270	Shroom4	X	0.593833	0.406167	2511.91	1718.09	0.633221	0.366779	1739.46	1007.54	0.654926	0.345074	2847.62	1500.38	0.705086	0.294914	2682.15	1121.85	0.961354	0.0386461	4294.37	172.632	0.945576	0.0544238	3499.58	201.423	0.962624	0.0373756	4232.66	164.341	0.964332	0.0356675	3437.85	127.155	0.532762	0.467238	1048.48	919.525	0.587101	0.412899	1147.78	807.218	0.58291	0.41709	802.085	573.915	0.645654	0.354346	1091.15
ENSMUSG00000062393	Dgkk	X	0.2	0.8	3	12	0.5	0.5	4	4	1	0	9	0	0.818182	0.181818	11.4545	2.5455	1	0	12	0	1	0	23	0	1	0	37	0	1	0	10	0	0.846154	0.153846	22	4	0.310345	0.689655	9.3103	20.6897	0.9375	0.0625	23.4375	1.5625	0.888889	0.111111	26.6667
ENSMUSG00000051592	Ccnb3	X	0.2	0.8	1.6	6.4	0	1	0	7	1	0	2	0	1	0	9	0	1	0	5	0	0.8	0.2	7.2	1.8	1	0	5	0	1	0	6	0	1	0	67	0	1	0	48	0	0.964286	0.0357143	28.9286	1.0714	0.928571	0.0714286	24.1429
ENSMUSG00000050089	Akap4	X	0	0	0	0	0	0	0	0	0	0	0	0	0	0	0	0	0	0	0	0	0	0	0	0	0	0	0	0	0	0	0	0	0	0	0	0	0	0	0	0	0	0	0	0	0	0	0
ENSMUSG00000082240	Gm14380	X	0	0	0	0	1	0	1	0	0	0	0	0	0	0	0	0	0	0	0	0	0	0	0	0	0	0	0	0	0	0	0	0	0	0	0	0	0	0	0	0	0	1	0	1	0	0	0
ENSMUSG00000004317	Clcn5	X	0.814244	0.185756	4820.32	1099.68	0.851396	0.148604	3699.32	645.683	0.880132	0.119868	5089.8	693.196	0.890336	0.109664	5387.43	663.575	0.997261	0.00273865	7167.32	19.6827	0.998035	0.00196464	5919.35	11.6523	0.993547	0.00645291	6691.54	43.4604	0.996961	0.00303874	5594.95	17.0534	0.851887	0.148113	2524.99	439.006	0.843733	0.156267	2224.92	412.077	0.831612	0.168388	2291.09	463.91	0.860486	0.139514	2514.34
ENSMUSG00000089127	SNORA40	X	0	0	0	0	0	0	0	0	0	0	0	0	0	0	0	0	0	0	0	0	0	0	0	0	0	0	0	0	0	0	0	0	0	0	0	0	0	0	0	0	0	0	0	0	0	0	0
ENSMUSG00000070108	Mir500	X	1	0	1	0	1	0	2	0	0	0	0	0	0	0	0	0	1	0	1	0	1	0	3	0	0	0	0	0	1	0	4	0	0	0	0	0	0	0	0	0	1	0	1	0	0	0	0
ENSMUSG00000076251	Mir501	X	1	0	5	0	0	0	0	0	0	0	0	0	1	0	7	0	1	0	5	0	1	0	6	0	1	0	5	0	1	0	7	0	0	0	0	0	0	0	0	0	0	0	0	0	0	0	0
ENSMUSG00000070100	Mir362	X	1	0	3	0	0	0	0	0	0.6	0.4	3.6	2.4	1	0	5	0	1	0	6	0	1	0	1	0	1	0	9	0	1	0	8	0	0	0	0	0	0	0	0	0	0	0	0	0	0	0	0
ENSMUSG00000065398	Mir188	X	1	0	6	0	0	0	0	0	0	0	0	0	0	0	0	0	1	0	1	0	1	0	2	0	1	0	2	0	1	0	2	0	0	0	0	0	0	0	0	0	0	0	0	0	0	0	0
ENSMUSG00000070139	Mir532	X	1	0	4	0	1	0	3	0	1	0	6	0	1	0	7	0	1	0	10	0	1	0	4	0	1	0	13	0	1	0	6	0	0	1	0	1	0	0	0	0	1	0	1	0	1	0	1
ENSMUSG00000046269	Usp27x	X	0.666667	0.333333	179.333	89.6667	0.620253	0.379747	139.557	85.443	0.686957	0.313043	169.678	77.3217	0.61	0.39	160.43	102.57	1	0	154	0	1	0	157	0	1	0	181	0	1	0	165	0	0.905263	0.0947368	234.463	24.5368	0.798077	0.201923	193.933	49.0673	0.752809	0.247191	166.371	54.6292	0.935185	0.0648148	250.63
ENSMUSG00000087252	Gm14379	X	0	0	0	0	0	1	0	1	0	1	0	3	1	0	3	0	0	0	0	0	1	0	4	0	0	0	0	0	1	0	3	0	0	1	0	1	0	0	0	0	0	0	0	0	0	0	0
ENSMUSG00000063018	2010204K13Rik	X	0.666667	0.333333	364	182	0.74359	0.25641	306.359	105.641	0.894737	0.105263	431.263	50.7368	0.7	0.3	329.7	141.3	1	0	364	0	1	0	275	0	1	0	290	0	1	0	220	0	0.632653	0.367347	461.204	267.796	0.545455	0.454545	338.182	281.818	0.642857	0.357143	352.286	195.714	0.865385	0.134615	526.154
ENSMUSG00000083535	Gm14381	X	0	0	0	0	0	0	0	0	0	0	0	0	0	0	0	0	0	0	0	0	0	0	0	0	0	0	0	0	0	0	0	0	0	0	0	0	0	0	0	0	1	0	1	0	0	0	0
ENSMUSG00000084150	Gm14395	X	0	0	0	0	0	0	0	0	0	0	0	0	0	0	0	0	0	0	0	0	0	0	0	0	0	0	0	0	0	0	0	0	0	0	0	0	0	0	0	0	0	0	0	0	0	0	0
ENSMUSG00000083402	Gm14394	X	0	0	0	0	0	0	0	0	0	0	0	0	0	0	0	0	0	0	0	0	0	0	0	0	0	0	0	0	0	0	0	0	0	0	0	0	0	0	0	0	0	0	0	0	0	0	0
ENSMUSG00000088477	SNORA70	X	0	0	0	0	0	0	0	0	0	0	0	0	0	0	0	0	0	0	0	0	0	0	0	0	0	0	0	0	0	0	0	0	0	0	0	0	0	0	0	0	0	0	0	0	0	0	0
ENSMUSG00000039556	Ppp1r3f	X	0.588235	0.411765	194.118	135.882	0.546296	0.453704	129.472	107.528	0.560606	0.439394	197.333	154.667	0.521008	0.478992	146.403	134.597	0.866667	0.133333	267.8	41.2	0.884615	0.115385	215.846	28.1538	0.905512	0.0944882	288.858	30.1417	0.94898	0.0510204	257.173	13.8265	0.568627	0.431373	81.8824	62.1176	0.745098	0.254902	76	26	0.87037	0.12963	114.019	16.9815	0.790698	0.209302	87.7674
ENSMUSG00000039545	4930524L23Rik	X	1	0	4	0	0.666667	0.333333	9.3333	4.6667	0.266667	0.733333	4.5333	12.4667	0.222222	0.777778	3.1111	10.8889	0.9	0.1	8.1	0.9	1	0	3	0	1	0	7	0	1	0	5	0	0.888889	0.111111	25.7778	3.2222	0.85	0.15	17.85	3.15	0.846154	0.153846	14.3846	2.6154	1	0	15
ENSMUSG00000039521	Foxp3	X	0	0	0	0	1	0	3	0	0	1	0	3	1	0	2	0	0	0	0	0	1	0	2	0	0	0	0	0	0	0	0	0	0	1	0	5	0	0	0	0	1	0	3	0	1	0	3
ENSMUSG00000031143	Ccdc22	X	0	0	0	0	0	0	0	0	0	0	0	0	0	0	0	0	0	0	0	0	0	0	0	0	0	0	0	0	0	0	0	0	0	0	0	0	0	0	0	0	0	0	0	0	0	0	0
ENSMUSG00000031142	Cacna1f	X	0	0	0	0	0	0	0	0	0	0	0	0	0.5	0.5	1	1	0	0	0	0	0	0	0	0	0	0	0	0	0	0	0	0	0	1	0	1	0	0	0	0	0	0	0	0	0	0	0
ENSMUSG00000031144	Syp	X	0.484848	0.515152	55.7576	59.2424	0.714286	0.285714	36.4286	14.5714	0.875	0.125	59.5	8.5	0.814815	0.185185	66	15	0.878788	0.121212	72.9394	10.0606	0.969697	0.030303	82.4242	2.5758	0.967742	0.0322581	75.4839	2.5161	1	0	55	0	0.514286	0.485714	66.3429	62.6571	0.4	0.6	31.6	47.4	0.909091	0.0909091	120	12	0.473684	0.526316	50.2105
ENSMUSG00000087644	Gm14703	X	0	0	0	0	0	0	0	0	0	1	0	4	1	0	3	0	1	0	4	0	0	0	0	0	0	0	0	0	0	0	0	0	0	0	0	0	0	0	0	0	0	1	0	2	0	0	0
ENSMUSG00000031145	Prickle3	X	0.535398	0.464602	147.234	127.766	0.689024	0.310976	132.293	59.7073	0.604878	0.395122	161.502	105.498	0.67052	0.32948	160.925	79.0751	0.933673	0.0663265	202.607	14.3929	0.936508	0.0634921	158.27	10.7302	0.898305	0.101695	154.508	17.4915	0.992958	0.00704225	168.803	1.1972	0.759259	0.240741	43.2778	13.7222	0.625	0.375	26.25	15.75	0.95	0.05	47.5	2.5	0.90566	0.0943396	43.4717
ENSMUSG00000031146	Plp2	X	0.547535	0.452465	5373.51	4440.49	0.539399	0.460601	3445.14	2941.86	0.550386	0.449614	4951.27	4044.73	0.572314	0.427686	4643.18	3469.82	0.925561	0.0744395	4807.36	386.639	0.914286	0.0857143	3932.34	368.657	0.905471	0.0945286	4017.58	419.424	0.898788	0.101212	3724.58	419.424	0.671984	0.328016	4777.13	2331.87	0.659308	0.340692	4032.99	2084.01	0.689954	0.310046	3648.48	1639.52	0.708005	0.291995	4311.04
ENSMUSG00000031147	Magix	X	0.5	0.5	1.5	1.5	0	1	0	6	1	0	7	0	0	1	0	4	1	0	4	0	1	0	5	0	1	0	3	0	1	0	3	0	0.583333	0.416667	12.25	8.75	1	0	12	0	0.5	0.5	2	2	0.666667	0.333333	6
ENSMUSG00000081083	Gm6079	X	0	0	0	0	0	0	0	0	0	0	0	0	0	0	0	0	0	0	0	0	0	0	0	0	0	0	0	0	0	0	0	0	0	0	0	0	0	0	0	0	0	0	0	0	0	0	0
ENSMUSG00000031148	Gpkow	X	0.741233	0.258767	695.277	242.723	0.664663	0.335337	552.335	278.665	0.689941	0.310059	592.659	266.341	0.721576	0.278424	824.761	318.239	0.840643	0.159357	658.224	124.776	0.861912	0.138088	584.376	93.6237	0.886978	0.113022	760.14	96.86	0.847571	0.152429	517.866	93.134	0.776398	0.223602	590.062	169.938	0.799368	0.200632	518.79	130.21	0.842022	0.157978	539.736	101.264	0.828523	0.171477	507.056
ENSMUSG00000086853	Gm14720	X	0.75	0.25	3	1	0	0	0	0	0	1	0	1	0	1	0	1	0	0	0	0	0	0	0	0	0	0	0	0	0	0	0	0	0	0	0	0	0	0	0	0	1	0	1	0	0	0	0
ENSMUSG00000039382	Wdr45	X	0.45666	0.54334	1126.58	1340.42	0.492212	0.507788	784.586	809.414	0.458079	0.541921	991.742	1173.26	0.429081	0.570919	784.36	1043.64	0.654286	0.345714	854.497	451.503	0.648997	0.351003	730.771	395.229	0.689266	0.310734	848.486	382.514	0.617544	0.382456	523.677	324.323	0.706931	0.293069	646.842	268.158	0.638191	0.361809	387.382	219.618	0.655582	0.344418	437.929	230.071	0.739394	0.260606	439.939
ENSMUSG00000031149	Praf2	X	0.558017	0.441983	599.31	474.69	0.524812	0.475188	371.042	335.958	0.568157	0.431843	528.386	401.614	0.532778	0.467222	506.139	443.861	0.894273	0.105727	652.819	77.1806	0.824877	0.175123	501.525	106.475	0.847706	0.152294	499.299	89.7009	0.843206	0.156794	489.902	91.0976	0.663573	0.336427	588.589	298.411	0.703937	0.296063	459.671	193.329	0.722925	0.277075	514	197	0.70788	0.29212	507.55
ENSMUSG00000031150	Ccdc120	X	0.642957	0.357043	750.331	416.67	0.54343	0.45657	397.247	333.753	0.654596	0.345404	761.95	402.05	0.626866	0.373134	582.985	347.015	0.946281	0.053719	769.326	43.6736	0.940367	0.059633	651.674	41.3257	0.931393	0.0686071	713.447	52.553	0.964377	0.0356234	605.629	22.3715	0.665941	0.334059	989.589	496.411	0.736967	0.263033	1061.97	379.031	0.698871	0.301129	928.799	400.201	0.724284	0.275716	1004.58
ENSMUSG00000082617	Smt3h2-ps	X	0	0	0	0	0	0	0	0	0	0	0	0	0	0	0	0	0	0	0	0	0	0	0	0	0	0	0	0	0	0	0	0	0	0	0	0	1	0	3	0	0	0	0	0	0	0	0
ENSMUSG00000000134	Tfe3	X	0.514208	0.485792	1719.51	1624.49	0.48669	0.51331	1018.16	1073.84	0.526224	0.473776	1534.99	1382.01	0.529032	0.470968	1352.21	1203.79	0.77073	0.22927	2480.98	738.021	0.768607	0.231393	2013.75	606.25	0.767633	0.232367	2178.54	659.457	0.787944	0.212056	1791	482.003	0.621153	0.378847	3825.68	2333.32	0.622188	0.377812	2914.95	1770.05	0.632458	0.367542	3073.75	1786.25	0.661543	0.338457	2936.59
ENSMUSG00000031153	Gripap1	X	0.614699	0.385301	323.947	203.054	0.618375	0.381625	214.576	132.424	0.662469	0.337531	307.385	156.615	0.623145	0.376855	238.665	144.335	0.920273	0.0797267	498.788	43.2118	0.908847	0.0911528	423.523	42.4772	0.935829	0.0641711	404.278	27.7219	0.941176	0.0588235	307.765	19.2353	0.715746	0.284254	842.433	334.567	0.654295	0.345705	739.353	390.647	0.682022	0.317978	703.165	327.835	0.676043	0.323957	766.632
ENSMUSG00000080645	Mir1198	X	0	0	0	0	0	0	0	0	0	0	0	0	0	0	0	0	0	0	0	0	0	0	0	0	0	0	0	0	0	0	0	0	0	0	0	0	0	0	0	0	0	0	0	0	0	0	0
ENSMUSG00000009731	Kcnd1	X	0.496753	0.503247	151.013	152.987	0.663636	0.336364	149.318	75.6818	0.615385	0.384615	137.231	85.7692	0.632997	0.367003	179.138	103.862	0.958763	0.0412371	168.742	7.2577	0.955882	0.0441176	171.103	7.8971	0.924107	0.0758929	211.62	17.3795	0.982143	0.0178571	162.054	2.9464	0.69279	0.30721	221.693	98.3072	0.83871	0.16129	204.645	39.3548	0.735409	0.264591	191.942	69.0584	0.764706	0.235294	156
ENSMUSG00000031154	Otud5	X	0.453397	0.546603	2573.93	3103.07	0.469641	0.530359	1728.28	1951.72	0.461279	0.538721	2459.54	2872.46	0.496661	0.503339	2502.18	2535.82	0.676656	0.323344	3719.58	1777.42	0.657941	0.342059	3094.95	1609.05	0.611196	0.388804	3031.53	1928.47	0.673759	0.326241	3072.34	1487.66	0.551043	0.448957	4743.93	3865.07	0.588435	0.411565	3741.86	2617.14	0.613603	0.386397	3769.98	2374.02	0.631709	0.368291	4176.86
ENSMUSG00000031155	Pim2	X	0.6	0.4	109.2	72.8	0.646552	0.353448	91.1638	49.8362	0.525641	0.474359	86.7308	78.2692	0.670455	0.329545	132.079	64.9205	0.770833	0.229167	100.208	29.7917	0.852459	0.147541	116.787	20.2131	0.684211	0.315789	92.3684	42.6316	0.804598	0.195402	77.2414	18.7586	0.631353	0.368647	9909.09	5785.91	0.619149	0.380851	8739.29	5375.71	0.632082	0.367918	9297.92	5412.08	0.626884	0.373116	11000.6
ENSMUSG00000031156	Slc35a2	X	0.595506	0.404494	297.753	202.247	0.598837	0.401163	207.797	139.203	0.576271	0.423729	284.102	208.898	0.480469	0.519531	188.344	203.656	0.697531	0.302469	378.759	164.241	0.576052	0.423948	276.505	203.495	0.683432	0.316568	345.133	159.867	0.715909	0.284091	320.727	127.273	0.578366	0.421634	493.925	360.075	0.555288	0.444712	435.901	349.099	0.632231	0.367769	493.773	287.227	0.590317	0.409683	478.156
ENSMUSG00000031157	Pqbp1	X	0.516971	0.483029	976.042	911.958	0.572438	0.427562	770.502	575.498	0.537726	0.462274	952.85	819.15	0.508475	0.491525	876.102	846.898	0.638756	0.361244	961.328	543.672	0.634064	0.365936	751.366	433.634	0.609589	0.390411	793.685	508.315	0.648951	0.351049	768.358	415.642	0.684332	0.315668	1990.04	917.963	0.638225	0.361775	1339	759.003	0.600758	0.399242	1348.7	896.299	0.624913	0.375087	1474.17
ENSMUSG00000031158	Timm17b	X	0.497093	0.502907	718.797	727.203	0.450867	0.549133	442.751	539.249	0.434483	0.565517	613.055	797.945	0.450658	0.549342	597.122	727.878	0.692164	0.307836	733.002	325.998	0.608871	0.391129	566.25	363.75	0.724426	0.275574	630.975	240.025	0.592593	0.407407	519.704	357.296	0.588889	0.411111	816.789	570.211	0.519126	0.480874	571.557	529.443	0.58277	0.41723	656.199	469.801	0.616734	0.383266	803.605
ENSMUSG00000073291	Gm10491	X	0	0	0	0	0	0	0	0	0	0	0	0	0	0	0	0	0	0	0	0	0	0	0	0	0	0	0	0	0	0	0	0	0	0	0	0	0	0	0	0	0	0	0	0	0	0	0
ENSMUSG00000073290	Gm10490	X	0	1	0	1	0	1	0	1	0	0	0	0	1	0	2	0	1	0	1	0	0	0	0	0	0	1	0	1	0	0	0	0	1	0	4	0	0	1	0	1	1	0	0	0	0.666667	0.333333	4
ENSMUSG00000039278	Pcsk1n	X	0.923077	0.0769231	14.7692	1.2308	0.888889	0.111111	8.8889	1.1111	0.666667	0.333333	2	1	0.555556	0.444444	3.3333	2.6667	0	0	0	0	1	0	1	0	0	0	0	0	0	0	0	0	0.696721	0.303279	96.1475	41.8525	0.761905	0.238095	72.381	22.619	0.557143	0.442857	39.5571	31.4429	0.746835	0.253165	57.5063
ENSMUSG00000031160	Eras	X	0.55102	0.44898	51.2449	41.7551	0.68	0.32	50.32	23.68	0.777778	0.222222	23.3333	6.6667	0.638889	0.361111	41.5278	23.4722	0	1	0	3	1	0	3	0	0	0	0	0	1	0	3	0	0.762416	0.237584	520.73	162.27	0.665	0.335	378.385	190.615	0.715084	0.284916	240.268	95.7318	0.714559	0.285441	322.266
ENSMUSG00000031161	Hdac6	X	0.526948	0.473052	3234.93	2904.07	0.507039	0.492961	2101.68	2043.32	0.522023	0.477977	2881.04	2637.96	0.531106	0.468894	3111.75	2747.25	0.772	0.228	1653.62	488.376	0.747764	0.252236	1694.43	571.567	0.733799	0.266201	1558.59	565.412	0.725096	0.274904	1713.4	649.598	0.675329	0.324671	3766.31	1810.69	0.69423	0.30577	3074.74	1354.26	0.683386	0.316614	2924.21	1354.79	0.723241	0.276759	3115
ENSMUSG00000082054	Psmb6-ps	X	0	0	0	0	0	0	0	0	0.2	0.8	0.6	2.4	0	0	0	0	0	0	0	0	0	0	0	0	0	1	0	2	1	0	1	0	0	0	0	0	0	0	0	0	0	0	0	0	0	0	0
ENSMUSG00000031162	Gata1	X	0	0	0	0	0	1	0	2	0	0	0	0	0	0	0	0	0	0	0	0	0	0	0	0	0	0	0	0	0	0	0	0	0.588235	0.411765	7.6471	5.3529	1	0	10	0	0.666667	0.333333	3.3333	1.6667	0.625	0.375	7.5
ENSMUSG00000031163	Glod5	X	0.333333	0.666667	8.3333	16.6667	1	0	14	0	0	0	0	0	0.636364	0.363636	8.2727	4.7273	0	0	0	0	0	0	0	0	0	0	0	0	0	0	0	0	0.733333	0.266667	44	16	0.777778	0.222222	31.1111	8.8889	0.833333	0.166667	38.3333	7.6667	0.75	0.25	33
ENSMUSG00000083518	Gm9429	X	0.846154	0.153846	10.1538	1.8462	0.642857	0.357143	9	5	0.75	0.25	9	3	0.384615	0.615385	4.6154	7.3846	1	0	13	0	1	0	2	0	1	0	6	0	1	0	4	0	1	0	5	0	0.8	0.2	4	1	0	1	0	2	0.5	0.5	4
ENSMUSG00000080877	Rpl22-ps1	X	0.00555556	0.994444	1.3444	240.656	0	1	0	156	0.00806452	0.991935	1.371	168.629	0	1	0	205	0	1	0	155	0	1	0	157	0	1	0	182	0	1	0	174	0.00613497	0.993865	1.3988	226.601	0	1	0	149	0	1	0	177	0.00970874	0.990291	1.3107
ENSMUSG00000082404	Gm14799	X	0	0	0	0	0	0	0	0	0	0	0	0	0	0	0	0	0	0	0	0	1	0	1	0	0	0	0	0	0	0	0	0	0	0	0	0	0	0	0	0	0	0	0	0	0	0	0
ENSMUSG00000068243	Gm7079	X	0	0	0	0	0	0	0	0	0	0	0	0	0	0	0	0	0	0	0	0	0	0	0	0	0	0	0	0	0	0	0	0	0	0	0	0	0	0	0	0	0	0	0	0	1	0	67
ENSMUSG00000087193	Gm14820	X	0.62013	0.37987	389.442	238.558	0.595331	0.404669	278.019	188.981	0.695652	0.304348	281.739	123.261	0.605016	0.394984	349.699	228.301	0.914286	0.0857143	44.8	4.2	0.965517	0.0344828	57.931	2.069	0.921569	0.0784314	47.9216	4.0784	0.890909	0.109091	77.5091	9.4909	0.745455	0.254545	199.782	68.2182	0.722222	0.277778	135.778	52.2222	0.805556	0.194444	58	14	0.846154	0.153846	39.7692
ENSMUSG00000039231	Suv39h1	X	0.426043	0.573957	1460.05	1966.95	0.529316	0.470684	1177.73	1047.27	0.492958	0.507042	1941.27	1996.73	0.451247	0.548753	1459.78	1775.22	0.604425	0.395575	3322.52	2174.48	0.538535	0.461465	2512.26	2152.74	0.536155	0.463845	2761.74	2389.26	0.531105	0.468895	2341.11	2066.89	0.513818	0.486182	2731.97	2585.03	0.570131	0.429869	2275.96	1716.04	0.568182	0.431818	2386.36	1813.64	0.555172	0.444828	2384.47
ENSMUSG00000031165	Was	X	0.303571	0.696429	30.0536	68.9464	0.391304	0.608696	20.7391	32.2609	0.6	0.4	50.4	33.6	0.424242	0.575758	37.7576	51.2424	1	0	11	0	0	0	0	0	0.5	0.5	5.5	5.5	0.8	0.2	14.4	3.6	0.666667	0.333333	20	10	0.75	0.25	6	2	0.857143	0.142857	12.8571	2.1429	1	0	2
ENSMUSG00000088211	U6	X	0	0	0	0	0	0	0	0	0	0	0	0	0	0	0	0	0	0	0	0	0	0	0	0	0	0	0	0	0	0	0	0	0	0	0	0	0	0	0	0	0	0	0	0	0	0	0
ENSMUSG00000086404	Gm6787	X	0	0	0	0	0.5	0.5	1	1	1	0	8	0	0.8	0.2	10.4	2.6	0.75	0.25	3.75	1.25	0	0	0	0	0.666667	0.333333	6	3	1	0	5	0	0.5	0.5	7.5	7.5	0.833333	0.166667	5.8333	1.1667	0.285714	0.714286	2.8571	7.1429	0.4	0.6	7.2
ENSMUSG00000081042	Psmb7-ps2	X	0	0	0	0	0	0	0	0	0	0	0	0	0	0	0	0	1	0	0	0	1	0	1	0	0	0	0	0	1	0	0	0	0.5	0.5	1	1	0.5	0.5	0.5	0.5	0	0	0	0	0	0	0
ENSMUSG00000031166	Wdr13	X	0.427386	0.572614	640.224	857.776	0.467463	0.532537	496.446	565.554	0.432904	0.567096	673.599	882.401	0.394089	0.605911	567.094	871.906	0.655345	0.344655	954.182	501.818	0.57006	0.42994	724.546	546.454	0.570667	0.429333	691.077	519.923	0.611111	0.388889	662.444	421.556	0.560071	0.439929	482.781	379.219	0.534216	0.465784	364.87	318.13	0.608696	0.391304	338.435	217.565	0.649289	0.350711	377.237
ENSMUSG00000031167	Rbm3	X	0.477838	0.522162	3685.57	4027.43	0.468687	0.531313	2983.66	3382.34	0.474273	0.525727	3512.46	3893.54	0.481893	0.518107	3716.36	3995.64	0.62783	0.37217	4002.41	2372.59	0.606568	0.393432	3858.38	2502.62	0.612141	0.387859	3309.23	2096.77	0.579275	0.420725	3343.57	2428.43	0.519735	0.480265	12126.5	11205.5	0.51992	0.48008	8722.69	8054.31	0.528823	0.471177	9190.95	8189.05	0.527032	0.472968	8456.75
ENSMUSG00000055188	2900002K06Rik	X	0.542857	0.457143	15.2	12.8	0.222222	0.777778	4	14	0.5	0.5	22	22	0.461538	0.538462	14.3077	16.6923	0.769231	0.230769	32.3077	9.6923	0.380952	0.619048	13.7143	22.2857	0.769231	0.230769	20	6	0.590909	0.409091	17.1364	11.8636	0.5	0.5	12	12	0	1	0	6	0.571429	0.428571	13.1429	9.8571	0.35	0.65	8.4
ENSMUSG00000039201	Tbc1d25	X	0.595973	0.404027	2061.47	1397.53	0.56929	0.43071	1292.29	977.711	0.608016	0.391984	1938.96	1250.04	0.614476	0.385524	1809.02	1134.98	0.726301	0.273699	2181.81	822.192	0.7284	0.2716	1757.63	655.37	0.728672	0.271328	1968.14	732.856	0.70973	0.29027	1836.07	750.928	0.609127	0.390873	683.441	438.56	0.58046	0.41954	565.948	409.052	0.636912	0.363088	519.083	295.917	0.584596	0.415404	510.352
ENSMUSG00000031168	Ebp	X	0.5943	0.4057	1308.65	893.351	0.640519	0.359481	958.857	538.143	0.626074	0.373926	1189.54	710.458	0.614782	0.385218	1224.65	767.354	0.711488	0.288512	1261.47	511.533	0.695701	0.304299	1106.17	483.835	0.718717	0.281283	1234.04	482.964	0.685089	0.314911	1072.16	492.835	0.649455	0.350545	1235.91	667.087	0.674684	0.325316	1022.15	492.853	0.662698	0.337302	756.802	385.198	0.650121	0.349879	939.425
ENSMUSG00000031169	Porcn	X	0.571299	0.428701	2464.58	1849.42	0.567568	0.432432	1676.03	1276.97	0.597484	0.402516	2039.81	1374.19	0.569312	0.430688	1976.65	1495.35	0.684153	0.315847	4605.03	2125.97	0.674069	0.325931	3774.11	1824.89	0.669743	0.330257	3575.09	1762.91	0.686682	0.313318	3330.41	1519.59	0.661458	0.338542	435.24	222.76	0.669565	0.330435	294.609	145.391	0.682353	0.317647	154.894	72.1059	0.608696	0.391304	143.652
ENSMUSG00000031171	Ftsj1	X	0.467728	0.532272	512.163	582.837	0.49047	0.50953	364.419	378.581	0.533824	0.466176	614.965	537.035	0.529572	0.470428	504.682	448.318	0.65057	0.34943	859.403	461.597	0.636719	0.363281	693.387	395.613	0.629454	0.370546	658.409	387.591	0.588771	0.411229	614.088	428.912	0.635519	0.364481	934.214	535.786	0.587798	0.412202	657.745	461.255	0.592511	0.407489	663.612	456.388	0.602911	0.397089	712.037
ENSMUSG00000031170	Slc38a5	X	0	0	0	0	0	1	0	1	0	0	0	0	0	0	0	0	1	0	1	0	0	0	0	0	0	0	0	0	0	0	0	0	0.738095	0.261905	38.381	13.619	0.681818	0.318182	20.4545	9.5455	0.804878	0.195122	37.8293	9.1707	0.74	0.26	35.52
ENSMUSG00000068219	Ssxb10	X	0	0	0	0	0	0	0	0	0	0	0	0	0	0	0	0	0	0	0	0	0	0	0	0	0	0	0	0	0	0	0	0	0	0	0	0	0	0	0	0	0	0	0	0	0	0	0
ENSMUSG00000068218	Ssxb9	X	0	0	0	0	0	0	0	0	0	0	0	0	0	0	0	0	0	0	0	0	0	0	0	0	0	0	0	0	0	0	0	0	0	0	0	0	0	0	0	0	0	0	0	0	0	0	0
ENSMUSG00000079705	Ssxb1	X	0	0	0	0	0	0	0	0	0	0	0	0	0	0	0	0	0	0	0	0	0	0	0	0	0	0	0	0	0	0	0	0	0	0	0	0	0	0	0	0	0	0	0	0	0	0	0
ENSMUSG00000023165	Ssxb2	X	0	0	0	0	0	0	0	0	0	0	0	0	1	0	1	0	0	0	0	0	0	0	0	0	0	0	0	0	0	0	0	0	0	0	0	0	0	0	0	0	0	0	0	0	0	0	0
ENSMUSG00000079704	Gm14459	X	0	0	0	0	0	0	0	0	0	0	0	0	0	0	0	0	0	0	0	0	0	0	0	0	0	0	0	0	0	0	0	0	0	0	0	0	0	0	0	0	0	0	0	0	0	0	0
ENSMUSG00000079702	Ssxb6	X	0	0	0	0	0	0	0	0	0	0	0	0	1	0	2	0	0	0	0	0	0	0	0	0	0	0	0	0	0	0	0	0	0	0	0	0	0	0	0	0	0	0	0	0	0	0	0
ENSMUSG00000079701	Ssxb3	X	0	0	0	0	0	0	0	0	0	0	0	0	0	0	0	0	0	0	0	0	0	0	0	0	0	0	0	0	0	0	0	0	0	0	0	0	0	0	0	0	0	0	0	0	0	1	0
ENSMUSG00000080897	Gm14500	X	0	0	0	0	0	0	0	0	0	0	0	0	0	0	0	0	0	0	0	0	0	0	0	0	0	0	0	0	0	0	0	0	0	0	0	0	0	0	0	0	0	0	0	0	0	0	0
ENSMUSG00000081410	Gm6797	X	0	0	0	0	0	0	0	0	0	0	0	0	0	0	0	0	0	0	0	0	0	0	0	0	0	0	0	0	0	0	0	0	0	0	0	0	0	0	0	0	1	0	1	0	0	0	0
ENSMUSG00000082496	Gm6798	X	0	0	0	0	0	0	0	0	0	0	0	0	0	0	0	0	0	0	0	0	0	0	0	0	0	0	0	0	0	0	0	0	0	0	0	0	0	0	0	0	0	0	0	0	0	0	0
ENSMUSG00000082458	Gm9430	X	1	0	13	0	0	0	0	0	0.5	0.5	9.5	9.5	1	0	18	0	1	0	9	0	0	0	0	0	0.888889	0.111111	11.5556	1.4444	1	0	12	0	1	0	13	0	0.8	0.2	19.2	4.8	0.692308	0.307692	15.9231	7.0769	0.857143	0.142857	20.5714
ENSMUSG00000079703	Ssxb8	X	0	0	0	0	0	0	0	0	0	0	0	0	0	0	0	0	0	0	0	0	0	0	0	0	0	0	0	0	0	0	0	0	0	0	0	0	0	0	0	0	0	0	0	0	0	0	0
ENSMUSG00000035371	Ssx9	X	0	0	0	0	0	0	0	0	0	0	0	0	0	0	0	0	0	0	0	0	0	0	0	0	0	0	0	0	0	0	0	0	0	0	0	0	0	0	0	0	0	0	0	0	0	0	0
ENSMUSG00000071816	Ssxb5	X	0	0	0	0	0	0	0	0	0	0	0	0	0	0	0	0	0	0	0	0	0	0	0	0	0	0	0	0	0	0	0	0	0	0	0	0	0	0	0	0	0	0	0	0	0	0	0
ENSMUSG00000082129	Gm14502	X	0	0	0	0	0	0	0	0	0	0	0	0	0	0	0	0	0	0	0	0	0	0	0	0	0	0	0	0	0	0	0	0	0	0	0	0	0	0	0	0	0	0	0	0	0	0	0
ENSMUSG00000079699	Gm6592	X	0	0	0	0	0	0	0	0	0	0	0	0	0	0	0	0	0	0	0	0	0	0	0	0	0	0	0	0	0	0	0	0	0	0	0	0	0	0	0	0	0	0	0	0	0	0	0
ENSMUSG00000079697	Gm5751	X	0	0	0	0	0	0	0	0	0	0	0	0	0	0	0	0	0	0	0	0	0	0	0	0	0	0	0	0	0	0	0	0	0	0	0	0	0	0	0	0	0	0	0	0	0	0	0
ENSMUSG00000052364	B630019K06Rik	X	1	0	4	0	0.5	0.5	4	4	1	0	5	0	0.25	0.75	2	6	0	0	0	0	0	0	0	0	0	0	0	0	0	0	0	0	1	0	18	0	1	0	13	0	0.75	0.25	9	3	0.952381	0.047619	19.0476
ENSMUSG00000082198	Gm14504	X	0	0	0	0	0	0	0	0	0	0	0	0	0	0	0	0	0	0	0	0	0	0	0	0	0	0	0	0	0	0	0	0	0	0	0	0	0	0	0	0	0	1	0	2	0	0	0
ENSMUSG00000081381	Gm5752	X	0	0	0	0	0	0	0	0	0	0	0	0	0	0	0	0	0	0	0	0	0	0	0	0	0	0	0	0	0	0	0	0	0	0	0	0	0	0	0	0	0	0	0	0	0	1	0
ENSMUSG00000083871	Gm16479	X	0	0	0	0	0	0	0	0	0	0	0	0	0	0	0	0	0	0	0	0	0	0	0	0	0	0	0	0	0	0	0	0	0	0	0	0	0	0	0	0	0	0	0	0	0	0	0
ENSMUSG00000080051	Gm14510	X	1	0	1	0	1	0	2	0	0	0	0	0	0	0	0	0	1	0	1	0	1	0	1	0	0	0	0	0	0	0	0	0	0	0	0	0	0	0	0	0	1	0	1	0	1	0	2
ENSMUSG00000078208	Gm5634	X	0	0	0	0	0	0	0	0	0	0	0	0	0	0	0	0	0	0	0	0	0	0	0	0	0	0	0	0	0	0	0	0	0	0	0	0	0	0	0	0	0	0	0	0	0	0	0
ENSMUSG00000081020	Gm14509	X	0	0	0	0	0	0	0	0	1	0	0	0	0	0	0	0	0	0	0	0	0	0	0	0	1	0	0	0	0	0	0	0	1	0	0	0	0	0	0	0	0	0	0	0	0	0	0
ENSMUSG00000060685	Gm14511	X	0	0	0	0	0	0	0	0	0	0	0	0	0	0	0	0	0	0	0	0	0	0	0	0	0	0	0	0	0	0	0	0	0	0	0	0	0	0	0	0	0	0	0	0	0	0	0
ENSMUSG00000087584	Gm14457	X	0	0	0	0	0	0	0	0	1	0	0	0	0	0	0	0	0	0	0	0	0	0	0	0	1	0	0	0	0	0	0	0	1	0	0	0	0	0	0	0	0	0	0	0	0	0	0
ENSMUSG00000078206	Gm14458	X	0	0	0	0	0	0	0	0	0	0	0	0	0	0	0	0	0	0	0	0	0	0	0	0	0	0	0	0	0	0	0	0	0	0	0	0	0	0	0	0	0	0	0	0	0	0	0
ENSMUSG00000083468	Gm9431	X	0	0	0	0	0	0	0	0	0	0	0	0	0	0	0	0	0	0	0	0	1	0	1	0	0	0	0	0	0	0	0	0	0	0	0	0	0	0	0	0	0	0	0	0	0	0	0
ENSMUSG00000082222	Gm14865	X	0	0	0	0	0	0	0	0	0	0	0	0	0	0	0	0	0	0	0	0	0	0	0	0	0	0	0	0	0	0	0	0	0	0	0	0	0	0	0	0	0	0	0	0	0	0	0
ENSMUSG00000071815	Fthl17	X	0	0	0	0	0	0	0	0	0	0	0	0	0	0	0	0	0	0	0	0	0	0	0	0	0	0	0	0	0	0	0	0	0	0	0	0	0	0	0	0	0	0	0	0	1	0	24
ENSMUSG00000086518	Gm14503	X	0	0	0	0	1	0	0	0	0	0	0	0	0	0	0	0	0	0	0	0	0	0	0	0	0	0	0	0	0	0	0	0	0	0	0	0	0	0	0	0	0	0	0	0	0	0	0
ENSMUSG00000083714	Gm14499	X	0	0	0	0	0	0	0	0	0	0	0	0	0	0	0	0	0	0	0	0	0	0	0	0	0	0	0	0	0	0	0	0	1	0	0	0	0	0	0	0	0	0	0	0	0	0	0
ENSMUSG00000080050	Gm14864	X	0	0	0	0	1	0	1	0	0	0	0	0	0	0	0	0	0	0	0	0	0	0	0	0	0	0	0	0	0	0	0	0	0	0	0	0	0	0	0	0	0	0	0	0	0	0	0
ENSMUSG00000080952	Gm5379	X	0	0	0	0	0	0	0	0	0	0	0	0	0	0	0	0	0	0	0	0	0	0	0	0	0	0	0	0	0	0	0	0	0	0	0	0	0	0	0	0	0	0	0	0	0	0	0
ENSMUSG00000072249	Gm5635	X	0.965517	0.0344828	36.6897	1.3103	0.790698	0.209302	56.9302	15.0698	0.979592	0.0204082	55.8367	1.1633	0.818182	0.181818	85.9091	19.0909	1	0	5	0	1	0	4	0	1	0	2	0	1	0	3	0	0.972222	0.0277778	97.2222	2.7778	0.928571	0.0714286	30.6429	2.3571	0.810345	0.189655	64.0172	14.9828	0.840909	0.159091	52.9773
ENSMUSG00000081959	Gm16480	X	0	0	0	0	0	0	0	0	0	0	0	0	0	0	0	0	0	0	0	0	0	0	0	0	0	0	0	0	0	0	0	0	0	0	0	0	0	0	0	0	0	0	0	0	0	0	0
ENSMUSG00000083123	Gm6826	X	0.965517	0.0344828	30.8966	1.1034	1	0	15	0	0.714286	0.285714	9.2857	3.7143	1	0	33	0	0	0	0	0	1	0	1	0	0	0	0	0	1	0	1	0	0.977273	0.0227273	65.4773	1.5227	0.962963	0.037037	26.963	1.037	0.96875	0.03125	44.5625	1.4375	1	0	27
ENSMUSG00000045797	4930402K13Rik	X	1	0	3	0	1	0	2	0	0	0	0	0	0	0	0	0	0	0	0	0	0	0	0	0	0	0	0	0	0	0	0	0	1	0	1	0	0.666667	0.333333	2	1	1	0	3	0	0	0	0
ENSMUSG00000087021	Gm5753	X	0	0	0	0	0	0	0	0	0	0	0	0	0	0	0	0	0	0	0	0	0	0	0	0	0	0	0	0	0	0	0	0	0	0	0	0	0	0	0	0	0	0	0	0	0	0	0
ENSMUSG00000047344	Lancl3	X	0.5	0.5	21.5	21.5	0.8	0.2	29.6	7.4	0.863636	0.136364	23.3182	3.6818	0.571429	0.428571	18.8571	14.1429	1	0	9	0	1	0	12	0	1	0	14	0	1	0	15	0	0.907692	0.0923077	75.3385	7.6615	0.882353	0.117647	42.3529	5.6471	0.727273	0.272727	42.1818	15.8182	1	0	44
ENSMUSG00000079694	Gm14862	X	0	0	0	0	0	0	0	0	1	0	4	0	1	0	3	0	1	0	1	0	1	0	1	0	1	0	1	0	1	0	1	0	1	0	3	0	0	0	0	0	1	0	3	0	0	0	0
ENSMUSG00000015342	Xk	X	0.608527	0.391473	714.411	459.589	0.604651	0.395349	552.047	360.954	0.593463	0.406537	659.931	452.07	0.63587	0.36413	963.978	552.022	0.989712	0.0102881	612.632	6.3683	0.97314	0.0268595	520.63	14.3698	0.989648	0.010352	529.462	5.5383	0.992401	0.00759878	612.312	4.6884	0.685366	0.314634	314.583	144.417	0.662651	0.337349	289.578	147.422	0.753986	0.246014	340.802	111.198	0.746631	0.253369	296.412
ENSMUSG00000096571	1700012L04Rik	X	1	0	4	0	0.909091	0.0909091	6.3636	0.6364	0.875	0.125	11.375	1.625	0.888889	0.111111	10.6667	1.3333	1	0	3	0	1	0	8	0	1	0	5	0	0.888889	0.111111	7.1111	0.8889	1	0	2	0	0	0	0	0	1	0	2	0	1	0	2
ENSMUSG00000065155	U1	X	0	0	0	0	0	0	0	0	0	0	0	0	0	0	0	0	0	0	0	0	0	0	0	0	0	0	0	0	0	0	0	0	0	0	0	0	0	0	0	0	0	0	0	0	0	0	0
ENSMUSG00000083670	Gm6829	X	1	0	6	0	0.666667	0.333333	4.6667	2.3333	0	1	0	13	0.428571	0.571429	4.2857	5.7143	0.5	0.5	4	4	0	1	0	7	0	1	0	7	0.5	0.5	7	7	0.333333	0.666667	5	10	0.555556	0.444444	7.7778	6.2222	0.6	0.4	5.4	3.6	0	0	0
ENSMUSG00000083608	Gm14863	X	0	0	0	0	0	0	0	0	0	0	0	0	1	0	0	0	1	0	1	0	0	0	0	0	0	0	0	0	1	0	0	0	0	0	0	0	0	0	0	0	0	0	0	0	0	0	0
ENSMUSG00000063080	Gm14501	X	0	0	0	0	0	1	0	3	0	0	0	0	0	0	0	0	1	0	1	0	0	0	0	0	0	0	0	0	0	0	0	0	0	0	0	0	0	0	0	0	0	0	0	0	0	0	0
ENSMUSG00000015340	Cybb	X	0.696429	0.303571	78.6964	34.3036	0.580645	0.419355	49.9355	36.0645	0.268293	0.731707	26.8293	73.1707	0.5	0.5	48	48	1	0	7	0	1	0	8	0	1	0	10	0	1	0	19	0	0.958175	0.0418251	393.81	17.1901	0.965517	0.0344828	262.621	9.3793	0.979798	0.020202	441.889	9.1111	0.931818	0.0681818	286.068
ENSMUSG00000077713	U1	X	0	0	0	0	0	0	0	0	0	0	0	0	0	0	0	0	1	0	1	0	0	0	0	0	0	0	0	0	0	0	0	0	0	0	0	0	0	0	0	0	0	0	0	0	0	0	0
ENSMUSG00000078346	Gm5132	X	0	0	0	0	0	0	0	0	0	0	0	0	0	0	0	0	0	0	0	0	0	0	0	0	0	0	0	0	0	0	0	0	0	0	0	0	0	0	0	0	0	0	0	0	0	0	0
ENSMUSG00000031176	Dynlt3	X	0.629738	0.370262	1047.25	615.746	0.629371	0.370629	928.322	546.678	0.553571	0.446429	913.393	736.607	0.589862	0.410138	1270.56	883.438	0.926471	0.0735294	1054.32	83.6765	0.885965	0.114035	1034.81	133.193	0.95	0.05	923.4	48.6	0.909804	0.0901961	1134.53	112.475	0.567376	0.432624	405.674	309.326	0.609023	0.390977	352.015	225.985	0.710938	0.289062	393.859	160.141	0.767296	0.232704	481.094
ENSMUSG00000040456	1700054O13Rik	X	0.5	0.5	2.5	2.5	1	0	4	0	0	0	0	0	1	0	3	0	1	0	7	0	0	0	0	0	0	0	0	0	1	0	3	0	1	0	5	0	0	0	0	0	1	0	2	0	1	0	1
ENSMUSG00000048994	4930557A04Rik	X	0	0	0	0	0	0	0	0	1	0	2	0	1	0	5	0	1	0	2	0	1	0	4	0	0	0	0	0	1	0	4	0	1	0	4	0	0	0	0	0	0	0	0	0	1	0	3
ENSMUSG00000054453	Sytl5	X	0.744186	0.255814	128.744	44.2558	0.874016	0.125984	108.378	15.622	0.754386	0.245614	100.333	32.6667	0.815029	0.184971	127.144	28.8555	1	0	203	0	1	0	218	0	0.993827	0.00617284	176.901	1.0988	0.995238	0.0047619	193.076	0.9238	0.830986	0.169014	75.6197	15.3803	0.880952	0.119048	136.548	18.4524	0.918919	0.0810811	68	6	0.922078	0.0779221	88.5195
ENSMUSG00000081898	Gm5754	X	0	0	0	0	0	0	0	0	0	0	0	0	0	0	0	0	0	0	0	0	0	0	0	0	1	0	3	0	0	0	0	0	0	0	0	0	0	0	0	0	0	0	0	0	1	0	4
ENSMUSG00000090084	Srpx	X	0	0	0	0	0	0	0	0	0	0	0	0	0	0	0	0	0	0	0	0	0	0	0	0	0	0	0	0	0	0	0	0	0	0	0	0	0	0	0	0	1	0	3	0	0	0	0
ENSMUSG00000031174	Rpgr	X	0.637709	0.362291	1497.98	851.022	0.609549	0.390451	1071.59	686.413	0.603723	0.396277	1315.51	863.487	0.644239	0.355761	1602.87	885.133	0.835578	0.164422	1948.57	383.432	0.838656	0.161344	1678.15	322.849	0.868557	0.131443	1837	278.003	0.814494	0.185506	1620.03	368.971	0.765264	0.234736	1421.86	436.14	0.728	0.272	1132.04	422.96	0.748257	0.251743	1019.13	342.874	0.79803	0.20197	1051
ENSMUSG00000031173	Otc	X	0	0	0	0	0	0	0	0	0	0	0	0	0	0	0	0	0	0	0	0	0	0	0	0	0	0	0	0	0	0	0	0	0	0	0	0	0	0	0	0	0	0	0	0	0	0	0
ENSMUSG00000086996	4933416E14Rik	X	0	0	0	0	0	0	0	0	0	0	0	0	0	0	0	0	0	0	0	0	0	0	0	0	0	0	0	0	0	0	0	0	0	0	0	0	0	0	0	0	0	0	0	0	0	0	0
ENSMUSG00000058254	Tspan7	X	0.627451	0.372549	79.0588	46.9412	0.633333	0.366667	58.9	34.1	0.777778	0.222222	49	14	0.770492	0.229508	60.0984	17.9016	1	0	52	0	1	0	43	0	1	0	51	0	1	0	38	0	0.75842	0.24158	1086.82	346.183	0.703501	0.296499	1044.7	440.301	0.746073	0.253927	849.031	288.969	0.747253	0.252747	1191.87
ENSMUSG00000088404	5S_rRNA	X	0	0	0	0	0	0	0	0	0	0	0	0	0	0	0	0	0	0	0	0	0	0	0	0	0	0	0	0	0	0	0	0	0	0	0	0	0	0	0	0	0	1	0	3	0	0	0
ENSMUSG00000068200	Gm5931	X	0	0	0	0	0	0	0	0	1	0	11	0	1	0	13	0	1	0	7	0	0	0	0	0	0	0	0	0	0	0	0	0	1	0	16	0	1	0	12	0	0	0	0	0	0	0	0
ENSMUSG00000083262	Gm14470	X	0	0	0	0	0	0	0	0	0	0	0	0	0	0	0	0	0	0	0	0	0	0	0	0	0	0	0	0	0	0	0	0	0	0	0	0	0	0	0	0	0	0	0	0	0	0	0
ENSMUSG00000081308	Gm14480	X	0	0	0	0	0	0	0	0	0	0	0	0	0	0	0	0	1	0	14	0	0	0	0	0	0	0	0	0	0	0	0	0	1	0	17	0	0	0	0	0	0	0	0	0	0	0	0
ENSMUSG00000008035	Mid1ip1	X	0.5	0.5	152	152	0	1	0	126	0.625	0.375	175.625	105.375	0.428571	0.571429	73.7143	98.2857	1	0	268	0	1	0	194	0	1	0	252	0	1	0	219	0	0.631579	0.368421	1565.05	912.947	0.791667	0.208333	1111.5	292.5	0.571429	0.428571	863.429	647.571	0.761905	0.238095	1005.71
ENSMUSG00000085587	Gm14493	X	0	0	0	0	0	0	0	0	0	0	0	0	0	0	0	0	0	0	0	0	0	0	0	0	0	0	0	0	0	0	0	0	0	0	0	0	0	0	0	0	0	0	0	0	0	0	0
ENSMUSG00000081680	Gm14473	X	0	0	0	0	0	0	0	0	0	0	0	0	0	0	0	0	0	0	0	0	0	0	0	0	0	0	0	0	0	0	0	0	0	0	0	0	0	0	0	0	0	0	0	0	0	0	0
ENSMUSG00000083419	Gm14485	X	0	0	0	0	0	0	0	0	0	0	0	0	0	0	0	0	0	0	0	0	0	0	0	0	0	0	0	0	0	0	0	0	0	0	0	0	0	0	0	0	0	0	0	0	0	0	0
ENSMUSG00000080948	Gm14481	X	0	0	0	0	0	0	0	0	0	0	0	0	0	0	0	0	0	0	0	0	0	0	0	0	0	0	0	0	0	0	0	0	0	0	0	0	0	0	0	0	0	0	0	0	0	0	0
ENSMUSG00000095208	Gm14483	X	0	0	0	0	0	0	0	0	0	0	0	0	0	0	0	0	0	0	0	0	0	0	0	0	0	0	0	0	0	0	0	0	0	0	0	0	0	0	0	0	0	0	0	0	0	0	0
ENSMUSG00000096121	Gm14474	X	0	0	0	0	0	0	0	0	0	0	0	0	0	0	0	0	0	0	0	0	0	0	0	0	0	0	0	0	0	0	0	0	0	0	0	0	0	0	0	0	0	0	0	0	0	0	0
ENSMUSG00000096097	Gm14477	X	0	0	0	0	0	0	0	0	0	0	0	0	0	0	0	0	0	0	0	0	0	0	0	0	0	0	0	0	0	0	0	0	0	0	0	0	0	0	0	0	0	0	0	0	0	0	0
ENSMUSG00000094904	Gm14476	X	0	0	0	0	0	0	0	0	0	0	0	0	0	0	0	0	0	0	0	0	0	0	0	0	0	0	0	0	0	0	0	0	0	0	0	0	0	0	0	0	0	0	0	0	0	0	0
ENSMUSG00000095413	Gm14484	X	0	0	0	0	0	0	0	0	0	0	0	0	0	0	0	0	0	0	0	0	0	0	0	0	0	0	0	0	0	0	0	0	0	0	0	0	0	0	0	0	0	0	0	0	0	0	0
ENSMUSG00000095655	Gm14479	X	0	0	0	0	0	0	0	0	0	0	0	0	0	0	0	0	0	0	0	0	0	0	0	0	0	0	0	0	0	0	0	0	0	0	0	0	0	0	0	0	0	0	0	0	0	0	0
ENSMUSG00000095662	Gm14482	X	0	0	0	0	0	0	0	0	0	0	0	0	0	0	0	0	0	0	0	0	0	0	0	0	0	0	0	0	0	0	0	0	0	0	0	0	0	0	0	0	0	0	0	0	0	0	0
ENSMUSG00000095810	Gm14478	X	0	0	0	0	0	0	0	0	0	0	0	0	0	0	0	0	0	0	0	0	0	0	0	0	0	0	0	0	0	0	0	0	0	0	0	0	0	0	0	0	0	0	0	0	0	0	0
ENSMUSG00000095445	Gm14475	X	0	0	0	0	0	0	0	0	0	0	0	0	0	0	0	0	0	0	0	0	0	0	0	0	0	0	0	0	0	0	0	0	0	0	0	0	0	0	0	0	0	0	0	0	0	0	0
ENSMUSG00000069038	Gm4906	X	0	0	0	0	0	0	0	0	0	0	0	0	0	0	0	0	0	0	0	0	0	0	0	0	0	0	0	0	0	0	0	0	0	0	0	0	0	0	0	0	0	0	0	0	0	0	0
ENSMUSG00000083492	Gm14515	X	0	0	0	0	0	0	0	0	0	0	0	0	0	0	0	0	0	0	0	0	0	0	0	0	0	0	0	0	0	0	0	0	0	0	0	0	0	0	0	0	0	0	0	0	0	0	0
ENSMUSG00000080811	Gm14513	X	0	1	0	882	0.00809717	0.991903	4.9717	609.028	0	1	0	671	0	1	0	710	0.00409836	0.995902	3.4467	837.553	0.00387597	0.996124	2.5543	656.446	0.00289855	0.997101	1.9014	654.099	0	1	0	597	0.00294118	0.997059	3.7294	1264.27	0	1	0	708	0	1	0	604	0	1	0
ENSMUSG00000093792	AL671492.1	X	0	0	0	0	0	0	0	0	0	0	0	0	0	0	0	0	0	0	0	0	0	0	0	0	0	0	0	0	0	0	0	0	0	0	0	0	0	0	0	0	0	0	0	0	0	0	0
ENSMUSG00000065825	U6	X	0	0	0	0	0	0	0	0	0	0	0	0	0	0	0	0	0	0	0	0	0	0	0	0	0	0	0	0	0	0	0	0	0	0	0	0	0	0	0	0	0	0	0	0	0	0	0
ENSMUSG00000082146	Rpl23a-ps13	X	0	0	0	0	0	0	0	0	0	0	0	0	0	0	0	0	0	0	0	0	0	0	0	0	0	0	0	0	0	0	0	0	0	0	0	0	0	0	0	0	0	0	0	0	0	0	0
ENSMUSG00000083439	Gm14491	X	0	0	0	0	0	0	0	0	0	0	0	0	0	0	0	0	0	0	0	0	0	0	0	0	0	0	0	0	0	0	0	0	0	0	0	0	0	0	0	0	0	0	0	0	0	0	0
ENSMUSG00000081947	Gm14512	X	0	0	0	0	0	0	0	0	0	0	0	0	0	0	0	0	0	0	0	0	0	0	0	0	0	0	0	0	0	0	0	0	0	0	0	0	0	0	0	0	0	0	0	0	0	0	0
ENSMUSG00000040363	Bcor	X	0.712456	0.287544	1413.51	570.487	0.691131	0.308869	1033.93	462.067	0.708232	0.291768	1246.49	513.511	0.689834	0.310166	1365.18	613.818	0.931227	0.0687732	1155.65	85.3476	0.924771	0.0752294	1094	88.9963	0.882562	0.117438	1011.42	134.584	0.888502	0.111498	1005.78	126.216	0.727698	0.272302	3938.3	1473.7	0.748233	0.251767	2992.93	1007.07	0.768036	0.231964	2786.43	841.567	0.808583	0.191417	2823.57
ENSMUSG00000087271	2900008C10Rik	X	0.333333	0.666667	1	2	0.833333	0.166667	8.3333	1.6667	0	1	0	3	0.166667	0.833333	1.6667	8.3333	1	0	3	0	0	0	0	0	1	0	6	0	1	0	2	0	0.8	0.2	12	3	0.333333	0.666667	4.6667	9.3333	0.642857	0.357143	13.5	7.5	0.714286	0.285714	11.4286
ENSMUSG00000083486	Gm14521	X	0	0	0	0	0	0	0	0	0	0	0	0	0	0	0	0	0	0	0	0	0	0	0	0	0	0	0	0	0	0	0	0	0	0	0	0	0	0	0	0	0	0	0	0	0	0	0
ENSMUSG00000087591	Gm14635	X	0	0	0	0	0	0	0	0	0	0	0	0	0	0	0	0	1	0	3	0	0	0	0	0	0.2	0.8	0.6	2.4	0	0	0	0	0	0	0	0	0	0	0	0	0	0	0	0	0	0	0
ENSMUSG00000081461	Rpl30-ps11	X	0	1	0	63	0	0	0	0	0	1	0	65	0	0	0	0	0	0	0	0	0	0	0	0	0	0	0	0	0	0	0	0	0	1	0	85	0	0	0	0	0	0	0	0	0	0	0
ENSMUSG00000031007	Atp6ap2	X	0.515957	0.484043	3507.48	3290.52	0.523268	0.476732	2652.44	2416.56	0.516724	0.483276	3542.66	3313.34	0.539254	0.460746	4010.43	3426.57	0.754556	0.245444	4180.24	1359.76	0.73834	0.26166	3469.46	1229.54	0.716112	0.283888	3754.57	1488.43	0.720471	0.279529	3626.13	1406.87	0.58126	0.41874	2488.95	1793.05	0.618483	0.381517	2232.1	1376.9	0.596102	0.403898	2112.59	1431.41	0.608832	0.391168	2206.41
ENSMUSG00000083199	Gm9432	X	0	1	0	155	0	1	0	101	0	1	0	138	0	1	0	168	0.0833333	0.916667	10.0833	110.917	0	1	0	128	0	1	0	142	0	1	0	128	0	1	0	156	0	1	0	180	0	1	0	151	0	1	0
ENSMUSG00000079871	Gm4984	X	0.4	0.6	12.8	19.2	0.222222	0.777778	4	14	0.117647	0.882353	2.9412	22.0588	0.4	0.6	8.4	12.6	0	0	0	0	0	0	0	0	1	0	8	0	1	0	1	0	0.3	0.7	9.9	23.1	0.4	0.6	8.4	12.6	0.6	0.4	9.6	6.4	1	0	10
ENSMUSG00000044148	1810030O07Rik	X	0.219963	0.780037	440.586	1562.41	0.236819	0.763181	325.153	1047.85	0.242839	0.757161	461.152	1437.85	0.243395	0.756605	504.315	1567.69	0.404782	0.595218	585.314	860.686	0.367067	0.632933	526.374	907.626	0.355607	0.644393	502.472	910.528	0.348018	0.651982	468.78	878.22	0.364738	0.635262	655.069	1140.93	0.371611	0.628389	537.349	908.651	0.376087	0.623913	589.704	978.296	0.403101	0.596899	574.419
ENSMUSG00000086473	Gm16265	X	0	0	0	0	0	0	0	0	0	0	0	0	0	0	0	0	0	0	0	0	0	0	0	0	0	0	0	0	0	0	0	0	0	0	0	0	0	0	0	0	0	0	0	0	0	0	0
ENSMUSG00000064127	Med14	X	0.557884	0.442116	1770.16	1402.84	0.547276	0.452724	1449.73	1199.27	0.558808	0.441192	1693.19	1336.81	0.587515	0.412485	2339.49	1642.51	0.845116	0.154884	2684.09	491.911	0.809419	0.190581	2351.36	553.636	0.73191	0.26809	2259.41	827.592	0.772608	0.227392	2284.6	672.397	0.679343	0.320657	6787.99	3204.01	0.657237	0.342763	5467.55	2851.45	0.653089	0.346911	5581.95	2965.05	0.652058	0.347942	5525.54
ENSMUSG00000085891	Gm14634	X	1	0	3	0	0.5	0.5	2.5	2.5	0.285714	0.714286	2.2857	5.7143	0.5	0.5	5	5	0.75	0.25	9.75	3.25	0.75	0.25	12	4	0.888889	0.111111	12.4444	1.5556	0.8	0.2	5.6	1.4	0	0	0	0	0	1	0	9	0.818182	0.181818	8.1818	1.8182	0.6	0.4	3
ENSMUSG00000077858	AL662925.1	X	0	0	0	0	0	0	0	0	0	0	0	0	0	0	0	0	0	0	0	0	0	0	0	0	0	0	0	0	0	0	0	0	0	0	0	0	0	0	0	0	0	0	0	0	0	0	0
ENSMUSG00000083760	Gm14524	X	1	0	1	0	1	0	2	0	1	0	1	0	1	0	2	0	0	0	0	0	1	0	2	0	0	0	0	0	1	0	2	0	0	0	0	0	0	0	0	0	0	0	0	0	0	0	0
ENSMUSG00000083307	AA414768	X	0.961538	0.0384615	47.1154	1.8846	0.823529	0.176471	26.3529	5.6471	0.555556	0.444444	13.8889	11.1111	0.818182	0.181818	25.3636	5.6364	1	0	10	0	1	0	11	0	1	0	17	0	1	0	12	0	0.789474	0.210526	42.6316	11.3684	1	0	29	0	0.5	0.5	11	11	1	0	20
ENSMUSG00000083751	Gm14534	X	0	0	0	0	0	0	0	0	0	0	0	0	0	0	0	0	0	0	0	0	0	0	0	0	0	0	0	0	0	0	0	0	0	0	0	0	0	0	0	0	0	0	0	0	0	0	0
ENSMUSG00000087424	5730405O15Rik	X	0.40146	0.59854	48.1752	71.8248	0.427184	0.572816	47.8447	64.1553	0.420732	0.579268	59.3232	81.6768	0.421053	0.578947	65.2632	89.7368	0.792683	0.207317	64.2073	16.7927	0.935484	0.0645161	61.7419	4.2581	0.737864	0.262136	69.3592	24.6408	0.651685	0.348315	57.3483	30.6517	0.704918	0.295082	46.5246	19.4754	0.711538	0.288462	24.9038	10.0962	0.681818	0.318182	14.3182	6.6818	0.814815	0.185185	23.6296
ENSMUSG00000031010	Usp9x	X	0.510981	0.489019	43912.7	42025.3	0.512877	0.487123	33374.5	31698.5	0.529561	0.470439	39376.1	34979.9	0.5332	0.4668	50156.5	43910.5	0.772553	0.227447	42246.3	12437.7	0.771329	0.228671	38426.8	11392.2	0.754316	0.245684	40441.1	13171.9	0.746663	0.253337	39865.1	13525.9	0.663695	0.336305	29065.9	14728.1	0.661624	0.338376	23109.2	11818.8	0.701994	0.298006	21647.4	9189.6	0.696292	0.303708	21343.5
ENSMUSG00000094574	Gm15027	X	0	0	0	0	0	0	0	0	0	0	0	0	0	0	0	0	0	0	0	0	0	0	0	0	0	0	0	0	0	0	0	0	0	0	0	0	0	0	0	0	0	0	0	0	0	0	0
ENSMUSG00000094259	Gm14536	X	0	0	0	0	0	0	0	0	0	0	0	0	0	0	0	0	0	0	0	0	0	0	0	0	0	0	0	0	0	0	0	0	0	0	0	0	0	0	0	0	0	0	0	0	0	0	0
ENSMUSG00000084349	Rpl3-ps1	X	0.000885292	0.999115	8.497	9589.5	0.000187617	0.999812	1.2679	6756.73	0.000801282	0.999199	7.3654	9184.63	0	1	0	8809	0.000495663	0.999504	4.8064	9692.19	0.000159185	0.999841	1.2512	7858.75	0	1	0	8430	0	1	0	7908	0	1	0	9344	0.00065445	0.999346	5.0543	7717.95	0	1	0	7082	0.000492207	0.999508	3.6158
ENSMUSG00000065813	n-R5s3	X	0	0	0	0	0	0	0	0	0	0	0	0	0	0	0	0	0	0	0	0	0	0	0	0	0	0	0	0	0	0	0	0	0	0	0	0	0	0	0	0	0	0	0	0	0	0	0
ENSMUSG00000083364	Gm14535	X	0	1	0	369	0	1	0	275	0	1	0	272	0	1	0	307	0	1	0	257	0	1	0	251	0	1	0	236	0	1	0	267	0	1	0	534	0	1	0	434	0	1	0	359	0	1	0
ENSMUSG00000082090	Gm16481	X	0	0	0	0	0	0	0	0	0	0	0	0	0	1	0	1	0	0	0	0	1	0	1	0	0	0	0	0	0	0	0	0	0	0	0	0	0	0	0	0	0	0	0	0	0	0	0
ENSMUSG00000000787	Ddx3x	X	0.542159	0.457841	17852.2	15075.8	0.500434	0.499566	13021.8	12999.2	0.540732	0.459268	16636.2	14129.8	0.530167	0.469833	18552.1	16440.9	0.633255	0.366745	19009.7	11009.3	0.630714	0.369286	16870.3	9877.67	0.621574	0.378426	17021.2	10362.8	0.61567	0.38433	17310.2	10805.8	0.573459	0.426541	39491.8	29374.2	0.578085	0.421915	32409.2	23653.8	0.578693	0.421307	32549.2	23696.8	0.575525	0.424475	33827.6
ENSMUSG00000081255	Gm5380	X	0.75	0.25	11.25	3.75	1	0	6	0	0.9	0.1	11.7	1.3	0.545455	0.454545	10.9091	9.0909	1	0	4	0	0.5	0.5	2.5	2.5	0.75	0.25	6.75	2.25	1	0	12	0	0.412979	0.587021	99.941	142.059	0.388664	0.611336	70.7368	111.263	0.334356	0.665644	78.5736	156.426	0.485714	0.514286	95.6857
ENSMUSG00000080914	Gm7129	X	0	1	0	1	0	1	0	3	1	0	3	0	0	0	0	0	0	1	0	1	0	0	0	0	0	1	0	3	0	0	0	0	0	0	0	0	0	1	0	4	0	1	0	1	0	1	0
ENSMUSG00000080818	Gm9434	X	0	1	0	2	0	1	0	3	0	1	0	7	0	1	0	5	0	1	0	9	0	0	0	0	0	1	0	9	0	0	0	0	0	0	0	0	0.5	0.5	2.5	2.5	0	0	0	0	0	0	0
ENSMUSG00000051228	Nyx	X	0	1	0	16	0.166667	0.833333	2.5	12.5	0.5	0.5	8	8	0.833333	0.166667	10	2	1	0	5	0	1	0	6	0	1	0	13	0	1	0	5	0	0.111111	0.888889	2	16	0.5	0.5	11	11	0.555556	0.444444	8.8889	7.1111	0.818182	0.181818	17.1818
ENSMUSG00000081597	Gm14506	X	0	0	0	0	0	0	0	0	0	0	0	0	0	0	0	0	0	0	0	0	0	0	0	0	0	0	0	0	0	0	0	0	1	0	2	0	1	0	2	0	1	0	1	0	1	0	1
ENSMUSG00000031012	Cask	X	0.660671	0.339329	1257.92	646.082	0.62578	0.37422	792.237	473.763	0.675627	0.324373	896.557	430.443	0.675241	0.324759	1000.03	480.968	0.940823	0.0591767	2299.37	144.628	0.956204	0.0437956	1888.5	86.4964	0.94964	0.0503597	2048.37	108.626	0.9511	0.0488998	1672.99	86.0147	0.665762	0.334238	3470.62	1742.38	0.671225	0.328775	2846.67	1394.33	0.671714	0.328286	2788.96	1363.04	0.704626	0.295374	3419.55
ENSMUSG00000040229	Gpr34	X	0	0	0	0	0	0	0	0	0	0	0	0	0	0	0	0	0	0	0	0	0	0	0	0	0	0	0	0	0	0	0	0	0	0	0	0	0	0	0	0	0	0	0	0	0	0	0
ENSMUSG00000093217	AL671117.1	X	0	0	0	0	0	0	0	0	0	0	0	0	0	0	0	0	0	0	0	0	0	0	0	0	0	0	0	0	0	0	0	0	0	0	0	0	0	0	0	0	0	0	0	0	0	0	0
ENSMUSG00000047678	Gpr82	X	0	0	0	0	0	0	0	0	0	0	0	0	0	0	0	0	0	0	0	0	0	0	0	0	0	0	0	0	0	0	0	0	0	0	0	0	0	0	0	0	0	0	0	0	0	0	0
ENSMUSG00000082736	Gm5381	X	0	0	0	0	0	0	0	0	0	0	0	0	0	0	0	0	0	0	0	0	0	0	0	0	0	0	0	0	0	0	0	0	0	0	0	0	0	0	0	0	0	0	0	0	0	0	0
ENSMUSG00000088706	U6	X	0	0	0	0	0	0	0	0	0	0	0	0	0	0	0	0	0	0	0	0	0	0	0	0	0	0	0	0	0	0	0	0	0	0	0	0	0	0	0	0	0	0	0	0	0	0	0
ENSMUSG00000061065	Gm5382	X	0	0	0	0	0	0	0	0	0	0	0	0	0	0	0	0	0	0	0	0	0	0	0	0	0	0	0	0	0	0	0	0	0	0	0	0	0	0	0	0	0	0	0	0	0	0	0
ENSMUSG00000080733	Gm14867	X	0	0	0	0	0	0	0	0	0	0	0	0	0	0	0	0	0	0	0	0	0	0	0	0	0	0	0	0	0	0	0	0	0	0	0	0	0	0	0	0	0	0	0	0	0	0	0
ENSMUSG00000064772	U2	X	0	0	0	0	0	0	0	0	0	0	0	0	0	0	0	0	0	0	0	0	0	0	0	0	0	0	0	0	0	0	0	0	0	0	0	0	0	0	0	0	0	0	0	0	0	0	0
ENSMUSG00000084907	Gm14505	X	0	1	0	8	0	0	0	0	0	1	0	7	0	1	0	3	0	0	0	0	0	0	0	0	0	0	0	0	0	0	0	0	0	1	0	2	0	1	0	1	0	0	0	0	0	0	0
ENSMUSG00000081763	Gm9435	X	0	0	0	0	0	0	0	0	0	0	0	0	0	0	0	0	0	0	0	0	0	0	0	0	0	0	0	0	0	0	0	0	0	0	0	0	0	0	0	0	0	0	0	0	0	0	0
ENSMUSG00000045217	Ppp1r2-ps9	X	0	0	0	0	0	0	0	0	0	0	0	0	0	0	0	0	0	0	0	0	0	0	0	0	0	0	0	0	0	0	0	0	0	0	0	0	0	0	0	0	0	0	0	0	0	0	0
ENSMUSG00000082838	Gm14519	X	0	0	0	0	0	0	0	0	0	0	0	0	1	0	7	0	0	0	0	0	1	0	9	0	1	0	7	0	0	0	0	0	0	0	0	0	0	0	0	0	1	0	4	0	0	0	0
ENSMUSG00000083931	Gm14518	X	0	0	0	0	0	0	0	0	0	0	0	0	0	0	0	0	0	0	0	0	0	0	0	0	0	0	0	0	0	0	0	0	0	0	0	0	0	0	0	0	0	0	0	0	0	0	0
ENSMUSG00000081994	Gm14517	X	0	0	0	0	0	0	0	0	0	0	0	0	0	0	0	0	0	0	0	0	0	0	0	0	0	0	0	0	0	0	0	0	0	0	0	0	0	0	0	0	0	0	0	0	0	0	0
ENSMUSG00000070258	U6	X	0	0	0	0	0	0	0	0	0	0	0	0	0	0	0	0	0	0	0	0	0	0	0	0	0	0	0	0	0	0	0	0	0	0	0	0	0	0	0	0	0	0	0	0	0	0	0
ENSMUSG00000093014	AL732400.1	X	0	0	0	0	0	0	0	0	0	0	0	0	0	0	0	0	0	0	0	0	0	0	0	0	0	0	0	0	0	0	0	0	0	0	0	0	0	0	0	0	0	0	0	0	0	0	0
ENSMUSG00000070240	U6	X	0	0	0	0	0	0	0	0	0	0	0	0	0	0	0	0	0	0	0	0	0	0	0	0	0	0	0	0	0	0	0	0	0	0	0	0	0	0	0	0	0	0	0	0	0	0	0
ENSMUSG00000086048	Drr1	X	0	0	0	0	0	0	0	0	0	0	0	0	0	0	0	0	0	0	0	0	0	0	0	0	0	0	0	0	0	0	0	0	0	0	0	0	0	1	0	1	0	1	0	5	0	0	0
ENSMUSG00000081312	Gm14520	X	0	0	0	0	0	0	0	0	0	0	0	0	0	0	0	0	0	0	0	0	0	0	0	0	0	0	0	0	0	0	0	0	0	0	0	0	0	0	0	0	0	0	0	0	0	0	0
ENSMUSG00000083551	Gm14516	X	0	0	0	0	0	0	0	0	0	0	0	0	0	0	0	0	0	0	0	0	0	0	0	0	0	0	0	0	0	0	0	0	0	0	0	0	0	0	0	0	0	0	0	0	0	0	0
ENSMUSG00000023257	Cypt1	X	0	0	0	0	0	0	0	0	0	0	0	0	0	0	0	0	0	0	0	0	0	0	0	0	0	0	0	0	0	0	0	0	0	0	0	0	0	0	0	0	0	0	0	0	0	0	0
ENSMUSG00000083288	Csnk2a1-ps	X	1	0	9	0	0	0	0	0	0	0	0	0	0	1	0	7	0	0	0	0	0	0	0	0	1	0	10	0	0	0	0	0	0	0	0	0	0	0	0	0	0	0	0	0	1	0	7
ENSMUSG00000025037	Maoa	X	0.542056	0.457944	1084.65	916.346	0.59	0.41	844.29	586.71	0.486034	0.513966	678.989	718.011	0.612732	0.387268	1051.45	664.552	0.993939	0.00606061	1073.45	6.5455	0.923077	0.0769231	963.692	80.3077	0.990909	0.00909091	884.882	8.1182	0.97449	0.0255102	914.071	23.9286	0.562992	0.437008	2530.65	1964.35	0.570957	0.429043	2092.56	1572.44	0.586555	0.413445	1869.94	1318.06	0.610811	0.389189	2091.42
ENSMUSG00000040147	Maob	X	0	0	0	0	0	1	0	5	1	0	5	0	0	1	0	2	0	0	0	0	0	0	0	0	0	0	0	0	0	1	0	2	1	0	25	0	1	0	19	0	0.6	0.4	12.6	8.4	1	0	24
ENSMUSG00000040138	Ndp	X	0	0	0	0	0	0	0	0	1	0	1	0	0	0	0	0	1	0	6	0	0	0	0	0	1	0	2	0	0	0	0	0	0.2	0.8	1.2	4.8	0	0	0	0	0	1	0	2	0	0	0
ENSMUSG00000025038	Efhc2	X	0.0794393	0.920561	22.9579	266.042	0.0671141	0.932886	15.1007	209.899	0.0756303	0.92437	22.9916	281.008	0.0944625	0.905537	33.7231	323.277	0.480769	0.519231	30.7692	33.2308	0.23913	0.76087	18.1739	57.8261	0.65	0.35	41.6	22.4	0.341463	0.658537	31.7561	61.2439	0.158505	0.841495	161.834	859.166	0.152648	0.847352	119.065	660.935	0.0995608	0.900439	87.713	793.287	0.118143	0.881857	98.5316
ENSMUSG00000081858	Gm14514	X	0	1	0	21	0.222222	0.777778	4	14	0.0666667	0.933333	1.5333	21.4667	0.25	0.75	8.5	25.5	0.25	0.75	1.5	4.5	0	1	0	6	0.75	0.25	4.5	1.5	0.153846	0.846154	2.3077	12.6923	0.0674157	0.932584	5.9326	82.0674	0.06	0.94	3.72	58.28	0.111111	0.888889	9.4444	75.5556	0.038961	0.961039	2.7273
ENSMUSG00000065242	U6	X	0	0	0	0	0	0	0	0	0	0	0	0	0	0	0	0	0	0	0	0	0	1	0	2	0	1	0	1	0	0	0	0	0	0	0	0	0	0	0	0	0	0	0	0	0	1	0
ENSMUSG00000025040	Fundc1	X	0.515528	0.484472	502.124	471.876	0.443609	0.556391	399.248	500.752	0.524362	0.475638	468.78	425.22	0.40678	0.59322	584.136	851.864	0.639175	0.360825	401.402	226.598	0.644836	0.355164	470.086	258.914	0.695502	0.304498	416.606	182.394	0.638889	0.361111	514.306	290.694	0.644737	0.355263	555.763	306.237	0.701571	0.298429	515.654	219.345	0.737313	0.262687	492.525	175.475	0.616071	0.383929	439.259
ENSMUSG00000083140	Gm5073	X	0	0	0	0	0	0	0	0	0	0	0	0	0	0	0	0	0	0	0	0	0	0	0	0	0	0	0	0	0	0	0	0	0	0	0	0	0	0	0	0	0	0	0	0	0	0	0
ENSMUSG00000081614	Gm9436	X	0	0	0	0	0	0	0	0	0	0	0	0	0.8	0.2	3.2	0.8	1	0	1	0	1	0	7	0	0	0	0	0	1	0	2	0	1	0	7	0	1	0	2	0	0.833333	0.166667	5	1	1	0	3
ENSMUSG00000096716	Gm5755	X	0	0	0	0	0	0	0	0	0	0	0	0	0	0	0	0	0	0	0	0	0	0	0	0	0	0	0	0	0	0	0	0	0	0	0	0	0	0	0	0	0	0	0	0	0	0	0
ENSMUSG00000096235	Gm5123	X	0	0	0	0	0	0	0	0	0	0	0	0	0	0	0	0	0	0	0	0	0	0	0	0	0	0	0	0	0	0	0	0	0	0	0	0	0	0	0	0	0	0	0	0	0	0	0
ENSMUSG00000025043	Dusp21	X	0	0	0	0	0	0	0	0	0	0	0	0	0	0	0	0	0	0	0	0	0	0	0	0	0	0	0	0	0	0	0	0	0	0	0	0	0	0	0	0	0	0	0	0	0	0	0
ENSMUSG00000037369	Kdm6a	X	0.490688	0.509312	4768.01	4948.99	0.414448	0.585552	2756.9	3895.1	0.474472	0.525528	4137.4	4582.6	0.448427	0.551573	4500.86	5536.14	0.525778	0.474222	4994.89	4505.11	0.500673	0.499327	3775.57	3765.43	0.559627	0.440373	4748.99	3737.01	0.475719	0.524281	3777.21	4162.79	0.568017	0.431983	6166.39	4689.61	0.465027	0.534973	3642.56	4190.44	0.52045	0.47955	4749.11	4375.89	0.477601	0.522399	3812.69
ENSMUSG00000065068	n-R5s5	X	0	0	0	0	0	0	0	0	0	0	0	0	0	0	0	0	0	0	0	0	0	0	0	0	0	0	0	0	0	0	0	0	0	0	0	0	0	0	0	0	0	0	0	0	0	0	0
ENSMUSG00000081271	Gm14883	X	0	0	0	0	0	0	0	0	0	0	0	0	0	0	0	0	0	0	0	0	0	0	0	0	0	0	0	0	0	0	0	0	0	0	0	0	0	0	0	0	0	0	0	0	0	0	0
ENSMUSG00000037358	4930578C19Rik	X	0	0	0	0	0	0	0	0	0	0	0	0	0	0	0	0	0	0	0	0	0	0	0	0	0	0	0	0	0	0	0	0	0	0	0	0	0	0	0	0	0	0	0	0	0	0	0
ENSMUSG00000082757	Gm6923	X	0	0	0	0	0	0	0	0	0	0	0	0	0	0	0	0	0	0	0	0	0	0	0	0	0	0	0	0	0	0	0	0	0	0	0	0	0	0	0	0	0	0	0	0	0	0	0
ENSMUSG00000081654	Gm5383	X	0	0	0	0	0	0	0	0	0	0	0	0	0	0	0	0	1	0	2	0	0	0	0	0	0	0	0	0	0	0	0	0	0	0	0	0	0	0	0	0	0	0	0	0	0	0	0
ENSMUSG00000065422	Mir221	X	1	0	5	0	0.8	0.2	4	1	0	0	0	0	0.142857	0.857143	0.5714	3.4286	1	0	2	0	1	0	4	0	1	0	1	0	1	0	4	0	0.857143	0.142857	12	2	0.933333	0.0666667	13.0667	0.9333	0.842105	0.157895	16	3	0.863636	0.136364	19
ENSMUSG00000065471	Mir222	X	0	0	0	0	0	0	0	0	0	0	0	0	0	0	0	0	0	0	0	0	0	0	0	0	0	0	0	0	0	0	0	0	0	0	0	0	0	0	0	0	0	0	0	0	0	0	0
ENSMUSG00000073274	Gm14636	X	0.777778	0.222222	52.8889	15.1111	0.77193	0.22807	52.4912	15.5088	0.807018	0.192982	33.8947	8.1053	0.848485	0.151515	102.667	18.3333	1	0	39	0	1	0	29	0	1	0	40	0	1	0	40	0	0.809045	0.190955	167.472	39.5276	0.823961	0.176039	289.21	61.7897	0.839623	0.160377	225.019	42.9811	0.90228	0.0977199	258.052
ENSMUSG00000077277	U6	X	0	0	0	0	0	0	0	0	0	0	0	0	0	0	0	0	0	0	0	0	0	0	0	0	0	0	0	0	0	0	0	0	0	0	0	0	0	0	0	0	0	0	0	0	0	0	0
ENSMUSG00000082680	Gm14885	X	0	0	0	0	0	0	0	0	0	0	0	0	1	0	1	0	0	0	0	0	0	0	0	0	0	0	0	0	0	0	0	0	0	0	0	0	0	0	0	0	0	0	0	0	0	0	0
ENSMUSG00000068149	BC049702	X	0	0	0	0	0	0	0	0	0	0	0	0	0	0	0	0	0	0	0	0	0	0	0	0	0	0	0	0	0	0	0	0	0	0	0	0	0	0	0	0	0	0	0	0	0	0	0
ENSMUSG00000084327	Gm14531	X	0	0	0	0	0	0	0	0	0	0	0	0	0	0	0	0	0	0	0	0	0	0	0	0	0	0	0	0	0	0	0	0	0	0	0	0	0	0	0	0	0	0	0	0	0	1	0
ENSMUSG00000065091	U6	X	0	0	0	0	0	0	0	0	0	0	0	0	0	0	0	0	0	0	0	0	0	0	0	0	0	0	0	0	0	0	0	0	0	0	0	0	0	0	0	0	0	0	0	0	0	0	0
ENSMUSG00000081735	Gm14530	X	0	0	0	0	0	0	0	0	0	1	0	5	0	0	0	0	0	1	0	8	0	0	0	0	0	0	0	0	0	0	0	0	0	0	0	0	0	0	0	0	0	0	0	0	0	0	0
ENSMUSG00000084186	Rpl36-ps10	X	1	0	9	0	1	0	5	0	1	0	7	0	1	0	9	0	1	0	11	0	0	0	0	0	0	0	0	0	1	0	2	0	0	0	0	0	1	0	9	0	0	0	0	0	0	0	0
ENSMUSG00000080998	Gm5384	X	0	0	0	0	0	0	0	0	0	0	0	0	0	0	0	0	0	0	0	0	0	0	0	0	0	0	0	0	0	0	0	0	0	0	0	0	0	0	0	0	0	0	0	0	0	1	0
ENSMUSG00000037347	Chst7	X	0.888889	0.111111	16.8889	2.1111	1	0	6	0	0.75	0.25	15.75	5.25	0.923077	0.0769231	12.9231	1.0769	0.875	0.125	8.75	1.25	1	0	10	0	1	0	12	0	1	0	12	0	0.81746	0.18254	112.809	25.1905	0.775701	0.224299	108.598	31.4019	0.681416	0.318584	79.0442	36.9558	0.777778	0.222222	125.222
ENSMUSG00000037341	Slc9a7	X	0.642857	0.357143	170.357	94.6429	0.635135	0.364865	145.446	83.5541	0.70297	0.29703	240.416	101.584	0.7	0.3	289.8	124.2	1	0	303	0	0.990291	0.00970874	265.398	2.6019	1	0	311	0	0.987952	0.0120482	292.434	3.5663	0.661871	0.338129	283.942	145.058	0.616279	0.383721	268.698	167.302	0.621795	0.378205	254.314	154.686	0.62069	0.37931	214.759
ENSMUSG00000083033	Gm9083	X	0.833333	0.166667	170	34	0.8	0.2	115.2	28.8	0	1	0	197	0.5	0.5	92	92	0.8	0.2	134.4	33.6	0.285714	0.714286	40.5714	101.429	0.5	0.5	100.5	100.5	1	0	144	0	1	0	229	0	0.0909091	0.909091	16.7273	167.273	0.142857	0.857143	18.8571	113.143	1	0	148
ENSMUSG00000087415	Gm14529	X	0	0	0	0	0	0	0	0	0	0	0	0	0	0	0	0	0	0	0	0	0	0	0	0	0	0	0	0	0	0	0	0	0	0	0	0	0	0	0	0	0	0	0	0	0	0	0
ENSMUSG00000060090	Rp2h	X	0.494667	0.505333	1844.12	1883.88	0.493238	0.506762	1596.12	1639.88	0.458896	0.541104	1855.77	2188.23	0.525585	0.474415	2895.98	2614.02	0.897698	0.102302	1756.8	200.205	0.854438	0.145562	1799.45	306.554	0.855742	0.144258	1540.34	259.664	0.86439	0.13561	2170.48	340.516	0.645946	0.354054	1142.03	625.968	0.612275	0.387725	1133.32	717.678	0.68984	0.31016	1194.8	537.198	0.675567	0.324433	1183.59
ENSMUSG00000084137	Gm9085	X	0	0	0	0	0	1	0	2	1	0	2	0	0	1	0	3	0	0	0	0	1	0	4	0	0	0	0	0	0	0	0	0	0	0	0	0	0	0	0	0	0	0	0	0	0	0	0
ENSMUSG00000082855	Gm14537	X	0.722222	0.277778	26	10	0.8	0.2	26.4	6.6	0.567164	0.432836	22.1194	16.8806	0.710526	0.289474	34.8158	14.1842	1	0	25	0	1	0	25	0	0.911765	0.0882353	19.1471	1.8529	0.942857	0.0571429	23.5714	1.4286	0.723404	0.276596	23.1489	8.8511	0.96	0.04	31.68	1.32	0.875	0.125	21.875	3.125	0.840909	0.159091	26.0682
ENSMUSG00000037315	Phf16	X	0.558755	0.441245	4762.83	3761.17	0.541497	0.458503	3504.57	2967.43	0.603749	0.396251	5301.52	3479.48	0.589353	0.410647	5759.16	4012.84	0.968766	0.0312337	5405.72	174.284	0.949231	0.0507688	4658.83	249.173	0.953046	0.0469543	5229.36	257.638	0.947488	0.052512	5206.45	288.553	0.646538	0.353462	3480.32	1902.68	0.638317	0.361683	3060.09	1733.91	0.679801	0.320199	2976.17	1401.83	0.671034	0.328966	3229.02
ENSMUSG00000081529	Gm14884	X	0	0	0	0	0	0	0	0	0	0	0	0	0	0	0	0	0	0	0	0	0	0	0	0	0	0	0	0	0	0	0	0	0	0	0	0	0	0	0	0	0	0	0	0	0	0	0
ENSMUSG00000081390	Gm14538	X	0	0	0	0	0	0	0	0	0	0	0	0	0	0	0	0	0	0	0	0	0	0	0	0	0	0	0	0	0	0	0	0	0	0	0	0	0	0	0	0	0	0	0	0	0	0	0
ENSMUSG00000023070	Rgn	X	1	0	1	0	0	0	0	0	1	0	1	0	0	0	0	0	0	0	0	0	0	0	0	0	0	0	0	0	1	0	3	0	1	0	2	0	0.2	0.8	0.6	2.4	0.5	0.5	2	2	1	0	2
ENSMUSG00000084830	Gm14539	X	0	0	0	0	0	0	0	0	0	0	0	0	0	0	0	0	0	0	0	0	0	0	0	0	0	0	0	0	0	0	0	0	0	0	0	0	0	0	0	0	0	0	0	0	0	0	0
ENSMUSG00000064398	U2	X	1	0	4	0	0.2	0.8	0.8	3.2	1	0	6	0	0.5	0.5	2.5	2.5	1	0	4	0	1	0	5	0	0.909091	0.0909091	7.2727	0.7273	1	0	3	0	0	0	0	0	0.666667	0.333333	2.6667	1.3333	0.5	0.5	2	2	1	0	3
ENSMUSG00000031059	Ndufb11	X	0.516151	0.483849	1515.94	1421.06	0.492424	0.507576	1015.38	1046.62	0.539601	0.460399	1386.78	1183.22	0.515709	0.484291	1393.45	1308.55	0.641296	0.358704	2293.92	1283.08	0.619552	0.380448	1938.58	1190.42	0.641374	0.358626	1763.78	986.221	0.606524	0.393476	1714.64	1112.36	0.550742	0.449258	1821.85	1486.15	0.555266	0.444734	1383.72	1108.28	0.567228	0.432772	1297.25	989.749	0.591079	0.408921	1488.93
ENSMUSG00000031060	Rbm10	X	0.618557	0.381443	3707.01	2285.99	0.631579	0.368421	2518.74	1469.26	0.756757	0.243243	4235.57	1361.43	0.663265	0.336735	3468.21	1760.79	0.813559	0.186441	4690.17	1074.83	0.745614	0.254386	3668.42	1251.58	0.789474	0.210526	3988.42	1063.58	0.663158	0.336842	3058.48	1553.52	0.782051	0.217949	6253.28	1742.72	0.669231	0.330769	4040.82	1997.18	0.685484	0.314516	3857.9	1770.1	0.690647	0.309353	4411.86
ENSMUSG00000001924	Uba1	X	0.551977	0.448023	32130.6	26079.4	0.540603	0.459397	20685.1	17577.9	0.548305	0.451695	29817.4	24563.6	0.545879	0.454121	29517.3	24555.7	0.722516	0.277484	33436.6	12841.4	0.685373	0.314627	28268.2	12976.8	0.699909	0.300091	30003	12864	0.679797	0.320203	30556.9	14393.1	0.56628	0.43372	22670.5	17363.5	0.571475	0.428525	18493.5	13867.5	0.567752	0.432248	17705.3	13479.7	0.575137	0.424863	20593.9
ENSMUSG00000031065	Cdk16	X	0.529743	0.470257	4451.96	3952.04	0.505974	0.494026	2780.33	2714.67	0.541059	0.458941	4303.59	3650.41	0.517534	0.482466	3799.73	3542.27	0.698351	0.301649	5590.3	2414.7	0.661224	0.338776	4531.37	2321.63	0.659924	0.340076	4711.86	2428.14	0.658747	0.341253	4439.96	2300.04	0.596633	0.403367	2720.05	1838.95	0.58893	0.41107	2325.1	1622.9	0.638618	0.361382	1968.22	1113.78	0.607372	0.392628	2039.55
ENSMUSG00000031066	Usp11	X	0.585003	0.414997	2304.33	1634.67	0.581944	0.418056	1504.91	1081.09	0.621292	0.378708	2365.26	1441.74	0.597639	0.402361	1974.6	1329.4	0.877291	0.122709	6968.32	974.679	0.862297	0.137703	5550.61	886.392	0.867682	0.132318	6072.04	925.964	0.85295	0.14705	5089.55	877.45	0.663685	0.336315	992.873	503.127	0.654897	0.345103	869.703	458.297	0.693593	0.306407	681.802	301.198	0.664691	0.335309	725.842
ENSMUSG00000001127	Araf	X	0.511501	0.488499	2328.87	2224.13	0.525043	0.474957	1716.37	1552.63	0.545933	0.454067	2456.15	2042.85	0.514905	0.485095	2265.07	2133.93	0.644813	0.355187	3351.74	1846.26	0.643842	0.356158	2724.74	1507.26	0.673237	0.326763	2857.22	1386.78	0.628103	0.371897	2335.92	1383.08	0.582595	0.417405	2421.27	1734.73	0.600202	0.399798	2311.38	1539.62	0.608875	0.391125	2238.83	1438.17	0.592756	0.407244	2232.32
ENSMUSG00000065314	U6	X	0	0	0	0	0	0	0	0	0	0	0	0	0	0	0	0	0	0	0	0	0	0	0	0	0	0	0	0	0	0	0	0	0	0	0	0	0	0	0	0	0	0	0	0	0	0	0
ENSMUSG00000092838	AL671885.1	X	0	0	0	0	0	0	0	0	0	0	0	0	0	0	0	0	0	0	0	0	0	0	0	0	0	0	0	0	0	0	0	0	0	0	0	0	0	0	0	0	0	0	0	0	0	0	0
ENSMUSG00000082393	Gm15028	X	0	0	0	0	0	0	0	0	0	0	0	0	1	0	1	0	0	0	0	0	1	0	2	0	0	0	0	0	0	0	0	0	0	0	0	0	1	0	1	0	0	0	0	0	1	0	2
ENSMUSG00000037217	Syn1	X	0.736842	0.263158	72.2105	25.7895	0.5	0.5	47	47	0.625	0.375	42.5	25.5	0.285714	0.714286	31.7143	79.2857	1	0	30	0	1	0	27	0	0	0	0	0	0	0	0	0	0.875	0.125	83.125	11.875	0.666667	0.333333	64.6667	32.3333	0.777778	0.222222	76.2222	21.7778	0.5	0.5	30
ENSMUSG00000093408	AL671885.2	X	0	0	0	0	0	0	0	0	0	0	0	0	0	0	0	0	0	0	0	0	0	0	0	0	0	0	0	0	0	0	0	0	0	0	0	0	0	0	0	0	0	0	0	0	0	0	0
ENSMUSG00000001131	Timp1	X	0.401425	0.598575	317.527	473.473	0.309677	0.690323	143.381	319.619	0.423181	0.576819	255.601	348.399	0.435356	0.564644	259.908	337.092	0.945355	0.0546448	280.771	16.2295	0.970874	0.0291262	189.32	5.6796	0.940397	0.0596026	227.576	14.4238	0.948276	0.0517241	162.155	8.8448	0.558763	0.441237	433.6	342.4	0.578283	0.421717	379.932	277.068	0.648352	0.351648	368.264	199.736	0.657635	0.342365	401.815
ENSMUSG00000080757	Gm15029	X	0	0	0	0	0	0	0	0	0	0	0	0	0	0	0	0	0	0	0	0	0	0	0	0	0	0	0	0	0	0	0	0	0	0	0	0	0	0	0	0	0	0	0	0	0	0	0
ENSMUSG00000001128	Cfp	X	0.66763	0.33237	293.09	145.91	0.627907	0.372093	214.744	127.256	0.694444	0.305556	272.917	120.083	0.697548	0.302452	305.526	132.474	0.916923	0.0830769	409.865	37.1354	0.903114	0.0968858	335.959	36.0415	0.957516	0.0424837	348.536	15.4641	0.90411	0.0958904	271.233	28.7671	0.809955	0.190045	213.018	49.9819	0.686192	0.313808	198.31	90.6904	0.824468	0.175532	206.941	44.0585	0.856354	0.143646	188.398
ENSMUSG00000009406	Elk1	X	0.550319	0.449681	1519.98	1242.02	0.581072	0.418928	1106.94	798.058	0.570426	0.429574	1426.64	1074.36	0.566213	0.433787	1404.77	1076.23	0.849591	0.150409	1788.39	316.611	0.806681	0.193319	1502.85	360.154	0.814474	0.185526	1632.21	371.795	0.801773	0.198227	1350.19	333.815	0.59096	0.40904	684.332	473.668	0.667102	0.332898	705.127	351.873	0.712079	0.287921	647.279	261.721	0.691535	0.308465	586.422
ENSMUSG00000001134	Uxt	X	0.491557	0.508443	625.261	646.739	0.435013	0.564987	371.936	483.064	0.362256	0.637744	420.579	740.421	0.410138	0.589862	442.949	637.051	0.72381	0.27619	728.152	277.848	0.674352	0.325648	554.317	267.683	0.773256	0.226744	618.605	181.395	0.603825	0.396175	505.402	331.598	0.573198	0.426802	1011.69	753.305	0.552764	0.447236	690.402	558.598	0.518822	0.481178	714.417	662.583	0.620438	0.379562	769.963
ENSMUSG00000086877	A230072C01Rik	X	0.729167	0.270833	161.875	60.125	0.670635	0.329365	151.564	74.4365	0.668342	0.331658	159.734	79.2663	0.671309	0.328691	206.763	101.237	0.924765	0.0752351	329.216	26.7837	0.88141	0.11859	293.51	39.4904	0.847095	0.152905	254.976	46.0245	0.862179	0.137821	259.516	41.484	0.831731	0.168269	161.356	32.6442	0.735632	0.264368	128.736	46.2644	0.86413	0.13587	139.989	22.0109	0.778894	0.221106	136.306
ENSMUSG00000054737	Zfp182	X	0.470206	0.529794	648.885	731.115	0.463121	0.536879	540.925	627.075	0.442565	0.557435	515.588	649.412	0.446411	0.553589	744.168	922.832	0.826413	0.173587	967.729	203.271	0.777614	0.222386	856.931	245.069	0.8	0.2	935.2	233.8	0.756835	0.243165	859.764	276.236	0.594637	0.405363	330.618	225.382	0.591892	0.408108	362.238	249.762	0.631501	0.368499	322.065	187.935	0.662429	0.337571	358.374
ENSMUSG00000037167	Spaca5	X	0	0	0	0	0	0	0	0	0	0	0	0	0	0	0	0	0	0	0	0	0	0	0	0	0	0	0	0	0	1	0	1	0	0	0	0	0	0	0	0	0	0	0	0	0	0	0
ENSMUSG00000031079	Zfp300	X	1	0	70	0	0.72973	0.27027	50.3514	18.6486	0.875	0.125	62.125	8.875	0.714286	0.285714	47.8571	19.1429	1	0	76	0	1	0	49	0	1	0	54	0	1	0	44	0	0.811594	0.188406	64.9275	15.0725	0.833333	0.166667	48.3333	9.6667	0.92	0.08	33.12	2.88	0.877193	0.122807	63.1579
ENSMUSG00000062814	Ssxa1	X	0	0	0	0	0	0	0	0	0	0	0	0	0	0	0	0	0	0	0	0	0	0	0	0	0	0	0	0	0	0	0	0	0	0	0	0	0	0	0	0	0	0	0	0	0	0	0
ENSMUSG00000083892	Gm1848	X	0	1	0	44	0	1	0	38	0	1	0	27	0	1	0	43	0	1	0	67	0	1	0	40	0	1	0	34	0	0	0	0	0.25	0.75	15.25	45.75	0	1	0	49	0	1	0	32	0	0	0
ENSMUSG00000095316	AL671922.1	X	0	0	0	0	0	0	0	0	0	0	0	0	1	0	1	0	0	0	0	0	0	0	0	0	0	0	0	0	0	0	0	0	0	0	0	0	0	0	0	0	0	0	0	0	0	0	0
ENSMUSG00000087358	4930453H23Rik	X	0	1	0	2	0	0	0	0	0	0	0	0	0	0	0	0	0	0	0	0	1	0	1	0	0	0	0	0	1	0	1	0	0	1	0	2	0	0	0	0	0	1	0	1	0	1	0
ENSMUSG00000087586	Gm6938	X	0.888889	0.111111	40.8889	5.1111	0.833333	0.166667	15.8333	3.1667	0.918919	0.0810811	40.4324	3.5676	0.921875	0.078125	36.875	3.125	1	0	58	0	1	0	40	0	1	0	49	0	1	0	44	0	0.909091	0.0909091	18.1818	1.8182	0.71875	0.28125	12.9375	5.0625	0.9	0.1	11.7	1.3	0.909091	0.0909091	13.6364
ENSMUSG00000051537	Gm5124	X	0.666667	0.333333	19.3333	9.6667	0.666667	0.333333	6	3	0.647059	0.352941	11.6471	6.3529	0.916667	0.0833333	13.75	1.25	1	0	45	0	1	0	31	0	0.891892	0.108108	33	4	1	0	27	0	0.841667	0.158333	105.208	19.7917	0.869919	0.130081	104.39	15.6098	0.7	0.3	47.6	20.4	0.826087	0.173913	75.1739
ENSMUSG00000068122	Agtr2	X	0	0	0	0	0	0	0	0	0	0	0	0	0	0	0	0	0	0	0	0	0	0	0	0	0	0	0	0	0	0	0	0	0	0	0	0	1	0	4	0	0	0	0	0	1	0	2
ENSMUSG00000077430	SNORA17	X	0	0	0	0	0	0	0	0	0	0	0	0	0	0	0	0	0	0	0	0	0	0	0	0	0	0	0	0	0	0	0	0	0	0	0	0	0	0	0	0	0	0	0	0	0	0	0
ENSMUSG00000081641	Gm9439	X	0	1	0	1	1	0	1	0	0	0	0	0	0	0	0	0	0	0	0	0	0	1	0	1	0	0	0	0	0	0	0	0	0	0	0	0	0	0	0	0	0	0	0	0	0	0	0
ENSMUSG00000081475	Gm14558	X	0	0	0	0	0	0	0	0	0	0	0	0	0	0	0	0	0	0	0	0	0	0	0	0	0	0	0	0	0	0	0	0	0	0	0	0	0	0	0	0	0	0	0	0	0	0	0
ENSMUSG00000031089	Slc6a14	X	1	0	3	0	0	0	0	0	0	0	0	0	0	0	0	0	0	0	0	0	0	0	0	0	0	0	0	0	0	0	0	0	0	1	0	33	0	0	0	0	0	0	0	0	0	0	0
ENSMUSG00000088701	5S_rRNA	X	0	0	0	0	0	0	0	0	0	0	0	0	0	0	0	0	0	0	0	0	0	0	0	0	0	0	0	0	0	0	0	0	0	0	0	0	0	0	0	0	0	0	0	0	0	0	0
ENSMUSG00000065074	U6	X	0	0	0	0	0	0	0	0	0	0	0	0	0	0	0	0	0	0	0	0	0	0	0	0	0	0	0	0	0	0	0	0	0	0	0	0	0	0	0	0	0	0	0	0	0	0	0
ENSMUSG00000082175	Gm14563	X	0	0	0	0	0	0	0	0	0	0	0	0	0	0	0	0	0	0	0	0	0	0	0	0	0	0	0	0	0	0	0	0	0	0	0	0	0	0	0	0	0	0	0	0	0	0	0
ENSMUSG00000083030	Gm14561	X	0	0	0	0	0	0	0	0	0	0	0	0	0	0	0	0	0	0	0	0	0	0	0	0	0	0	0	0	0	0	0	0	0	0	0	0	0	0	0	0	0	0	0	0	0	0	0
ENSMUSG00000081064	Gm6071	X	0	0	0	0	0	0	0	0	0	0	0	0	0	0	0	0	0	0	0	0	0	0	0	0	0	0	0	0	0	0	0	0	0	0	0	0	0	0	0	0	0	0	0	0	0	0	0
ENSMUSG00000064685	U6	X	0	0	0	0	0	0	0	0	0	0	0	0	0	0	0	0	0	0	0	0	0	0	0	0	0	0	0	0	0	0	0	0	0	0	0	0	0	0	0	0	0	0	0	0	0	0	0
ENSMUSG00000085073	Gm14562	X	0	0	0	0	0	0	0	0	0	0	0	0	0	0	0	0	0	0	0	0	0	0	0	0	0	0	0	0	0	0	0	0	0	0	0	0	0	0	0	0	0	0	0	0	0	0	0
ENSMUSG00000083290	Gm15030	X	0	0	0	0	0	0	0	0	0	0	0	0	0	0	0	0	0	0	0	0	0	0	0	0	0	0	0	0	0	0	0	0	0	0	0	0	0	0	0	0	0	0	0	0	0	0	0
ENSMUSG00000052025	Ppp1r2-ps7	X	0	0	0	0	0	0	0	0	0	0	0	0	0	0	0	0	0	0	0	0	0	0	0	0	0	0	0	0	0	0	0	0	0	0	0	0	0	0	0	0	1	0	3	0	0	0	0
ENSMUSG00000064659	U6	X	0	0	0	0	0	0	0	0	0	0	0	0	0	0	0	0	0	0	0	0	0	0	0	0	0	0	0	0	0	0	0	0	0	0	0	0	0	0	0	0	0	0	0	0	0	0	0
ENSMUSG00000036782	Klhl13	X	0.65674	0.34326	21256.1	11109.9	0.628301	0.371699	16962.9	10035.1	0.651008	0.348992	17333.1	9291.92	0.642986	0.357014	22572.6	12533.4	0.966545	0.0334548	12453	431.031	0.928288	0.071712	13483.4	1041.62	0.945641	0.0543586	11089.5	637.464	0.92924	0.0707596	15789.7	1202.35	0.890367	0.109633	19327.2	2379.79	0.901192	0.0988078	17793.1	1950.86	0.90474	0.0952597	15351.6	1616.37	0.916537	0.0834633	17602.1
ENSMUSG00000080862	Gm14523	X	0	0	0	0	0	1	0	14	0	0	0	0	0	0	0	0	0	0	0	0	0	0	0	0	0	0	0	0	0	0	0	0	0	0	0	0	0	0	0	0	0	0	0	0	0	0	0
ENSMUSG00000082155	Gm7164	X	0	0	0	0	0	0	0	0	0	0	0	0	0	0	0	0	0	0	0	0	0	0	0	0	0	0	0	0	0	0	0	0	0	0	0	0	0	0	0	0	0	0	0	0	0	0	0
ENSMUSG00000036769	Wdr44	X	0	0	0	0	0	0	0	0	0	0	0	0	0	0	0	0	0	0	0	0	0	0	0	0	0	0	0	0	0	0	0	0	0	0	0	0	0	0	0	0	0	0	0	0	0	0	0
ENSMUSG00000081812	Gm4789	X	0	0	0	0	0	0	0	0	0	0	0	0	0	0	0	0	0	0	0	0	0	0	0	0	0	0	0	0	0	0	0	0	0	0	0	0	0	0	0	0	0	0	0	0	0	0	0
ENSMUSG00000068113	Gm4907	X	0	0	0	0	0	0	0	0	0	0	0	0	0	0	0	0	0	0	0	0	0	0	0	0	0	0	0	0	0	0	0	0	0	0	0	0	0	0	0	0	0	0	0	0	0	0	0
ENSMUSG00000090102	Gm4985	X	0	0	0	0	0	0	0	0	0	0	0	0	0	0	0	0	0	0	0	0	0	0	0	0	0	0	0	0	0	0	0	0	0	0	0	0	0	0	0	0	0	0	0	0	0	0	0
ENSMUSG00000093024	AL773580.1	X	0	0	0	0	0	0	0	0	0	0	0	0	0	0	0	0	0	0	0	0	0	0	0	0	0	0	0	0	0	0	0	0	0	0	0	0	0	0	0	0	0	0	0	0	0	0	0
ENSMUSG00000083099	Gm4732	X	0	0	0	0	0	0	0	0	0	0	0	0	0	0	0	0	0	0	0	0	0	0	0	0	0	0	0	0	0	0	0	0	0	0	0	0	0	0	0	0	0	0	0	0	0	0	0
ENSMUSG00000083475	Gm9440	X	0	0	0	0	0	0	0	0	0	0	0	0	0	0	0	0	0	0	0	0	0	0	0	0	0	0	0	0	0	0	0	0	0	0	0	0	0	0	0	0	0	0	0	0	0	0	0
ENSMUSG00000087133	Gm6956	X	0	0	0	0	0	0	0	0	0	0	0	0	0	0	0	0	0	0	0	0	0	0	0	0	0	0	0	0	0	0	0	0	0	0	0	0	0	0	0	0	0	0	0	0	0	0	0
ENSMUSG00000093253	AL671211.1	X	0	0	0	0	0	0	0	0	0	0	0	0	0	0	0	0	0	0	0	0	0	0	0	0	0	0	0	0	0	0	0	0	0	0	0	0	0	0	0	0	0	0	0	0	0	0	0
ENSMUSG00000084063	Gm5934	X	0	0	0	0	0	0	0	0	0	0	0	0	0	0	0	0	0	0	0	0	0	0	0	0	0	0	0	0	0	0	0	0	0	0	0	0	0	0	0	0	0	0	0	0	0	0	0
ENSMUSG00000081218	Gm4297	X	0	0	0	0	0	0	0	0	0	0	0	0	0	0	0	0	0	0	0	0	0	0	0	0	0	0	0	0	0	0	0	0	0	0	0	0	0	0	0	0	0	0	0	0	0	0	0
ENSMUSG00000093923	RP23-367O24.1	X	0	0	0	0	0	0	0	0	0	0	0	0	0	0	0	0	0	0	0	0	0	0	0	0	0	0	0	0	0	0	0	0	0	0	0	0	0	0	0	0	0	0	0	0	0	0	0
ENSMUSG00000094775	Gm2759	X	0	0	0	0	0	0	0	0	0	0	0	0	0	0	0	0	0	0	0	0	0	0	0	0	0	0	0	0	0	0	0	0	0	0	0	0	0	0	0	0	0	0	0	0	0	0	0
ENSMUSG00000082188	Gm2768	X	0	0	0	0	0	0	0	0	0	0	0	0	0	0	0	0	0	0	0	0	0	0	0	0	0	0	0	0	0	0	0	0	0	0	0	0	0	0	0	0	0	0	0	0	0	0	0
ENSMUSG00000096620	Gm5169	X	0	0	0	0	0	0	0	0	0	0	0	0	0	0	0	0	0	0	0	0	0	0	0	0	0	0	0	0	0	0	0	0	0	0	0	0	0	0	0	0	0	0	0	0	0	0	0
ENSMUSG00000096242	CT954250.1	X	0	0	0	0	0	0	0	0	0	0	0	0	0	0	0	0	0	0	0	0	0	0	0	0	0	0	0	0	0	0	0	0	0	0	0	0	0	0	0	0	0	0	0	0	0	0	0
ENSMUSG00000096724	Gm1989	X	0	0	0	0	0	0	0	0	0	0	0	0	0	0	0	0	0	0	0	0	0	0	0	0	0	0	0	0	0	0	0	0	0	0	0	0	0	0	0	0	0	0	0	0	0	0	0
ENSMUSG00000073267	Gm5935	X	0	0	0	0	0	0	0	0	0	0	0	0	0	0	0	0	0	0	0	0	0	0	0	0	0	0	0	0	0	0	0	0	0	0	0	0	0	0	0	0	0	0	0	0	0	0	0
ENSMUSG00000080959	Gm2003	X	0	0	0	0	0	0	0	0	0	0	0	0	0	0	0	0	0	0	0	0	0	0	0	0	0	0	0	0	0	0	0	0	0	0	0	0	0	0	0	0	0	0	0	0	0	0	0
ENSMUSG00000095392	Gm7350	X	0	0	0	0	0	0	0	0	0	0	0	0	0	0	0	0	0	0	0	0	0	0	0	0	0	0	0	0	0	0	0	0	0	0	0	0	0	0	0	0	0	0	0	0	0	0	0
ENSMUSG00000086959	E330010L02Rik	X	0	0	0	0	0	0	0	0	0	0	0	0	0	0	0	0	0	0	0	0	0	0	0	0	0	0	0	0	0	0	0	0	0	0	0	0	0	0	0	0	0	0	0	0	0	0	0
ENSMUSG00000083060	Gm14533	X	0	0	0	0	0	0	0	0	0	0	0	0	0	0	0	0	0	0	0	0	0	0	0	0	0	0	0	0	0	0	0	0	0	0	0	0	0	0	0	0	0	0	0	0	0	0	0
ENSMUSG00000079655	Gm5168	X	0	0	0	0	0	0	0	0	0	0	0	0	0	0	0	0	0	0	0	0	0	0	0	0	0	0	0	0	0	0	0	0	0	0	0	0	0	0	0	0	0	0	0	0	0	0	0
ENSMUSG00000082639	Gm2012	X	0	0	0	0	0	0	0	0	1	0	6	0	1	0	7	0	0	0	0	0	0	0	0	0	0	0	0	0	0	0	0	0	1	0	3	0	0	1	0	3	0	0	0	0	1	0	4
ENSMUSG00000080498	BX571729.1	X	0	0	0	0	0	0	0	0	0	0	0	0	0	0	0	0	0	0	0	0	0	0	0	0	0	0	0	0	0	0	0	0	0	0	0	0	0	0	0	0	0	0	0	0	0	0	0
ENSMUSG00000083628	Gm2030	X	0	0	0	0	0	0	0	0	0	0	0	0	0	0	0	0	0	0	0	0	0	0	0	0	0	0	0	0	0	0	0	0	0	0	0	0	0	0	0	0	0	0	0	0	0	0	0
ENSMUSG00000080819	Gm2005	X	0	0	0	0	0	0	0	0	0	0	0	0	0	0	0	0	0	0	0	0	0	0	0	0	0	0	0	0	0	0	0	0	0	0	0	0	0	0	0	0	0	0	0	0	0	0	0
ENSMUSG00000095063	Slx	X	0	0	0	0	0	0	0	0	0	0	0	0	0	0	0	0	0	0	0	0	0	0	0	0	0	0	0	0	0	0	0	0	0	0	0	0	0	0	0	0	0	0	0	0	0	0	0
ENSMUSG00000071788	Gm14525	X	0	0	0	0	0	0	0	0	0	0	0	0	0	0	0	0	0	0	0	0	0	0	0	0	0	0	0	0	0	0	0	0	0	0	0	0	0	0	0	0	0	0	0	0	0	0	0
ENSMUSG00000096907	Gm6113	X	0	0	0	0	0	0	0	0	0	0	0	0	0	0	0	0	0	0	0	0	0	0	0	0	0	0	0	0	0	0	0	0	0	0	0	0	0	0	0	0	0	0	0	0	0	0	0
ENSMUSG00000080725	Gm6121	X	0	0	0	0	0	0	0	0	0	0	0	0	0	0	0	0	0	0	0	0	0	0	0	0	0	0	0	0	0	0	0	0	0	0	0	0	0	0	0	0	0	0	0	0	0	0	0
ENSMUSG00000093984	Gm7365	X	0	0	0	0	0	0	0	0	0	0	0	0	0	0	0	0	0	0	0	0	0	0	0	0	0	0	0	0	0	0	0	0	0	0	0	0	0	0	0	0	0	0	0	0	0	0	0
ENSMUSG00000095423	Gm7375	X	0	0	0	0	0	0	0	0	0	0	0	0	0	0	0	0	0	0	0	0	0	0	0	0	0	0	0	0	0	0	0	0	0	0	0	0	0	0	0	0	0	0	0	0	0	0	0
ENSMUSG00000095546	Gm10230	X	0	0	0	0	0	0	0	0	0	0	0	0	0	0	0	0	0	0	0	0	0	0	0	0	0	0	0	0	0	0	0	0	0	0	0	0	0	0	0	0	0	0	0	0	0	0	0
ENSMUSG00000095321	Gm2092	X	0	0	0	0	0	0	0	0	0	0	0	0	0	0	0	0	0	0	0	0	0	0	0	0	0	0	0	0	0	0	0	0	0	0	0	0	0	0	0	0	0	0	0	0	0	0	0
ENSMUSG00000093817	Gm2101	X	0	0	0	0	0	0	0	0	0	0	0	0	0	0	0	0	0	0	0	0	0	0	0	0	0	0	0	0	0	0	0	0	0	0	0	0	0	0	0	0	0	0	0	0	0	0	0
ENSMUSG00000094424	Gm7386	X	0	0	0	0	0	0	0	0	0	0	0	0	0	0	0	0	0	0	0	0	0	0	0	0	0	0	0	0	0	0	0	0	0	0	0	0	0	0	0	0	0	0	0	0	0	0	0
ENSMUSG00000095293	Gm10058	X	0	0	0	0	0	0	0	0	0	0	0	0	0	0	0	0	0	0	0	0	0	0	0	0	0	0	0	0	0	0	0	0	0	0	0	0	0	0	0	0	0	0	0	0	0	0	0
ENSMUSG00000085534	Gm2117	X	0	0	0	0	0	0	0	0	0	0	0	0	0	0	0	0	0	0	0	0	0	0	0	0	0	0	0	0	0	0	0	0	0	0	0	0	0	0	0	0	0	0	0	0	0	0	0
ENSMUSG00000095494	Gm7391	X	0	0	0	0	0	0	0	0	0	0	0	0	0	0	0	0	0	0	0	0	0	0	0	0	0	0	0	0	0	0	0	0	0	0	0	0	0	0	0	0	0	0	0	0	0	0	0
ENSMUSG00000094624	Gm4836	X	0	0	0	0	0	0	0	0	0	0	0	0	0	0	0	0	0	0	0	0	0	0	0	0	0	0	0	0	0	0	0	0	0	0	0	0	0	0	0	0	0	0	0	0	0	0	0
ENSMUSG00000095356	Gm7398	X	0	0	0	0	0	0	0	0	0	0	0	0	0	0	0	0	0	0	0	0	0	0	0	0	0	0	0	0	0	0	0	0	0	0	0	0	0	0	0	0	0	0	0	0	0	0	0
ENSMUSG00000096457	Gm10147	X	0	0	0	0	0	0	0	0	0	0	0	0	0	0	0	0	0	0	0	0	0	0	0	0	0	0	0	0	0	0	0	0	0	0	0	0	0	0	0	0	0	0	0	0	0	0	0
ENSMUSG00000096911	Gm2165	X	0	0	0	0	0	0	0	0	0	0	0	0	0	0	0	0	0	0	0	0	0	0	0	0	0	0	0	0	0	0	0	0	0	0	0	0	0	0	0	0	0	0	0	0	0	0	0
ENSMUSG00000095089	Gm7408	X	0	0	0	0	0	0	0	0	0	0	0	0	0	0	0	0	0	0	0	0	0	0	0	0	0	0	0	0	0	0	0	0	0	0	0	0	0	0	0	0	0	0	0	0	0	0	0
ENSMUSG00000095887	Gm10096	X	0	0	0	0	0	0	0	0	0	0	0	0	0	0	0	0	0	0	0	0	0	0	0	0	0	0	0	0	0	0	0	0	0	0	0	0	0	0	0	0	0	0	0	0	0	0	0
ENSMUSG00000087462	Gm2200	X	0	0	0	0	0	0	0	0	0	0	0	0	0	0	0	0	0	0	0	0	0	0	0	0	0	0	0	0	0	0	0	0	0	0	0	0	0	0	0	0	0	0	0	0	0	0	0
ENSMUSG00000095802	Gm7415	X	0	0	0	0	0	0	0	0	0	0	0	0	0	0	0	0	0	0	0	0	0	0	0	0	0	0	0	0	0	0	0	0	0	0	0	0	0	0	0	0	0	0	0	0	0	0	0
ENSMUSG00000081224	Gm2066	X	0	0	0	0	0	0	0	0	0	0	0	0	0	0	0	0	0	0	0	0	0	0	0	0	0	0	0	0	0	0	0	0	0	0	0	0	0	0	0	0	0	0	0	0	0	0	0
ENSMUSG00000095906	Gm7421	X	0	0	0	0	0	0	0	0	0	0	0	0	0	0	0	0	0	0	0	0	0	0	0	0	0	0	0	0	0	0	0	0	0	0	0	0	0	0	0	0	0	0	0	0	0	0	0
ENSMUSG00000086691	Gm15432	X	0	0	0	0	0	0	0	0	0	0	0	0	0	0	0	0	0	0	0	0	0	0	0	0	0	0	0	0	0	0	0	0	0	0	0	0	0	0	0	0	0	0	0	0	0	0	0
ENSMUSG00000096137	Gm14527	X	0	0	0	0	0	0	0	0	0	0	0	0	0	0	0	0	0	0	0	0	0	0	0	0	0	0	0	0	0	0	0	0	0	0	0	0	0	0	0	0	0	0	0	0	0	0	0
ENSMUSG00000095152	Gm3657	X	0	0	0	0	0	0	0	0	0	0	0	0	0	0	0	0	0	0	0	0	0	0	0	0	0	0	0	0	0	0	0	0	0	0	0	0	0	0	0	0	0	0	0	0	0	0	0
ENSMUSG00000085489	Gm3669	X	0	0	0	0	0	0	0	0	0	0	0	0	0	0	0	0	0	0	0	0	0	0	0	0	0	0	0	0	0	0	0	0	0	0	0	0	0	0	0	0	0	0	0	0	0	0	0
ENSMUSG00000073257	Gm10488	X	0	0	0	0	0	0	0	0	0	0	0	0	0	0	0	0	0	0	0	0	0	0	0	0	0	0	0	0	0	0	0	0	0	0	0	0	0	0	0	0	0	0	0	0	0	0	0
ENSMUSG00000085060	Gm3677	X	0	0	0	0	0	0	0	0	0	0	0	0	0	0	0	0	0	0	0	0	0	0	0	0	0	0	0	0	0	0	0	0	0	0	0	0	0	0	0	0	0	0	0	0	0	0	0
ENSMUSG00000096311	Gm3681	X	0	0	0	0	0	0	0	0	0	0	0	0	0	0	0	0	0	0	0	0	0	0	0	0	0	0	0	0	0	0	0	0	0	0	0	0	0	0	0	0	0	0	0	0	0	0	0
ENSMUSG00000073255	Gm14632	X	0	0	0	0	0	0	0	0	0	0	0	0	0	0	0	0	0	0	0	0	0	0	0	0	0	0	0	0	0	0	0	0	0	0	0	0	0	0	0	0	0	0	0	0	0	0	0
ENSMUSG00000085989	Gm7437	X	0	0	0	0	0	0	0	0	0	0	0	0	0	0	0	0	0	0	0	0	0	0	0	0	0	0	0	0	0	0	0	0	0	0	0	0	0	0	0	0	0	0	0	0	0	0	0
ENSMUSG00000085325	Gm14974	X	0	0	0	0	0	0	0	0	0	0	0	0	0	0	0	0	0	0	0	0	0	0	0	0	0	0	0	0	0	0	0	0	0	0	0	0	0	0	0	0	0	0	0	0	0	0	0
ENSMUSG00000096539	Gm7438	X	0	0	0	0	0	0	0	0	0	0	0	0	0	0	0	0	0	0	0	0	0	0	0	0	0	0	0	0	0	0	0	0	0	0	0	0	0	0	0	0	0	0	0	0	0	0	0
ENSMUSG00000094759	Gm10487	X	0	0	0	0	0	0	0	0	0	0	0	0	0	0	0	0	0	0	0	0	0	0	0	0	0	0	0	0	0	0	0	0	0	0	0	0	0	0	0	0	0	0	0	0	0	0	0
ENSMUSG00000094391	CT867956.1	X	0	0	0	0	0	0	0	0	0	0	0	0	0	0	0	0	0	0	0	0	0	0	0	0	0	0	0	0	0	0	0	0	0	0	0	0	0	0	0	0	0	0	0	0	0	0	0
ENSMUSG00000095754	Gm2790	X	0	0	0	0	0	0	0	0	0	0	0	0	0	0	0	0	0	0	0	0	0	0	0	0	0	0	0	0	0	0	0	0	0	0	0	0	0	0	0	0	0	0	0	0	0	0	0
ENSMUSG00000095229	Gm2784	X	0	0	0	0	0	0	0	0	0	0	0	0	0	0	0	0	0	0	0	0	0	0	0	0	0	0	0	0	0	0	0	0	0	0	0	0	0	0	0	0	0	0	0	0	0	0	0
ENSMUSG00000086580	Gm15280	X	0	0	0	0	0	0	0	0	0	0	0	0	0	0	0	0	0	0	0	0	0	0	0	0	0	0	0	0	0	0	0	0	0	0	0	0	0	0	0	0	0	0	0	0	0	0	0
ENSMUSG00000086906	Gm15276	X	0	0	0	0	0	0	0	0	0	0	0	0	0	0	0	0	0	0	0	0	0	0	0	0	0	0	0	0	0	0	0	0	0	0	0	0	0	0	0	0	0	0	0	0	0	0	0
ENSMUSG00000094352	Gm2777	X	0	0	0	0	0	0	0	0	0	0	0	0	0	0	0	0	0	0	0	0	0	0	0	0	0	0	0	0	0	0	0	0	0	0	0	0	0	0	0	0	0	0	0	0	0	0	0
ENSMUSG00000094351	CT963124.1	X	0	0	0	0	0	0	0	0	0	0	0	0	0	0	0	0	0	0	0	0	0	0	0	0	0	0	0	0	0	0	0	0	0	0	0	0	0	0	0	0	0	0	0	0	0	0	0
ENSMUSG00000096645	CT963124.3	X	0	0	0	0	0	0	0	0	0	0	0	0	0	0	0	0	0	0	0	0	0	0	0	0	0	0	0	0	0	0	0	0	0	0	0	0	0	0	0	0	0	0	0	0	0	0	0
ENSMUSG00000095637	CT963124.2	X	0	0	0	0	0	0	0	0	0	0	0	0	0	0	0	0	0	0	0	0	0	0	0	0	0	0	0	0	0	0	0	0	0	0	0	0	0	0	0	0	0	0	0	0	0	0	0
ENSMUSG00000095770	Gm5926	X	0	0	0	0	0	0	0	0	0	0	0	0	0	0	0	0	0	0	0	0	0	0	0	0	0	0	0	0	0	0	0	0	0	0	0	0	0	0	0	0	0	0	0	0	0	0	0
ENSMUSG00000093857	CT868697.1	X	0	0	0	0	0	0	0	0	0	0	0	0	0	0	0	0	0	0	0	0	0	0	0	0	0	0	0	0	0	0	0	0	0	0	0	0	0	0	0	0	0	0	0	0	0	0	0
ENSMUSG00000096194	Gm2799	X	0	0	0	0	0	0	0	0	0	0	0	0	0	0	0	0	0	0	0	0	0	0	0	0	0	0	0	0	0	0	0	0	0	0	0	0	0	0	0	0	0	0	0	0	0	0	0
ENSMUSG00000094309	Gmcl1l	X	0	0	0	0	0	0	0	0	0	0	0	0	0	0	0	0	0	0	0	0	0	0	0	0	0	0	0	0	0	0	0	0	0	0	0	0	0	0	0	0	0	0	0	0	0	0	0
ENSMUSG00000094601	Gm5926	X	0	0	0	0	0	0	0	0	0	0	0	0	0	0	0	0	0	0	0	0	0	0	0	0	0	0	0	0	0	0	0	0	0	0	0	0	0	0	0	0	0	0	0	0	0	0	0
ENSMUSG00000095833	CU468592.1	X	0	0	0	0	0	0	0	0	0	0	0	0	0	0	0	0	0	0	0	0	0	0	0	0	0	0	0	0	0	0	0	0	0	0	0	0	0	0	0	0	0	0	0	0	0	0	0
ENSMUSG00000094361	FQ976806.1	X	0	0	0	0	0	0	0	0	0	0	0	0	0	0	0	0	0	0	0	0	0	0	0	0	0	0	0	0	0	0	0	0	0	0	0	0	0	0	0	0	0	0	0	0	0	0	0
ENSMUSG00000094211	CT867960.1	X	0	0	0	0	0	0	0	0	0	0	0	0	0	0	0	0	0	0	0	0	0	0	0	0	0	0	0	0	0	0	0	0	0	0	0	0	0	0	0	0	0	0	0	0	0	0	0
ENSMUSG00000094727	Gm2825	X	0	0	0	0	0	0	0	0	0	0	0	0	0	0	0	0	0	0	0	0	0	0	0	0	0	0	0	0	0	0	0	0	0	0	0	0	0	0	0	0	0	0	0	0	0	0	0
ENSMUSG00000094115	AC125209.1	X	0	0	0	0	0	0	0	0	0	0	0	0	0	0	0	0	0	0	0	0	0	0	0	0	0	0	0	0	0	0	0	0	0	0	0	0	0	0	0	0	0	0	0	0	0	0	0
ENSMUSG00000084982	Gm15275	X	0	0	0	0	0	0	0	0	0	0	0	0	0	0	0	0	0	0	0	0	0	0	0	0	0	0	0	0	0	0	0	0	0	0	0	0	0	0	0	0	0	0	0	0	0	0	0
ENSMUSG00000086246	Gm15277	X	0	0	0	0	0	0	0	0	0	0	0	0	0	0	0	0	0	0	0	0	0	0	0	0	0	0	0	0	0	0	0	0	0	0	0	0	0	0	0	0	0	0	0	0	0	0	0
ENSMUSG00000096540	Gm2863	X	0	0	0	0	0	0	0	0	0	0	0	0	0	0	0	0	0	0	0	0	0	0	0	0	0	0	0	0	0	0	0	0	0	0	0	0	0	0	0	0	0	0	0	0	0	0	0
ENSMUSG00000087224	Gm2182	X	0	0	0	0	0	0	0	0	0	0	0	0	0	0	0	0	0	0	0	0	0	0	0	0	0	0	0	0	0	0	0	0	0	0	0	0	0	0	0	0	0	0	0	0	0	0	0
ENSMUSG00000095264	Gm2882	X	0	0	0	0	0	0	0	0	0	0	0	0	0	0	0	0	0	0	0	0	0	0	0	0	0	0	0	0	0	0	0	0	0	0	0	0	0	0	0	0	0	0	0	0	0	0	0
ENSMUSG00000087649	Gm15274	X	0	0	0	0	0	0	0	0	0	0	0	0	0	0	0	0	0	0	0	0	0	0	0	0	0	0	0	0	0	0	0	0	0	0	0	0	0	0	0	0	0	0	0	0	0	0	0
ENSMUSG00000085552	Gm15278	X	0	0	0	0	0	0	0	0	0	0	0	0	0	0	0	0	0	0	0	0	0	0	0	0	0	0	0	0	0	0	0	0	0	0	0	0	0	0	0	0	0	0	0	0	0	0	0
ENSMUSG00000079649	Gm2892	X	0	0	0	0	0	0	0	0	0	0	0	0	0	0	0	0	0	0	0	0	0	0	0	0	0	0	0	0	0	0	0	0	0	0	0	0	0	0	0	0	0	0	0	0	0	0	0
ENSMUSG00000079297	Gm2223	X	0	0	0	0	0	0	0	0	0	0	0	0	0	0	0	0	0	0	0	0	0	0	0	0	0	0	0	0	0	0	0	0	0	0	0	0	0	0	0	0	0	0	0	0	0	0	0
ENSMUSG00000087007	Gm2231	X	0	0	0	0	0	0	0	0	0	0	0	0	0	0	0	0	0	0	0	0	0	0	0	0	0	0	0	0	0	0	0	0	0	0	0	0	0	0	0	0	0	0	0	0	0	0	0
ENSMUSG00000095268	Gm2913	X	0	0	0	0	0	0	0	0	0	0	0	0	0	0	0	0	0	0	0	0	0	0	0	0	0	0	0	0	0	0	0	0	0	0	0	0	0	0	0	0	0	0	0	0	0	0	0
ENSMUSG00000086668	Gm15273	X	0	0	0	0	0	0	0	0	0	0	0	0	0	0	0	0	0	0	0	0	0	0	0	0	0	0	0	0	0	0	0	0	0	0	0	0	0	0	0	0	0	0	0	0	0	0	0
ENSMUSG00000086525	Gm15281	X	0	0	0	0	0	0	0	0	0	0	0	0	0	0	0	0	0	0	0	0	0	0	0	0	0	0	0	0	0	0	0	0	0	0	0	0	0	0	0	0	0	0	0	0	0	0	0
ENSMUSG00000085756	Gm15279	X	0	0	0	0	0	0	0	0	0	0	0	0	0	0	0	0	0	0	0	0	0	0	0	0	0	0	0	0	0	0	0	0	0	0	0	0	0	0	0	0	0	0	0	0	0	0	0
ENSMUSG00000087468	Gm7023	X	0	0	0	0	0	0	0	0	0	0	0	0	0	0	0	0	0	0	0	0	0	0	0	0	0	0	0	0	0	0	0	0	0	0	0	0	0	0	0	0	0	0	0	0	0	0	0
ENSMUSG00000095934	Gm2927	X	0	0	0	0	0	0	0	0	0	0	0	0	0	0	0	0	0	0	0	0	0	0	0	0	0	0	0	0	0	0	0	0	0	0	0	0	0	0	0	0	0	0	0	0	0	0	0
ENSMUSG00000078324	Gm2933	X	0	0	0	0	0	0	0	0	0	0	0	0	0	0	0	0	0	0	0	0	0	0	0	0	0	0	0	0	0	0	0	0	0	0	0	0	0	0	0	0	0	0	0	0	0	0	0
ENSMUSG00000096915	Gm2964	X	0	0	0	0	0	0	0	0	0	0	0	0	0	0	0	0	0	0	0	0	0	0	0	0	0	0	0	0	0	0	0	0	0	0	0	0	0	0	0	0	0	0	0	0	0	0	0
ENSMUSG00000094564	CT868734.1	X	0	0	0	0	0	0	0	0	0	0	0	0	0	0	0	0	0	0	0	0	0	0	0	0	0	0	0	0	0	0	0	0	0	0	0	0	0	0	0	0	0	0	0	0	0	0	0
ENSMUSG00000095558	CU019598.1	X	0	0	0	0	0	0	0	0	0	0	0	0	0	0	0	0	0	0	0	0	0	0	0	0	0	0	0	0	0	0	0	0	0	0	0	0	0	0	0	0	0	0	0	0	0	0	0
ENSMUSG00000095659	CU019598.2	X	0	0	0	0	0	0	0	0	0	0	0	0	0	0	0	0	0	0	0	0	0	0	0	0	0	0	0	0	0	0	0	0	0	0	0	0	0	0	0	0	0	0	0	0	0	0	0
ENSMUSG00000094155	CU013521.1	X	0	0	0	0	0	0	0	0	0	0	0	0	0	0	0	0	0	0	0	0	0	0	0	0	0	0	0	0	0	0	0	0	0	0	0	0	0	0	0	0	0	0	0	0	0	0	0
ENSMUSG00000084363	Gm2288	X	0	0	0	0	0	0	0	0	0	0	0	0	0	0	0	0	0	0	0	0	0	0	0	0	0	0	0	0	0	0	0	0	0	0	0	0	0	0	0	0	0	0	0	0	0	0	0
ENSMUSG00000087491	Gm14552	X	0	0	0	0	0	0	0	0	0	0	0	0	0	0	0	0	0	0	0	0	0	0	0	0	0	0	0	0	0	0	0	0	0	0	0	0	0	0	0	0	0	0	0	0	0	0	0
ENSMUSG00000073247	Gm10486	X	0	0	0	0	0	0	0	0	0	0	0	0	0	0	0	0	0	0	0	0	0	0	0	0	0	0	0	0	0	0	0	0	0	0	0	0	0	0	0	0	0	0	0	0	0	0	0
ENSMUSG00000086757	Gm2309	X	0	0	0	0	0	0	0	0	0	0	0	0	0	0	0	0	0	0	0	0	0	0	0	0	0	0	0	0	0	0	0	0	0	0	0	0	0	0	0	0	0	0	0	0	0	0	0
ENSMUSG00000095899	Gm2318	X	0	0	0	0	0	0	0	0	0	0	0	0	0	0	0	0	0	0	0	0	0	0	0	0	0	0	0	0	0	0	0	0	0	0	0	0	0	0	0	0	0	0	0	0	0	0	0
ENSMUSG00000085000	Gm14553	X	0	0	0	0	0	0	0	0	0	0	0	0	0	0	0	0	0	0	0	0	0	0	0	0	0	0	0	0	0	0	0	0	0	0	0	0	0	0	0	0	0	0	0	0	0	0	0
ENSMUSG00000073245	Gm14819	X	0	0	0	0	0	0	0	0	0	0	0	0	0	0	0	0	0	0	0	0	0	0	0	0	0	0	0	0	0	0	0	0	0	0	0	0	0	0	0	0	0	0	0	0	0	0	0
ENSMUSG00000085107	Gm4764	X	0	0	0	0	0	0	0	0	0	0	0	0	0	0	0	0	0	0	0	0	0	0	0	0	0	0	0	0	0	0	0	0	0	0	0	0	0	0	0	0	0	0	0	0	0	0	0
ENSMUSG00000082799	Gm14554	X	0	0	0	0	0	0	0	0	0	0	0	0	0	0	0	0	0	0	0	0	0	0	0	0	0	0	0	0	0	0	0	0	0	0	0	0	0	0	0	0	0	0	0	0	0	0	0
ENSMUSG00000087847	SCARNA13	X	0	0	0	0	0	0	0	0	0	0	0	0	0	0	0	0	0	0	0	0	0	0	0	0	0	0	0	0	0	0	0	0	0	0	0	0	0	0	0	0	0	0	0	0	0	0	0
ENSMUSG00000031093	Dock11	X	0.729927	0.270073	2040.88	755.124	0.627586	0.372414	1250.15	741.848	0.598131	0.401869	1448.07	972.925	0.733333	0.266667	2091.47	760.533	1	0	726	0	1	0	583	0	1	0	747	0	1	0	563	0	0.607774	0.392226	3142.8	2028.2	0.742537	0.257463	3538.19	1226.81	0.631356	0.368644	2874.56	1678.44	0.699468	0.300532	3842.18
ENSMUSG00000017057	Il13ra1	X	0.5	0.5	69.5	69.5	1	0	113	0	0.454545	0.545455	72.7273	87.2727	0.916667	0.0833333	148.5	13.5	1	0	304	0	1	0	306	0	1	0	173	0	1	0	250	0	0.928571	0.0714286	196.857	15.1429	0.833333	0.166667	185	37	0.833333	0.166667	196.667	39.3333	0.965517	0.0344828	280
ENSMUSG00000036699	Zcchc12	X	0	0	0	0	0	0	0	0	0	0	0	0	0	0	0	0	0	0	0	0	0	0	0	0	0	0	0	0	0	0	0	0	0	0	0	0	0	0	0	0	0	0	0	0	0	0	0
ENSMUSG00000083130	Gm14560	X	0	0	0	0	0	0	0	0	0	0	0	0	0	0	0	0	0	0	0	0	0	0	0	0	0	0	0	0	0	0	0	0	0	0	0	0	0	0	0	0	0	0	0	0	0	0	0
ENSMUSG00000081159	Gm6023	X	1	0	28	0	0	0	0	0	0	0	0	0	0	0	0	0	0	0	0	0	0	0	0	0	0	0	0	0	0	0	0	0	0	0	0	0	0	0	0	0	0	0	0	0	0	0	0
ENSMUSG00000083755	Gm14559	X	0	0	0	0	0	0	0	0	0	0	0	0	0	0	0	0	0	0	0	0	0	0	0	0	0	0	0	0	0	0	0	0	0	0	0	0	0	0	0	0	0	0	0	0	0	0	0
ENSMUSG00000016239	Lonrf3	X	0	0	0	0	0	0	0	0	0	0	0	0	0	0	0	0	0	0	0	0	1	0	45	0	0	0	0	0	0	0	0	0	0	0	0	0	0	0	0	0	1	0	235	0	0	0	0
ENSMUSG00000084616	U6	X	0	0	0	0	0	0	0	0	0	0	0	0	0	0	0	0	0	0	0	0	0	0	0	0	0	0	0	0	0	0	0	0	0	0	0	0	0	0	0	0	0	0	0	0	0	0	0
ENSMUSG00000081407	Gm14568	X	0	0	0	0	0	0	0	0	0	0	0	0	0	0	0	0	0	0	0	0	0	0	0	0	0	0	0	0	0	0	0	0	0	0	0	0	0	0	0	0	0	0	0	0	0	0	0
ENSMUSG00000079642	Gm6268	X	0	0	0	0	0	0	0	0	0	0	0	0	0	0	0	0	0	0	0	0	0	0	0	0	0	0	0	0	0	0	0	0	0	0	0	0	0	0	0	0	0	0	0	0	0	0	0
ENSMUSG00000065031	U6	X	0	0	0	0	0	0	0	0	0	0	0	0	0	0	0	0	0	0	0	0	0	0	0	0	0	0	0	0	0	0	0	0	0	0	0	0	0	0	0	0	0	0	0	0	0	0	0
ENSMUSG00000091556	Gm14569	X	0	0	0	0	0	0	0	0	0	0	0	0	0	0	0	0	0	0	0	0	0	0	0	0	0	0	0	0	0	0	0	0	0	1	0	27	1	0	22	0	0	0	0	0	0	0	0
ENSMUSG00000006373	Pgrmc1	X	0.649518	0.350482	1037.28	559.72	0.527778	0.472222	599.028	535.972	0.714286	0.285714	671.429	268.571	0.779661	0.220339	923.119	260.881	1	0	344	0	1	0	307	0	0.98	0.02	274.4	5.6	1	0	269	0	0.648118	0.351882	4374.15	2374.85	0.700796	0.299204	3590.18	1532.82	0.70617	0.29383	3415.75	1421.25	0.738648	0.261352	3758.24
ENSMUSG00000059708	Akap17b	X	0.695652	0.304348	832.696	364.304	0.565972	0.434028	512.771	393.229	0.704615	0.295385	708.139	296.861	0.689655	0.310345	726.207	326.793	1	0	573	0	0.992701	0.00729927	506.277	3.7226	0.992366	0.00763359	476.336	3.6641	1	0	483	0	0.90604	0.0939597	814.53	84.4698	0.883077	0.116923	892.791	118.209	0.780374	0.219626	501.78	141.22	0.904255	0.0957447	829.202
ENSMUSG00000081281	Gm6274	X	0	0	0	0	0	0	0	0	0	0	0	0	0	0	0	0	0	0	0	0	0	0	0	0	0	0	0	0	0	0	0	0	0	0	0	0	0	0	0	0	0	0	0	0	1	0	59
ENSMUSG00000037636	Slc25a43	X	0	0	0	0	0	0	0	0	0	0	0	0	0	0	0	0	0	0	0	0	0	0	0	0	0	0	0	0	0	0	0	0	0	0	0	0	0	0	0	0	0	0	0	0	1	0	67
ENSMUSG00000064530	SNORA36	X	0	0	0	0	0	0	0	0	0	0	0	0	0	0	0	0	0	0	0	0	0	0	0	0	0	0	0	0	0	0	0	0	0	0	0	0	0	0	0	0	0	0	0	0	0	0	0
ENSMUSG00000092694	AL450399.1	X	0	0	0	0	0	0	0	0	0	0	0	0	0	0	0	0	0	0	0	0	0	0	0	0	0	0	0	0	0	0	0	0	0	0	0	0	0	0	0	0	0	0	0	0	0	0	0
ENSMUSG00000016319	Slc25a5	X	0.333333	0.666667	11018	22036	0	0	0	0	1	0	24347	0	0.5	0.5	13335.5	13335.5	1	0	12841	0	0	0	0	0	1	0	11004	0	0	0	0	0	0	0	0	0	0	0	0	0	0	0	0	0	0	0	0
ENSMUSG00000084990	Gm14549	X	0	0	0	0	0	0	0	0	0	0	0	0	0	0	0	0	0	0	0	0	0	0	0	0	0	0	0	0	0	0	0	0	0	0	0	0	0	0	0	0	0	0	0	0	0	0	0
ENSMUSG00000006423	C330007P06Rik	X	1	0	2697	0	1	0	2251	0	0.428571	0.571429	1099.29	1465.71	0	0	0	0	1	0	1879	0	1	0	1653	0	1	0	1769	0	0.333333	0.666667	528	1056	1	0	2990	0	0	1	0	2367	0	1	0	2291	0	0	0
ENSMUSG00000084265	Gm14541	X	0	0	0	0	0	0	0	0	0	0	0	0	0	0	0	0	0	0	0	0	0	0	0	0	0	0	0	0	0	0	0	0	0	0	0	0	0	0	0	0	0	0	0	0	0	0	0
ENSMUSG00000016308	Ube2a	X	0	0	0	0	0	0	0	0	0	0	0	0	0	0	0	0	0	0	0	0	0	0	0	0	0	0	0	0	0	0	0	0	0	0	0	0	0	0	0	0	0	0	0	0	0	0	0
ENSMUSG00000044149	Nkrf	X	0	0	0	0	0	0	0	0	0	0	0	0	0	0	0	0	0	0	0	0	0	0	0	0	0	0	0	0	0	0	0	0	0	0	0	0	0	0	0	0	0	0	0	0	0	0	0
ENSMUSG00000087155	Gm15008	X	0	0	0	0	0	0	0	0	0	0	0	0	0	0	0	0	0	0	0	0	0	0	0	0	0	0	0	0	0	0	0	0	0	0	0	0	0	0	0	0	0	0	0	0	0	0	0
ENSMUSG00000050379	2006-09-01	X	0	0	0	0	0	0	0	0	0	0	0	0	0	0	0	0	0	0	0	0	0	0	0	0	0	0	0	0	0	0	0	0	0	0	0	0	0	0	0	0	0	0	0	0	0	0	0
ENSMUSG00000081220	Gm14542	X	0	0	0	0	0	0	0	0	0	0	0	0	0	0	0	0	0	0	0	0	0	0	0	0	0	0	0	0	0	0	0	0	0	0	0	0	0	0	0	0	0	0	0	0	0	0	0
ENSMUSG00000044400	Sowahd	X	0	0	0	0	0	0	0	0	0	0	0	0	0	0	0	0	0	0	0	0	0	0	0	0	0	0	0	0	0	0	0	0	0	0	0	0	0	0	0	0	0	0	0	0	0	0	0
ENSMUSG00000087873	U6	X	0	0	0	0	0	0	0	0	0	0	0	0	0	0	0	0	0	0	0	0	0	0	0	0	0	0	0	0	0	0	0	0	0	0	0	0	0	0	0	0	0	0	0	0	0	0	0
ENSMUSG00000093059	AL589767.1	X	0	0	0	0	0	0	0	0	0	0	0	0	0	0	0	0	0	0	0	0	0	0	0	0	0	0	0	0	0	0	0	0	0	0	0	0	0	0	0	0	0	0	0	0	0	0	0
ENSMUSG00000079641	Rpl39	X	0	0	0	0	0	0	0	0	0	0	0	0	0	0	0	0	0	0	0	0	0	0	0	0	0	0	0	0	0	0	0	0	0	0	0	0	0	0	0	0	0	0	0	0	0	0	0
ENSMUSG00000065642	Snora69	X	0	0	0	0	0	0	0	0	0	0	0	0	0	0	0	0	0	0	0	0	0	0	0	0	0	0	0	0	0	0	0	0	0	0	0	0	0	0	0	0	0	0	0	0	0	0	0
ENSMUSG00000036572	Upf3b	X	0.411255	0.588745	1136.71	1627.29	0.526531	0.473469	1204.7	1083.3	0.439331	0.560669	1050.88	1341.12	0.406832	0.593168	1067.53	1556.47	0.736059	0.263941	1572.22	563.777	0.594262	0.405738	1220.61	833.385	0.769608	0.230392	1346.04	402.956	0.675258	0.324742	1210.74	582.263	0.677686	0.322314	1581.04	751.959	0.650943	0.349057	1315.56	705.443	0.483607	0.516393	916.434	978.566	0.735537	0.264463	1365.16
ENSMUSG00000016409	Nkap	X	0.522685	0.477315	1110.18	1013.82	0.48185	0.51815	799.389	859.611	0.525623	0.474377	1010.25	911.753	0.506864	0.493136	1263.61	1229.39	0.675633	0.324367	1199.92	576.076	0.631201	0.368799	980.256	572.744	0.634243	0.365757	1018.6	587.405	0.617586	0.382414	1111.65	688.346	0.635042	0.364958	1450.44	833.563	0.650156	0.349844	1333.47	717.53	0.653119	0.346881	1243.54	660.461	0.648292	0.351708	1247.96
ENSMUSG00000036551	Akap14	X	0	0	0	0	0	0	0	0	0	0	0	0	0	0	0	0	0	0	0	0	0	0	0	0	0	0	0	0	0	0	0	0	0	0	0	0	0	0	0	0	0	0	0	0	0	0	0
ENSMUSG00000016427	Ndufa1	X	0	0	0	0	0	0	0	0	0	0	0	0	0	0	0	0	0	0	0	0	0	0	0	0	0	0	0	0	0	0	0	0	0	0	0	0	0	0	0	0	0	0	0	0	0	0	0
ENSMUSG00000036537	Rnf113a1	X	0	1	0	147	1	0	103	0	0	0	0	0	0	0	0	0	0	0	0	0	0	1	0	80	1	0	83	0	0	0	0	0	0	0	0	0	0	0	0	0	0	0	0	0	0	0	0
ENSMUSG00000073243	Gm9	X	0.642857	0.357143	64.9286	36.0714	0.4375	0.5625	54.25	69.75	1	0	62	0	0.875	0.125	150.5	21.5	0	0	0	0	1	0	14	0	0	0	0	0	1	0	37	0	0	1	0	7	0	0	0	0	0	1	0	6	1	0	15
ENSMUSG00000071773	Rhox1	X	0.5	0.5	19.5	19.5	0.608696	0.391304	17.6522	11.3478	0.56	0.44	11.76	9.24	0.6	0.4	26.4	17.6	1	0	2	0	1	0	7	0	1	0	1	0	1	0	2	0	0.142857	0.857143	1.8571	11.1429	0	1	0	5	0.25	0.75	2	6	0.75	0.25	4.5
ENSMUSG00000051827	Rhox2a	X	0	0	0	0	0	0	0	0	0	0	0	0	0	0	0	0	0	0	0	0	0	0	0	0	0	0	0	0	0	0	0	0	0	0	0	0	0	0	0	0	0	0	0	0	0	0	0
ENSMUSG00000071772	Rhox3e	X	0	0	0	0	0	0	0	0	0	0	0	0	0	0	0	0	0	0	0	0	0	0	0	0	0	0	0	0	0	0	0	0	0	0	0	0	0	0	0	0	0	0	0	0	0	0	0
ENSMUSG00000079639	Rhox4a	X	0	0	0	0	0	0	0	0	0	0	0	0	0	0	0	0	0	0	0	0	0	0	0	0	0	0	0	0	0	0	0	0	0	0	0	0	0	0	0	0	0	0	0	0	0	0	0
ENSMUSG00000095601	AL808139.2	X	0	0	0	0	0	0	0	0	0	0	0	0	0	0	0	0	0	0	0	0	0	0	0	0	0	0	0	0	0	0	0	0	0	0	0	0	0	0	0	0	0	0	0	0	0	0	0
ENSMUSG00000094945	AL808139.1	X	0	0	0	0	0	0	0	0	0	0	0	0	0	0	0	0	0	0	0	0	0	0	0	0	0	0	0	0	0	0	0	0	0	0	0	0	0	0	0	0	0	0	0	0	0	0	0
ENSMUSG00000079638	Rhox2b	X	0	0	0	0	0	0	0	0	0	0	0	0	0	0	0	0	0	0	0	0	0	0	0	0	0	0	0	0	0	0	0	0	0	0	0	0	0	0	0	0	0	0	0	0	0	0	0
ENSMUSG00000084056	Rhox3b	X	0	0	0	0	0	0	0	0	0	0	0	0	0	0	0	0	0	0	0	0	0	0	0	0	0	0	0	0	0	0	0	0	0	0	0	0	0	0	0	0	0	0	0	0	0	0	0
ENSMUSG00000071771	Rhox4b	X	1	0	3	0	0	0	0	0	0	0	0	0	0	0	0	0	0	0	0	0	1	0	1	0	0	0	0	0	0	0	0	0	0	0	0	0	0	0	0	0	0	0	0	0	0	0	0
ENSMUSG00000079637	Rhox2c	X	0	0	0	0	0	0	0	0	0	0	0	0	0	0	0	0	0	0	0	0	0	0	0	0	0	0	0	0	0	0	0	0	0	0	0	0	0	0	0	0	0	0	0	0	0	0	0
ENSMUSG00000092421	Gm20464	X	0	0	0	0	0	0	0	0	0	0	0	0	0	0	0	0	0	0	0	0	0	0	0	0	0	0	0	0	0	0	0	0	0	0	0	0	0	0	0	0	0	0	0	0	0	0	0
ENSMUSG00000079636	Rhox3c	X	0	0	0	0	0	0	0	0	0	0	0	0	0	0	0	0	0	0	0	0	0	0	0	0	0	0	0	0	0	0	0	0	0	0	0	0	0	0	0	0	0	0	0	0	1	0	1
ENSMUSG00000079635	Rhox4c	X	0	0	0	0	0	0	0	0	0	0	0	0	0	0	0	0	0	0	0	0	0	0	0	0	0	0	0	0	0	0	0	0	0	0	0	0	0	0	0	0	0	0	0	0	0	0	0
ENSMUSG00000095698	Rhox2d	X	0	0	0	0	0	1	0	3	1	0	5	0	0	0	0	0	0	0	0	0	0	0	0	0	0	0	0	0	0	0	0	0	0	0	0	0	0	0	0	0	0	0	0	0	0	0	0
ENSMUSG00000065088	SNORA67	X	0	0	0	0	0	0	0	0	0	0	0	0	0	0	0	0	0	0	0	0	0	0	0	0	0	0	0	0	0	0	0	0	0	0	0	0	0	0	0	0	0	0	0	0	0	0	0
ENSMUSG00000082297	Rhox3-ps	X	0	0	0	0	0	0	0	0	0	0	0	0	0	0	0	0	0	0	0	0	0	0	0	0	0	0	0	0	0	0	0	0	0	0	0	0	0	0	0	0	0	0	0	0	0	0	0
ENSMUSG00000079633	Rhox4d	X	1	0	0	0	0	0	0	0	0	0	0	0	0	0	0	0	0	0	0	0	0	0	0	0	0	0	0	0	0	0	0	0	0	0	0	0	0	0	0	0	0	0	0	0	0	0	0
ENSMUSG00000096788	Rhox2e	X	0	0	0	0	0	0	0	0	0	0	0	0	0	0	0	0	0	0	0	0	0	0	0	0	0	0	0	0	0	0	0	0	0	0	0	0	0	0	0	0	0	0	0	0	0	0	0
ENSMUSG00000059626	Rhox3a	X	0	0	0	0	0	0	0	0	0	0	0	0	0	0	0	0	0	0	0	0	0	0	0	0	0	0	0	0	0	0	0	0	0	0	0	0	0	0	0	0	0	0	0	0	0	0	0
ENSMUSG00000071770	Rhox4e	X	0	0	0	0	0	0	0	0	0	0	0	0	0	0	0	0	0	0	0	0	0	0	0	0	0	0	0	0	0	0	0	0	0	0	0	0	0	0	0	0	0	0	0	0	0	0	0
ENSMUSG00000095741	Rhox2f	X	0	0	0	0	0	1	0	2	0	0	0	0	1	0	5	0	0	0	0	0	0	0	0	0	0	0	0	0	1	0	3	0	0	0	0	0	0	0	0	0	0	0	0	0	0	0	0
ENSMUSG00000095510	Rhox3f	X	0	0	0	0	0	0	0	0	0	0	0	0	0	0	0	0	0	0	0	0	0	0	0	0	0	0	0	0	0	0	0	0	0	0	0	0	0	0	0	0	0	0	0	0	0	0	0
ENSMUSG00000079630	Rhox4f	X	1	0	0	0	0	0	0	0	0	0	0	0	0	0	0	0	0	0	0	0	0	0	0	0	0	0	0	0	0	0	0	0	0	0	0	0	0	0	0	0	0	0	0	0	1	0	1
ENSMUSG00000080933	Rhox3g-ps	X	0	0	0	0	0	0	0	0	0	0	0	0	0	0	0	0	0	0	0	0	0	0	0	0	0	0	0	0	0	0	0	0	0	0	0	0	0	0	0	0	0	0	0	0	0	0	0
ENSMUSG00000080241	Gm6269	X	1	0	323	0	1	0	217	0	1	0	284	0	1	0	340	0	1	0	138	0	1	0	139	0	1	0	149	0	1	0	156	0	1	0	38	0	1	0	25	0	1	0	13	0	1	0	7
ENSMUSG00000065739	SNORA67	X	0	0	0	0	0	0	0	0	0	0	0	0	0	0	0	0	0	0	0	0	0	0	0	0	0	0	0	0	0	0	0	0	0	0	0	0	0	0	0	0	0	0	0	0	0	0	0
ENSMUSG00000079629	Rhox2g	X	0.5	0.5	2.5	2.5	0	0	0	0	0.857143	0.142857	8.5714	1.4286	1	0	13	0	0	0	0	0	0	0	0	0	0	0	0	0	1	0	2	0	0	0	0	0	0	0	0	0	0	0	0	0	0	0	0
ENSMUSG00000079628	Rhox4g	X	0	1	0	10	0	0	0	0	0.5	0.5	5	5	0.5	0.5	5	5	0	0	0	0	0	0	0	0	0	0	0	0	0	0	0	0	0	0	0	0	0	0	0	0	0	0	0	0	0	0	0
ENSMUSG00000071769	Rhox3h	X	0	0	0	0	0	0	0	0	0	0	0	0	0	0	0	0	0	0	0	0	0	0	0	0	0	0	0	0	0	0	0	0	0	0	0	0	0	0	0	0	0	0	0	0	0	0	0
ENSMUSG00000064697	SNORA67	X	0	0	0	0	0	0	0	0	0	0	0	0	0	0	0	0	0	0	0	0	0	0	0	0	0	0	0	0	0	0	0	0	0	0	0	0	0	0	0	0	0	0	0	0	0	0	0
ENSMUSG00000079627	Rhox2h	X	1	0	7	0	0	0	0	0	0.9	0.1	10.8	1.2	1	0	13	0	0	0	0	0	0	0	0	0	0	0	0	0	1	0	3	0	0	0	0	0	0	0	0	0	0	1	0	2	0	0	0
ENSMUSG00000081195	Gm6310	X	0.826667	0.173333	157.893	33.1067	0.863158	0.136842	116.526	18.4737	0.778626	0.221374	137.038	38.9618	0.781457	0.218543	132.066	36.9338	1	0	28	0	1	0	43	0	1	0	35	0	1	0	61	0	0.675676	0.324324	27.7027	13.2973	1	0	11	0	1	0	41	0	1	0	10
ENSMUSG00000095180	Rhox5	X	0.571429	0.428571	3452	2589	0.384615	0.615385	1477.31	2363.69	0.583333	0.416667	2813.42	2009.58	0.85	0.15	4832.25	852.75	1	0	977	0	1	0	971	0	1	0	981	0	1	0	1335	0	1	0	1608	0	0	0	0	0	1	0	1211	0	1	0	480
ENSMUSG00000006200	Rhox6	X	0.843207	0.156793	4465.62	830.377	0.853935	0.146065	3260.32	557.675	0.852305	0.147695	4914.39	851.608	0.875398	0.124602	5052.8	719.204	0.995263	0.00473709	2041.28	9.7158	0.994782	0.00521804	2455.12	12.8781	0.991019	0.00898069	2159.43	19.5689	0.990591	0.00940947	2705.3	25.6973	0.77551	0.22449	42.6531	12.3469	0.744186	0.255814	31.2558	10.7442	0.92	0.08	24.84	2.16	0.9375	0.0625	20.625
ENSMUSG00000071767	Rhox7	X	0.95	0.05	30.4	1.6	0.777778	0.222222	23.3333	6.6667	0.90625	0.09375	41.6875	4.3125	0.727273	0.272727	36.3636	13.6364	1	0	15	0	1	0	12	0	1	0	13	0	1	0	10	0	1	0	1	0	0	0	0	0	0	0	0	0	0	0	0
ENSMUSG00000064137	Rhox8	X	1	0	8	0	0.333333	0.666667	2	4	0.941176	0.0588235	10.3529	0.6471	0.8	0.2	2.4	0.6	0	1	0	2	0	0	0	0	1	0	2	0	1	0	4	0	0	0	0	0	0	0	0	0	0	0	0	0	0	0	0
ENSMUSG00000079626	Gm14543	X	0.684211	0.315789	25.3158	11.6842	0.8	0.2	33.6	8.4	0.714286	0.285714	35.7143	14.2857	0.789474	0.210526	54.4737	14.5263	0	0	0	0	1	0	12	0	1	0	17	0	1	0	19	0	0	0	0	0	0	1	0	1	0	0	0	0	0	0	0
ENSMUSG00000068048	Rhox9	X	0.704875	0.295125	3986.07	1668.93	0.706667	0.293333	3018.88	1253.12	0.713603	0.286397	4478.57	1797.43	0.754431	0.245569	4417.2	1437.8	0.942053	0.057947	3075.8	189.197	0.94212	0.0578801	3537.66	217.34	0.941679	0.0583215	3430.53	212.465	0.928152	0.0718485	3672.7	284.304	0.782609	0.217391	41.4783	11.5217	0.333333	0.666667	14	28	0.285714	0.714286	8.5714	21.4286	0.666667	0.333333	6.6667
ENSMUSG00000082734	Gm15474	X	0	0	0	0	0	0	0	0	0	0	0	0	0	0	0	0	0	0	0	0	0	0	0	0	0	0	0	0	0	0	0	0	0	0	0	0	0	0	0	0	0	0	0	0	0	0	0
ENSMUSG00000081133	Gm14544	X	0	0	0	0	0	0	0	0	0	0	0	0	0	0	0	0	0	0	0	0	0	0	0	0	0	0	0	0	0	0	0	0	0	0	0	0	0	0	0	0	0	1	0	1	0	0	0
ENSMUSG00000068173	4930525M21Rik	X	0	0	0	0	0	0	0	0	0	0	0	0	0	0	0	0	0	0	0	0	0	0	0	0	0	0	0	0	0	0	0	0	0	0	0	0	0	0	0	0	0	0	0	0	0	0	0
ENSMUSG00000068046	4930430D24Rik	X	0	0	0	0	0	0	0	0	0	0	0	0	0	0	0	0	0	0	0	0	0	0	0	0	0	0	0	0	0	0	0	0	0	0	0	0	0	0	0	0	0	0	0	0	0	0	0
ENSMUSG00000053909	Rhox10	X	0	0	0	0	0	0	0	0	0	0	0	0	0	0	0	0	0	0	0	0	0	0	0	0	0	0	0	0	0	0	0	0	0	0	0	0	0	0	0	0	0	0	0	0	0	0	0
ENSMUSG00000051038	Rhox11	X	0	0	0	0	0	0	0	0	0	0	0	0	0	0	0	0	0	0	0	0	0	0	0	0	0	0	0	0	0	0	0	0	0	0	0	0	0	0	0	0	0	0	0	0	0	0	0
ENSMUSG00000089963	Gm14555	X	0	0	0	0	0	0	0	0	0	0	0	0	0	0	0	0	0	0	0	0	0	0	0	0	0	0	0	0	0	0	0	0	0	0	0	0	0	0	0	0	0	0	0	0	0	0	0
ENSMUSG00000071766	Rhox12	X	0	0	0	0	0	0	0	0	0	0	0	0	0	0	0	0	0	0	0	0	0	0	0	0	0	0	0	0	0	0	0	0	0	0	0	0	0	0	0	0	0	0	0	0	0	0	0
ENSMUSG00000050197	Rhox13	X	0	0	0	0	0.5	0.5	8.5	8.5	0	0	0	0	0	0	0	0	0	0	0	0	0	0	0	0	0	0	0	0	0	0	0	0	1	0	33	0	0.888889	0.111111	25.7778	3.2222	1	0	31	0	0	0	0
ENSMUSG00000080942	Gm14556	X	0	0	0	0	0	0	0	0	0	0	0	0	0	0	0	0	0	0	0	0	0	0	0	0	1	0	1	0	1	0	1	0	1	0	3	0	0	0	0	0	0	0	0	0	1	0	3
ENSMUSG00000048047	Zbtb33	X	0.573529	0.426471	317.735	236.265	0.631148	0.368852	348.393	203.607	0.549296	0.450704	226.31	185.69	0.668478	0.331522	673.158	333.842	1	0	402	0	1	0	352	0	0.97561	0.0243902	392.195	9.8049	0.99	0.01	502.92	5.08	0.697674	0.302326	350.93	152.07	0.653543	0.346457	418.921	222.079	0.8	0.2	447.2	111.8	0.805195	0.194805	462.182
ENSMUSG00000036502	Fam70a	X	0	0	0	0	0	0	0	0	0	0	0	0	0	0	0	0	0	0	0	0	1	0	2	0	1	0	8	0	1	0	8	0	0	0	0	0	0	0	0	0	0.5	0.5	3	3	1	0	9
ENSMUSG00000092794	Mir3110	X	0	0	0	0	0	0	0	0	0	0	0	0	0	0	0	0	0	0	0	0	0	0	0	0	0	0	0	0	0	0	0	0	0	0	0	0	0	0	0	0	0	0	0	0	0	0	0
ENSMUSG00000084009	Gm7590	X	0	0	0	0	0	0	0	0	0	0	0	0	0	0	0	0	0	0	0	0	0	0	0	0	0	0	0	0	0	0	0	0	0	0	0	0	0	0	0	0	0	0	0	0	0	0	0
ENSMUSG00000016327	Atp1b4	X	0	0	0	0	0	0	0	0	0	0	0	0	0	0	0	0	0	0	0	0	0	0	0	0	0	0	0	0	0	0	0	0	0	0	0	0	0	0	0	0	0	0	0	0	0	0	0
ENSMUSG00000082497	Gm40	X	0	0	0	0	0	0	0	0	0	0	0	0	0	0	0	0	0	0	0	0	0	0	0	0	0	0	0	0	0	0	0	0	0	0	0	0	0	0	0	0	0	0	0	0	0	0	0
ENSMUSG00000081473	Gm4853	X	0	0	0	0	0	0	0	0	0	0	0	0	0	0	0	0	0	0	0	0	0	0	0	0	0	0	0	0	0	0	0	0	0	0	0	0	0	0	0	0	0	0	0	0	0	0	0
ENSMUSG00000016534	Lamp2	X	0.543082	0.456918	3457.8	2909.2	0.547629	0.452371	2948.44	2435.56	0.589726	0.410274	3377.95	2350.05	0.578843	0.421157	4361	3173	0.932345	0.0676549	4954.48	359.518	0.935745	0.0642551	4420.46	303.541	0.878395	0.121605	4355.96	603.04	0.91325	0.0867501	4584.51	435.486	0.76459	0.23541	1617.11	497.893	0.72451	0.27549	1693.9	644.096	0.770694	0.229306	1490.52	443.479	0.80119	0.19881	1598.38
ENSMUSG00000087390	Gm7598	X	0.333333	0.666667	5	10	0.666667	0.333333	6.6667	3.3333	1	0	22	0	1	0	15	0	1	0	31	0	1	0	21	0	1	0	20	0	0.933333	0.0666667	25.2	1.8	1	0	10	0	1	0	12	0	0.666667	0.333333	6.6667	3.3333	0	0	0
ENSMUSG00000031095	Cul4b	X	0.651026	0.348974	14182.6	7602.39	0.700893	0.299107	12018.2	5128.79	0.678322	0.321678	15100.8	7161.2	0.60241	0.39759	14641	9663.04	0.898876	0.101124	13504.7	1519.28	0.98913	0.0108696	13758.8	151.196	0.895833	0.104167	13696.4	1592.6	0.94	0.06	14545.6	928.44	0.616438	0.383562	9938.22	6183.78	0.649123	0.350877	9568.07	5171.93	0.886364	0.113636	13353.1	1711.93	0.866667	0.133333	12829.3
ENSMUSG00000000355	Mcts1	X	0.65873	0.34127	689.032	356.968	0.459184	0.540816	377.908	445.092	0.658228	0.341772	596.354	309.646	0.553846	0.446154	631.385	508.615	0.916129	0.083871	951.858	87.1419	0.915254	0.0847458	861.254	79.7458	0.97619	0.0238095	814.143	19.8571	0.899441	0.100559	752.832	84.1676	0.76	0.24	1102.76	348.24	0.785714	0.214286	983.714	268.286	0.809735	0.190265	986.257	231.743	0.727723	0.272277	891.46
ENSMUSG00000048970	C1galt1c1	X	0	0	0	0	0	0	0	0	0	0	0	0	0	0	0	0	0	0	0	0	0	0	0	0	0	0	0	0	0	0	0	0	0	0	0	0	0	0	0	0	0	0	0	0	0	0	0
ENSMUSG00000085611	Ap3s1-ps1	X	0	1	0	15	0	1	0	6	0	1	0	13	0	1	0	14	0	1	0	12	0	1	0	9	0	1	0	16	0	1	0	16	0	1	0	16	0	0	0	0	0	1	0	13	0	1	0
ENSMUSG00000085635	Gm14565	X	0	0	0	0	0	0	0	0	0	0	0	0	0	0	0	0	0	0	0	0	0	0	0	0	1	0	2	0	0	0	0	0	0	0	0	0	0	0	0	0	0	0	0	0	0	0	0
ENSMUSG00000092878	AL590633.1	X	0	0	0	0	0	0	0	0	0	0	0	0	0	0	0	0	0	0	0	0	0	0	0	0	0	0	0	0	0	0	0	0	0	0	0	0	0	0	0	0	0	0	0	0	0	0	0
ENSMUSG00000082723	Gm14564	X	0	0	0	0	0	0	0	0	0	0	0	0	0	0	0	0	0	0	0	0	0	0	0	0	0	0	0	0	0	0	0	0	0	0	0	0	0	0	0	0	0	0	0	0	0	0	0
ENSMUSG00000051361	6030498E09Rik	X	0	0	0	0	0	0	0	0	0	0	0	0	0	0	0	0	0	0	0	0	0	0	0	0	0	0	0	0	1	0	6	0	0	0	0	0	0	0	0	0	0	0	0	0	0	0	0
ENSMUSG00000081147	Gm6024	X	0	0	0	0	0	0	0	0	0	0	0	0	0	0	0	0	0	0	0	0	0	0	0	0	0	0	0	0	0	0	0	0	0	0	0	0	0	0	0	0	0	0	0	0	0	0	0
ENSMUSG00000080896	Gm14567	X	0	0	0	0	0	0	0	0	0	0	0	0	0	0	0	0	0	0	0	0	0	0	0	0	0	0	0	0	0	0	0	0	0	0	0	0	0	0	0	0	0	0	0	0	0	0	0
ENSMUSG00000084030	Gm16423	X	0	0	0	0	0	0	0	0	0	0	0	0	0	0	0	0	0	0	0	0	0	0	0	0	0	0	0	0	0	0	0	0	0	0	0	0	0	0	0	0	0	0	0	0	0	0	0
ENSMUSG00000084039	Gm14551	X	0	0	0	0	0	0	0	0	0	0	0	0	0	0	0	0	0	0	0	0	0	0	0	0	0	0	0	0	0	0	0	0	0	0	0	0	0	0	0	0	0	0	0	0	0	0	0
ENSMUSG00000084247	Gm14566	X	0	0	0	0	0	0	0	0	0	0	0	0	0	0	0	0	0	0	0	0	0	0	0	0	0	0	0	0	0	0	0	0	0	0	0	0	0	0	0	0	0	0	0	0	0	0	0
ENSMUSG00000064529	U6	X	0	0	0	0	0	0	0	0	0	0	0	0	0	0	0	0	0	0	0	0	0	0	0	0	0	0	0	0	0	0	0	0	0	0	0	0	0	0	0	0	0	0	0	0	0	0	0
ENSMUSG00000079619	Cypt15	X	0	0	0	0	0	0	0	0	0	0	0	0	0	0	0	0	0	0	0	0	0	0	0	0	0	0	0	0	0	0	0	0	0	0	0	0	0	0	0	0	0	0	0	0	0	0	0
ENSMUSG00000081324	Gm14550	X	0	0	0	0	0	0	0	0	0	0	0	0	0	0	0	0	0	0	0	0	0	0	0	0	0	0	0	0	0	0	0	0	0	0	0	0	0	0	0	0	0	0	0	0	0	0	0
ENSMUSG00000082147	Gm14570	X	0	0	0	0	0	0	0	0	0	0	0	0	0	0	0	0	0	0	0	0	0	0	0	0	0	0	0	0	0	0	0	0	0	0	0	0	0	0	0	0	0	0	0	0	0	0	0
ENSMUSG00000083845	Gm14571	X	0	0	0	0	0	0	0	0	0	0	0	0	0	0	0	0	0	0	0	0	0	0	0	0	0	0	0	0	0	0	0	0	0	0	0	0	0	0	0	0	0	0	0	0	0	0	0
ENSMUSG00000095240	AL671889.2	X	0	0	0	0	0	0	0	0	0	0	0	0	0	0	0	0	0	0	0	0	0	0	0	0	0	0	0	0	0	0	0	0	0	0	0	0	0	0	0	0	0	0	0	0	0	0	0
ENSMUSG00000086157	Gm14643	X	0	0	0	0	0	0	0	0	0	0	0	0	0	0	0	0	0	0	0	0	0	0	0	0	0	0	0	0	0	0	0	0	0	0	0	0	0	0	0	0	0	0	0	0	0	0	0
ENSMUSG00000092777	AL671889.1	X	0	0	0	0	0	0	0	0	0	0	0	0	0	0	0	0	0	0	0	0	0	0	0	0	0	0	0	0	0	0	0	0	0	0	0	0	0	0	0	0	0	0	0	0	0	0	0
ENSMUSG00000082005	Gm7189	X	0	0	0	0	0	0	0	0	0	0	0	0	0	0	0	0	0	0	0	0	0	0	0	0	0	0	0	0	0	0	0	0	0	0	0	0	0	0	0	0	0	0	0	0	0	0	0
ENSMUSG00000080903	Gm16383	X	0	0	0	0	0	0	0	0	0	0	0	0	0	0	0	0	0	0	0	0	0	0	0	0	0	0	0	0	0	0	0	0	0	0	0	0	0	0	0	0	0	0	0	0	0	0	0
ENSMUSG00000083174	Gm7190	X	0	0	0	0	0	0	0	0	0	0	0	0	0	0	0	0	0	0	0	0	0	0	0	0	0	0	0	0	0	0	0	0	0	0	0	0	0	0	0	0	0	0	0	0	0	0	0
ENSMUSG00000082102	Gm14572	X	0	0	0	0	0	0	0	0	0	0	0	0	0	0	0	0	0	0	0	0	0	0	0	0	0	0	0	0	0	0	0	0	0	0	0	0	0	0	0	0	0	0	0	0	0	0	0
ENSMUSG00000080996	Gm4986	X	0	0	0	0	0	0	0	0	0	0	0	0	0	0	0	0	0	0	0	0	0	0	0	0	0	0	0	0	0	0	0	0	0	0	0	0	0	0	0	0	0	0	0	0	0	0	0
ENSMUSG00000083665	Gm14575	X	0	0	0	0	0	0	0	0	0	0	0	0	0	0	0	0	0	0	0	0	0	0	0	0	0	0	0	0	0	0	0	0	0	0	0	0	0	0	0	0	0	0	0	0	0	0	0
ENSMUSG00000083484	Gm14574	X	0	0	0	0	0	0	0	0	0	0	0	0	0	0	0	0	0	0	0	0	0	0	0	0	0	0	0	0	0	0	0	0	0	0	0	0	0	0	0	0	0	0	0	0	0	0	0
ENSMUSG00000084287	Gm14576	X	0	0	0	0	0	0	0	0	0	0	0	0	0	0	0	0	0	0	0	0	0	0	0	0	0	0	0	0	0	0	0	0	0	0	0	0	0	0	0	0	0	0	0	0	0	0	0
ENSMUSG00000081880	Gm5385	X	0	0	0	0	0	0	0	0	0	0	0	0	0	1	0	4	0	0	0	0	0	0	0	0	0	0	0	0	0	0	0	0	0	0	0	0	0	0	0	0	0	0	0	0	0	0	0
ENSMUSG00000083515	Gm14577	X	0	0	0	0	0	0	0	0	0	0	0	0	0	0	0	0	0	0	0	0	0	0	0	0	0	0	0	0	0	0	0	0	0	0	0	0	0	0	0	0	0	0	0	0	0	0	0
ENSMUSG00000001986	Gria3	X	0	0	0	0	0	1	0	17	0	0	0	0	0	0	0	0	0	0	0	0	0	0	0	0	1	0	26	0	0	0	0	0	0.571429	0.428571	388	291	0.822222	0.177778	590.356	127.644	0.907407	0.0925926	856.593	87.4074	0.773333	0.226667	759.413
ENSMUSG00000093206	AL672290.1	X	0	0	0	0	0	0	0	0	0	0	0	0	0	0	0	0	0	0	0	0	0	0	0	0	0	0	0	0	0	0	0	0	0	0	0	0	0	0	0	0	0	0	0	0	0	0	0
ENSMUSG00000082966	Gm14614	X	0	0	0	0	0	0	0	0	0	0	0	0	0	0	0	0	0	0	0	0	0	0	0	0	0	0	0	0	0	0	0	0	0	0	0	0	0	0	0	0	0	0	0	0	0	0	0
ENSMUSG00000081918	Gm14613	X	0	0	0	0	0	0	0	0	0	0	0	0	0	0	0	0	0	0	0	0	0	0	0	0	0	0	0	0	0	0	0	0	0	0	0	0	0	0	0	0	0	0	0	0	0	0	0
ENSMUSG00000037475	Thoc2	X	0.833333	0.166667	8456.67	1691.33	0.333333	0.666667	3002	6004	0.8	0.2	7340	1835	0.5	0.5	6161	6161	0.6	0.4	5631.6	3754.4	0.666667	0.333333	5601.33	2800.67	0.545455	0.454545	4646.18	3871.82	0.9	0.1	7579.8	842.2	0.833333	0.166667	7240	1448	0.636364	0.363636	5096	2912	0.666667	0.333333	5096	2548	0.625	0.375	4823.12
ENSMUSG00000081398	Gm7657	X	0	0	0	0	0	0	0	0	0	0	0	0	0	0	0	0	0	0	0	0	0	0	0	0	0	0	0	0	0	0	0	0	0	0	0	0	0	0	0	0	0	0	0	0	0	0	0
ENSMUSG00000080798	Gm5135	X	0	0	0	0	0	0	0	0	0	0	0	0	0	0	0	0	0	0	0	0	0	0	0	0	0	0	0	0	0	0	0	0	0	0	0	0	0	0	0	0	0	0	0	0	0	0	0
ENSMUSG00000025860	Xiap	X	0.591865	0.408135	2619.59	1806.41	0.601552	0.398448	2699.16	1787.84	0.611928	0.388072	2644.75	1677.25	0.604834	0.395166	4069.93	2659.07	0.978395	0.0216049	3501.68	77.3241	0.978821	0.0211792	3302.54	71.4585	0.985931	0.0140693	3343.29	47.7089	0.975295	0.0247046	3539.35	89.6531	0.759807	0.240193	2776.33	877.667	0.725241	0.274759	2715.3	1028.7	0.745345	0.254655	2676.53	914.466	0.76717	0.23283	2986.59
ENSMUSG00000082324	Gm14615	X	0	1	0	9	0	0	0	0	0	0	0	0	1	0	5	0	0	0	0	0	0	0	0	0	0	0	0	0	0	0	0	0	0	0	0	0	0	0	0	0	0	0	0	0	0	0	0
ENSMUSG00000025862	Stag2	X	0.72	0.28	3917.52	1523.48	0.62963	0.37037	2604.78	1532.22	0.789474	0.210526	3480	928	0.736842	0.263158	3763.79	1344.21	0.961538	0.0384615	5919.23	236.769	1	0	5357	0	1	0	5290	0	1	0	5009	0	0.681818	0.318182	13216.4	6167.64	0.772152	0.227848	12406.9	3661.06	0.8	0.2	13072	3268	0.851852	0.148148	13880.1
ENSMUSG00000083450	Gm14619	X	0	0	0	0	0	0	0	0	0	0	0	0	0	0	0	0	0	0	0	0	0	0	0	0	0	0	0	0	0	0	0	0	0	0	0	0	0	0	0	0	0	0	0	0	0	0	0
ENSMUSG00000005696	Sh2d1a	X	1	0	7	0	0	0	0	0	0	0	0	0	0	0	0	0	0	0	0	0	0	0	0	0	0	0	0	0	0	0	0	0	0	0	0	0	0	0	0	0	0	0	0	0	0	0	0
ENSMUSG00000073231	Gm10483	X	0	0	0	0	0	0	0	0	0	0	0	0	0	0	0	0	0	0	0	0	0	0	0	0	0	0	0	0	0	0	0	0	0	0	0	0	0	0	0	0	0	0	0	0	0	0	0
ENSMUSG00000016150	Odz1	X	0	1	0	10	0	1	0	15	1	0	5	0	0	0	0	0	0	0	0	0	0	0	0	0	0	0	0	0	0	0	0	0	0.95	0.05	186.2	9.8	0.866667	0.133333	163.8	25.2	0.944444	0.0555556	168.111	9.8889	0.813559	0.186441	157.831
ENSMUSG00000077558	SNORA17	X	0	0	0	0	0	0	0	0	0	0	0	0	0	0	0	0	0	0	0	0	0	0	0	0	0	0	0	0	0	0	0	0	0	0	0	0	0	0	0	0	0	0	0	0	0	0	0
ENSMUSG00000083098	Gm14578	X	0	0	0	0	0	0	0	0	0	0	0	0	0	0	0	0	0	0	0	0	0	0	0	0	0	0	0	0	0	0	0	0	0	0	0	0	0	0	0	0	0	0	0	0	0	0	0
ENSMUSG00000065622	U2	X	0	0	0	0	0	0	0	0	0	0	0	0	0	0	0	0	0	0	0	0	0	0	0	0	0	0	0	0	0	0	0	0	0	0	0	0	0	0	0	0	0	0	0	0	0	0	0
ENSMUSG00000081300	Gm14587	X	0	0	0	0	0	0	0	0	0	0	0	0	0	0	0	0	0	0	0	0	0	0	0	0	0	0	0	0	0	0	0	0	0	0	0	0	0	0	0	0	0	0	0	0	0	0	0
ENSMUSG00000082839	Gm14588	X	0	0	0	0	0	0	0	0	0	0	0	0	0	0	0	0	0	0	0	0	0	0	0	0	0	0	0	0	0	0	0	0	0	0	0	0	0	0	0	0	0	0	0	0	0	0	0
ENSMUSG00000083598	Gm14579	X	0	0	0	0	0	0	0	0	0	0	0	0	0	0	0	0	0	0	0	0	0	0	0	0	0	0	0	0	0	0	0	0	0	0	0	0	0	0	0	0	0	0	0	0	0	0	0
ENSMUSG00000078320	Gm362	X	0	0	0	0	0	0	0	0	0	0	0	0	0	0	0	0	0	0	0	0	0	0	0	0	0	0	0	0	0	0	0	0	0	0	0	0	0	0	0	0	0	0	0	0	0	0	0
ENSMUSG00000086223	Gm362	X	0	0	0	0	0	0	0	0	0	0	0	0	0	0	0	0	0	0	0	0	0	0	0	0	0	0	0	0	0	0	0	0	0	0	0	0	0	0	0	0	0	0	0	0	0	0	0
ENSMUSG00000081856	Gm14580	X	0	0	0	0	0	0	0	0	0	0	0	0	0	0	0	0	0	0	0	0	0	0	0	0	0	0	0	0	0	0	0	0	0	0	0	0	0	0	0	0	0	0	0	0	0	0	0
ENSMUSG00000081036	Gm14628	X	0	0	0	0	0	0	0	0	0	0	0	0	0	0	0	0	0	0	0	0	0	0	0	0	0	0	0	0	0	0	0	0	0	0	0	0	0	0	0	0	0	0	0	0	0	0	0
ENSMUSG00000083028	Gm14604	X	0	0	0	0	0	0	0	0	0	0	0	0	0	0	0	0	0	0	0	0	0	0	0	0	0	0	0	0	0	0	0	0	0	0	0	0	0	0	0	0	0	0	0	0	0	0	0
ENSMUSG00000081704	Gm14603	X	0	0	0	0	0	0	0	0	0	0	0	0	0	0	0	0	0	0	0	0	0	0	0	0	0	0	0	0	0	0	0	0	0	0	0	0	0	0	0	0	0	0	0	0	0	0	0
ENSMUSG00000050926	Dcaf12l2	X	0	0	0	0	0	0	0	0	0	0	0	0	0	0	0	0	0	0	0	0	0	0	0	0	0	0	0	0	0	0	0	0	0	0	0	0	1	0	3	0	1	0	7	0	0	1	0
ENSMUSG00000082775	Itpa-ps3	X	0	0	0	0	0	0	0	0	0	0	0	0	0	0	0	0	0	0	0	0	0	0	0	0	0	0	0	0	0	0	0	0	0	0	0	0	0	0	0	0	0	0	0	0	0	0	0
ENSMUSG00000080714	Gm14602	X	0	0	0	0	0	0	0	0	0	0	0	0	0	0	0	0	0	0	0	0	0	0	0	0	0	0	0	0	0	0	0	0	0	0	0	0	0	0	0	0	0	0	0	0	0	0	0
ENSMUSG00000045284	Dcaf12l1	X	0.388889	0.611111	266.778	419.222	0.682243	0.317757	442.094	205.906	0.727273	0.272727	365.818	137.182	0.460432	0.539568	372.95	437.05	1	0	98	0	1	0	57	0	1	0	90	0	1	0	99	0	0.571429	0.428571	181.714	136.286	1	0	246	0	0.833333	0.166667	213.333	42.6667	0.866667	0.133333	214.933
ENSMUSG00000083721	Gm7700	X	0	0	0	0	0	0	0	0	0	0	0	0	0	0	0	0	0	0	0	0	0	0	0	0	0	0	0	0	0	0	0	0	0	0	0	0	0	0	0	0	0	0	0	0	0	0	0
ENSMUSG00000037086	1110059M19Rik	X	0	0	0	0	0	0	0	0	0	0	0	0	0	0	0	0	0	0	0	0	0	0	0	0	0	0	0	0	0	0	0	0	0	0	0	0	0	0	0	0	0	0	0	0	0	0	0
ENSMUSG00000080764	Gm14606	X	0	0	0	0	0	0	0	0	0	0	0	0	0	0	0	0	0	0	0	0	0	0	0	0	0	0	0	0	0	0	0	0	0	0	0	0	0	0	0	0	0	0	0	0	0	0	0
ENSMUSG00000081129	Gm14605	X	0	0	0	0	0	0	0	0	0	0	0	0	0	0	0	0	0	0	0	0	0	0	0	0	0	0	0	0	0	0	0	0	0	0	0	0	0	0	0	0	0	0	0	0	0	0	0
ENSMUSG00000082886	Gm5386	X	0	0	0	0	0	0	0	0	0	0	0	0	0	0	0	0	0	0	0	0	0	0	0	0	0	0	0	0	0	0	0	0	0	0	0	0	0	0	0	0	0	0	0	0	0	0	0
ENSMUSG00000084158	Gm14652	X	0	0	0	0	0	0	0	0	0	0	0	0	0	0	0	0	0	0	0	0	0	0	0	0	0	0	0	0	0	0	0	0	0	0	0	0	0	0	0	0	0	0	0	0	0	0	0
ENSMUSG00000064464	U6	X	0	0	0	0	0	0	0	0	0	0	0	0	0	0	0	0	0	0	0	0	0	0	0	0	0	0	0	0	0	0	0	0	0	0	0	0	0	0	0	0	0	0	0	0	0	0	0
ENSMUSG00000084000	Gm14653	X	0	0	0	0	0	0	0	0	0	0	0	0	0	0	0	0	0	0	0	0	0	0	0	0	0	0	0	0	0	0	0	0	0	0	0	0	0	0	0	0	0	0	0	0	0	0	0
ENSMUSG00000085157	4930515L19Rik	X	0	0	0	0	0	0	0	0	0	0	0	0	0	0	0	0	0	0	0	0	0	0	0	0	0	0	0	0	0	0	0	0	0	0	0	0	0	0	0	0	0	0	0	0	0.888889	0.111111	5.3333
ENSMUSG00000046615	Actrt1	X	0	0	0	0	0	0	0	0	0	0	0	0	0	0	0	0	0	0	0	0	0	0	0	0	0	0	0	0	0	0	0	0	0	0	0	0	0	0	0	0	0	0	0	0	0	0	0
ENSMUSG00000081551	Gm14654	X	0	0	0	0	0	0	0	0	0	0	0	0	0	0	0	0	0	0	0	0	0	0	0	0	0	0	0	0	0	0	0	0	0	0	0	0	0	0	0	0	0	0	0	0	0	0	0
ENSMUSG00000063816	Gm4987	X	0	0	0	0	0	0	0	0	0	0	0	0	0	0	0	0	0	0	0	0	0	0	0	0	0	0	0	0	0	0	0	0	0	0	0	0	0	0	0	0	0	0	0	0	0	0	0
ENSMUSG00000082204	Gm7722	X	0	0	0	0	0	0	0	0	0	0	0	0	0	0	0	0	0	0	0	0	0	0	0	0	0	0	0	0	0	0	0	0	0	0	0	0	0	0	0	0	0	0	0	0	0	0	0
ENSMUSG00000083499	Gm14609	X	0	0	0	0	0	0	0	0	0	0	0	0	0	0	0	0	0	0	0	0	0	0	0	0	0	0	0	0	0	0	0	0	0	0	0	0	0	0	0	0	0	0	0	0	0	0	0
ENSMUSG00000082426	Gm14610	X	0	0	0	0	0	0	0	0	0	0	0	0	0	0	0	0	0	0	0	0	0	0	0	0	0	0	0	0	0	0	0	0	0	0	0	0	0	0	0	0	0	0	0	0	0	0	0
ENSMUSG00000083094	Gm4908	X	0	0	0	0	0	0	0	0	0	0	0	0	0	0	0	0	0	0	0	0	0	0	0	0	0	0	0	0	0	0	0	0	0	0	0	0	0	0	0	0	0	0	0	0	0	0	0
ENSMUSG00000084348	Gm14608	X	0	0	0	0	0	0	0	0	0	0	0	0	0	0	0	0	0	0	0	0	0	0	0	0	0	0	0	0	0	0	0	0	0	0	0	0	0	0	0	0	0	0	0	0	0	0	0
ENSMUSG00000082894	Gm6480	X	0	0	0	0	0	0	0	0	0	0	0	0	0	0	0	0	0	0	0	0	0	0	0	0	0	0	0	0	0	0	0	0	0	0	0	0	0	0	0	0	0	0	0	0	0	0	0
ENSMUSG00000031099	Smarca1	X	0.615385	0.384615	67.6923	42.3077	0.4	0.6	33.2	49.8	0.8	0.2	60.8	15.2	1	0	86	0	1	0	32	0	0	0	0	0	1	0	16	0	1	0	16	0	0.898649	0.101351	2109.13	237.872	0.937107	0.0628931	1775.82	119.182	0.99422	0.00578035	1741.87	10.1272	1	0	1875
ENSMUSG00000068014	Gm14648	X	0	0	0	0	0	0	0	0	0	0	0	0	0	0	0	0	0	0	0	0	0	0	0	0	0	1	0	9	0	1	0	9	0	0	0	0	0	0	0	0	0	0	0	0	0	0	0
ENSMUSG00000001173	Ocrl	X	0.591024	0.408976	2125.91	1471.09	0.621078	0.378922	1814.17	1106.83	0.636393	0.363607	1968.36	1124.64	0.644238	0.355762	2642.02	1458.98	0.995669	0.00433109	2111.81	9.1862	0.992525	0.00747464	1843.12	13.8804	0.99587	0.0041301	1881.2	7.8018	0.990635	0.00936524	1941.64	18.3559	0.904937	0.0950626	1275.96	134.038	0.85702	0.14298	1108.13	184.873	0.871987	0.128013	938.258	137.742	0.916163	0.0838369	1165.36
ENSMUSG00000037010	Apln	X	0.380952	0.619048	17.5238	28.4762	0.517241	0.482759	21.7241	20.2759	0.580645	0.419355	23.2258	16.7742	0.564103	0.435897	24.8205	19.1795	1	0	41	0	1	0	32	0	1	0	30	0	1	0	33	0	0.967914	0.0320856	345.546	11.4545	0.960894	0.0391061	185.452	7.5475	0.948882	0.0511182	301.744	16.2556	0.978887	0.0211132	556.987
ENSMUSG00000037005	Xpnpep2	X	0.6875	0.3125	24.75	11.25	0.285714	0.714286	4.2857	10.7143	1	0	35	0	1	0	24	0	1	0	21	0	1	0	8	0	1	0	9	0	1	0	5	0	0.875	0.125	8.75	1.25	1	0	17	0	1	0	16	0	0.666667	0.333333	8.6667
ENSMUSG00000031101	Sash3	X	1	0	15	0	1	0	7	0	1	0	2	0	1	0	12	0	1	0	3	0	1	0	2	0	1	0	2	0	1	0	5	0	1	0	1	0	0	0	0	0	0	0	0	0	0	0	0
ENSMUSG00000036985	Zdhhc9	X	0.596318	0.403682	925.486	626.514	0.551986	0.448014	655.76	532.24	0.574371	0.425629	740.364	548.636	0.575016	0.424984	941.876	696.124	0.907846	0.0921544	748.065	75.9352	0.844415	0.155585	654.422	120.579	0.866496	0.133504	732.189	112.811	0.871901	0.128099	618.178	90.8223	0.485714	0.514286	227.314	240.686	0.546174	0.453826	206.454	171.546	0.518382	0.481618	164.846	153.154	0.584192	0.415808	176.426
ENSMUSG00000064806	U1	X	0	0	0	0	0	0	0	0	0	0	0	0	0	0	0	0	0	0	0	0	0	0	0	0	0	0	0	0	0	0	0	0	0	0	0	0	0	0	0	0	0	0	0	0	0	0	0
ENSMUSG00000063785	Utp14a	X	0.409495	0.590505	2977.44	4293.56	0.428067	0.571933	2098.81	2804.19	0.440283	0.559717	2993.92	3806.08	0.442843	0.557157	3021.52	3801.48	0.549257	0.450743	3062.66	2513.34	0.570828	0.429172	2759.38	2074.62	0.54567	0.45433	2871.86	2391.14	0.560505	0.439495	2534.04	1986.96	0.359322	0.640678	4761.38	8489.62	0.356405	0.643595	3819.24	6896.76	0.3788	0.6212	3876.26	6356.74	0.363401	0.636599	3615.12
ENSMUSG00000089443	U6	X	0	0	0	0	0	0	0	0	0	0	0	0	0	0	0	0	0	0	0	0	0	0	0	0	0	0	0	0	0	0	0	0	0	0	0	0	0	0	0	0	1	0	0	0	0	0	0
ENSMUSG00000081180	Gm7212	X	0	0	0	0	0	1	0	1	0	0	0	0	0	0	0	0	0	0	0	0	0	0	0	0	0	0	0	0	0	0	0	0	0	0	0	0	0	0	0	0	0	0	0	0	0	0	0
ENSMUSG00000088918	U6	X	0	0	0	0	0	0	0	0	0	0	0	0	0	0	0	0	0	0	0	0	0	0	0	0	0	0	0	0	0	0	0	0	0	0	0	0	0	0	0	0	0	0	0	0	0	0	0
ENSMUSG00000036959	Bcorl1	X	0.430556	0.569444	77.9306	103.069	0.772152	0.227848	140.532	41.4684	0.641026	0.358974	134.615	75.3846	0.723881	0.276119	211.373	80.6269	0.986842	0.0131579	159.868	2.1316	1	0	115	0	0.952381	0.047619	179.048	8.9524	1	0	112	0	0.612903	0.387097	104.806	66.1935	0.775281	0.224719	131.023	37.9775	0.598039	0.401961	119.608	80.3922	0.635135	0.364865	101.622
ENSMUSG00000093179	AL672246.1	X	0	0	0	0	0	0	0	0	0	0	0	0	0	0	0	0	0	0	0	0	0	0	0	0	0	0	0	0	0	0	0	0	0	0	0	0	0	0	0	0	0	0	0	0	0	0	0
ENSMUSG00000031103	Elf4	X	0.62963	0.37037	90.037	52.963	0.547619	0.452381	59.6905	49.3095	0.794118	0.205882	42.0882	10.9118	0.711538	0.288462	67.5962	27.4038	1	0	1	0	1	0	1	0	1	0	4	0	1	0	2	0	0.634146	0.365854	43.7561	25.2439	0.925	0.075	74	6	0.816327	0.183673	62.0408	13.9592	0.921053	0.0789474	65.3947
ENSMUSG00000036932	Aifm1	X	0.636364	0.363636	3213	1836	0.594203	0.405797	2064.86	1410.14	0.597701	0.402299	2791.86	1879.14	0.604811	0.395189	2840.8	1856.2	0.92823	0.0717703	2698.36	208.636	0.979695	0.0203046	2412.01	49.9898	0.956522	0.0434783	2652.43	120.565	0.982659	0.017341	2566.71	45.2948	0.74359	0.25641	1970.51	679.487	0.798319	0.201681	1687.65	426.353	0.8875	0.1125	1689.8	214.2	0.835616	0.164384	1739.75
ENSMUSG00000031104	Rab33a	X	0	0	0	0	1	0	8	0	0	1	0	9	0	1	0	18	0	0	0	0	0	0	0	0	0	0	0	0	0	0	0	0	0.966667	0.0333333	90.8667	3.1333	0.826087	0.173913	51.2174	10.7826	1	0	63	0	1	0	36
ENSMUSG00000036916	Zfp280c	X	0.528759	0.471241	560.484	499.516	0.458571	0.541429	359.52	424.48	0.631218	0.368782	396.405	231.595	0.583226	0.416774	464.248	331.752	1	0	726	0	1	0	497	0	0.983673	0.0163265	498.722	8.2776	0.99789	0.0021097	457.034	0.9662	0.812808	0.187192	3322.76	765.241	0.813384	0.186616	3129.09	717.91	0.808615	0.191385	3198.88	757.119	0.840614	0.159386	3663.4
ENSMUSG00000031105	Slc25a14	X	0.715867	0.284133	239.815	95.1845	0.53211	0.46789	137.284	120.716	0.577236	0.422764	158.74	116.26	0.641221	0.358779	228.275	127.725	0.971429	0.0285714	210.8	6.2	0.97037	0.0296296	146.526	4.4741	0.948387	0.0516129	174.503	9.4968	0.974194	0.0258065	170.484	4.5161	0.880645	0.119355	295.897	40.1032	0.86	0.14	199.52	32.48	0.945701	0.0542986	245.882	14.1176	0.940959	0.0590406	283.229
ENSMUSG00000051209	Gpr119	X	0	0	0	0	0	0	0	0	0	0	0	0	0	0	0	0	0	0	0	0	0	0	0	0	0	0	0	0	0	0	0	0	0	0	0	0	0	0	0	0	0	0	0	0	0	0	0
ENSMUSG00000031107	Rbmx2	X	0.509244	0.490756	574.427	553.573	0.544768	0.455232	436.359	364.641	0.544669	0.455331	552.839	462.161	0.543557	0.456443	537.578	451.422	0.938562	0.0614379	654.178	42.8222	0.922078	0.0779221	490.546	41.4545	0.941617	0.0583832	564.028	34.9716	0.933921	0.0660793	557.551	39.4493	0.689152	0.310848	897.275	404.725	0.740741	0.259259	715.556	250.444	0.706544	0.293456	590.671	245.329	0.778455	0.221545	657.016
ENSMUSG00000079606	Gm595	X	1	0	5	0	0	0	0	0	0	0	0	0	1	0	1	0	0	0	0	0	0	0	0	0	0	0	0	0	0	0	0	0	0	0	0	0	0	0	0	0	0	0	0	0	0	0	0
ENSMUSG00000081526	Gm7219	X	0	0	0	0	0	0	0	0	0	0	0	0	0	0	0	0	0	0	0	0	0	0	0	0	0	0	0	0	0	0	0	0	0	0	0	0	0	0	0	0	0	0	0	0	0	0	0
ENSMUSG00000083529	Gm15035	X	0	0	0	0	0	0	0	0	0	0	0	0	0	0	0	0	0	0	0	0	0	0	0	0	0	0	0	0	0	0	0	0	0	0	0	0	0	0	0	0	0	0	0	0	0	0	0
ENSMUSG00000031109	Enox2	X	0.660682	0.339318	494.19	253.81	0.597297	0.402703	292.676	197.324	0.795455	0.204545	521.023	133.977	0.762617	0.237383	510.191	158.809	1	0	672	0	1	0	603	0	1	0	668	0	1	0	589	0	0.699134	0.300866	436.959	188.041	0.720554	0.279446	396.305	153.695	0.674863	0.325137	311.787	150.213	0.81039	0.18961	377.642
ENSMUSG00000081320	Gm15034	X	0	0	0	0	0	0	0	0	0	0	0	0	0	0	0	0	0	0	0	0	0	0	0	0	0	0	0	0	0	0	0	0	0	0	0	0	0	0	0	0	0	0	0	0	0	0	0
ENSMUSG00000082347	Gm15036	X	0	0	0	0	0	0	0	0	0	0	0	0	0	0	0	0	0	0	0	0	0	0	0	0	0	0	0	0	0	0	0	0	0	0	0	0	0	0	0	0	0	0	0	0	0	0	0
ENSMUSG00000087369	Gm14696	X	0	0	0	0	0	0	0	0	0	0	0	0	0	0	0	0	0	0	0	0	0	0	0	0	0	0	0	0	0	0	0	0	0	0	0	0	0	0	0	0	0	0	0	0	0	0	0
ENSMUSG00000086948	Gm14697	X	0	0	0	0	0	0	0	0	0	0	0	0	0	0	0	0	0	0	0	0	0	0	0	0	0	0	0	0	0	0	0	0	0	0	0	0	0	0	0	0	0	0	0	0	0	0	0
ENSMUSG00000036198	Arhgap36	X	0	0	0	0	0	0	0	0	1	0	2	0	0.5	0.5	1	1	1	0	4	0	0	0	0	0	1	0	3	0	0	0	0	0	0	0	0	0	0	0	0	0	1	0	5	0	0.5	0.5	1.5
ENSMUSG00000083455	Gm15037	X	0	0	0	0	0	0	0	0	0	0	0	0	0	0	0	0	0	0	0	0	0	0	0	0	0	0	0	0	0	0	0	0	0	0	0	0	0	0	0	0	0	0	0	0	0	0	0
ENSMUSG00000082192	Gm14719	X	0	0	0	0	0	0	0	0	0	0	0	0	0	0	0	0	0	0	0	0	0	0	0	0	0	0	0	0	0	0	0	0	0	0	0	0	0	0	0	0	0	0	0	0	0	0	0
ENSMUSG00000071764	Olfr1320	X	0	0	0	0	0	0	0	0	0	0	0	0	0	0	0	0	0	0	0	0	0	0	0	0	0	0	0	0	0	0	0	0	0	0	0	0	0	0	0	0	0	0	0	0	0	0	0
ENSMUSG00000067971	Olfr1321	X	0	0	0	0	0	0	0	0	0	0	0	0	0	0	0	0	0	0	0	0	0	0	0	0	0	0	0	0	0	0	0	0	0	0	0	0	0	0	0	0	0	0	0	0	0	0	0
ENSMUSG00000031111	Igsf1	X	0.722222	0.277778	191.389	73.6111	0.87037	0.12963	137.518	20.4815	0.769231	0.230769	175.385	52.6154	0.860656	0.139344	174.713	28.2869	1	0	665	0	0.995968	0.00403226	552.762	2.2379	1	0	558	0	1	0	526	0	0.676871	0.323129	451.473	215.527	0.987124	0.0128755	690	9	0.554717	0.445283	257.943	207.057	0.958991	0.0410095	647.319
ENSMUSG00000084612	n-R5s6	X	0	0	0	0	0	0	0	0	0	0	0	0	0	0	0	0	0	0	0	0	0	0	0	0	0	0	0	0	0	0	0	0	0	0	0	0	0	0	0	0	0	0	0	0	0	0	0
ENSMUSG00000056281	Olfr1322	X	0	0	0	0	0	0	0	0	0	0	0	0	0	0	0	0	0	0	0	0	0	0	0	0	0	0	0	0	0	0	0	0	0	0	0	0	0	0	0	0	0	0	0	0	0	0	0
ENSMUSG00000083399	Gm15033	X	0	0	0	0	0	0	0	0	0	0	0	0	0	0	0	0	0	0	0	0	0	0	0	0	0	0	0	0	0	0	0	0	0	0	0	0	0	0	0	0	0	0	0	0	0	0	0
ENSMUSG00000050504	Olfr1323	X	0	0	0	0	0	0	0	0	0	0	0	0	0	0	0	0	0	0	0	0	0	0	0	0	0	0	0	0	0	0	0	0	0	0	0	0	0	0	0	0	0	0	0	0	0	0	0
ENSMUSG00000089217	7SK	X	0	0	0	0	0	0	0	0	0	0	0	0	0	0	0	0	0	0	0	0	0	0	0	0	0	0	0	0	0	0	0	0	0	0	0	0	0	0	0	0	1	0	1	0	0	0	0
ENSMUSG00000083754	Gm7803	X	1	0	78	0	0	0	0	0	1	0	76	0	1	0	94	0	1	0	50	0	1	0	52	0	1	0	76	0	1	0	51	0	1	0	160	0	1	0	103	0	1	0	83	0	0.9	0.1	60.3
ENSMUSG00000084062	Gm14611	X	0	0	0	0	0	0	0	0	0	0	0	0	0	0	0	0	0	0	0	0	0	0	0	0	0	0	0	0	0	0	0	0	1	0	2	0	1	0	1	0	0	0	0	0	0	0	0
ENSMUSG00000082660	Gm14612	X	0	0	0	0	0	0	0	0	0	0	0	0	0	0	0	0	0	0	0	0	0	0	0	0	0	0	0	0	0	0	0	0	1	0	5	0	1	0	3	0	1	0	3	0	1	0	6
ENSMUSG00000094897	AL833788.1	X	0	1	0	1	0	1	0	2	0	0	0	0	0	0	0	0	0	0	0	0	0	0	0	0	0	0	0	0	0	0	0	0	0	1	0	1	0	1	0	1	0	0	0	0	0	0	0
ENSMUSG00000095461	AL833788.2	X	0	0	0	0	0	0	0	0	0	0	0	0	0	0	0	0	0	0	0	0	0	0	0	0	0	0	0	0	0	0	0	0	0	0	0	0	0	0	0	0	0	0	0	0	0	1	0
ENSMUSG00000048173	Olfr1324	X	0	0	0	0	0	0	0	0	0	0	0	0	0	0	0	0	0	0	0	0	0	0	0	0	0	0	0	0	0	0	0	0	0	0	0	0	0	0	0	0	0	1	0	1	0	0	0
ENSMUSG00000083112	Gm14620	X	0	0	0	0	0	0	0	0	0	0	0	0	0	0	0	0	0	0	0	0	0	0	0	0	0	0	0	0	0	0	0	0	0	0	0	0	0	0	0	0	0	0	0	0	0	0	0
ENSMUSG00000085396	6720401G13Rik	X	0.603849	0.396151	1390.06	911.94	0.588862	0.411138	1072.32	748.683	0.620145	0.379855	1429.43	875.566	0.624656	0.375344	1677.83	1008.17	0.989806	0.0101937	2899.14	29.8573	0.973072	0.0269278	2357.75	65.246	0.987685	0.0123153	2450.45	30.5542	0.975875	0.0241245	1987.86	49.1416	0.916515	0.0834846	724.047	65.9528	0.953445	0.0465549	711.27	34.73	0.966507	0.0334928	552.842	19.1579	0.982262	0.0177384	581.499
ENSMUSG00000031112	2610018G03Rik	X	0.911111	0.0888889	208.644	20.3556	0.802817	0.197183	171	42	0.981481	0.0185185	144.278	2.7222	0.95	0.05	201.4	10.6	1	0	152	0	1	0	170	0	0.982759	0.0172414	119.897	2.1034	1	0	138	0	0.937743	0.0622568	1593.23	105.774	0.944694	0.0553064	1686.28	98.722	0.952962	0.0470383	1376.08	67.9233	0.984334	0.0156658	1906.66
ENSMUSG00000036131	Frmd7	X	1	0	31	0	1	0	30	0	1	0	28	0	1	0	41	0	1	0	10	0	1	0	12	0	1	0	15	0	1	0	10	0	1	0	42	0	1	0	38	0	1	0	34	0	1	0	46
ENSMUSG00000050029	Rap2c	X	0	0	0	0	0	0	0	0	0	0	0	0	0	0	0	0	0	0	0	0	0	0	0	0	0	0	0	0	0	0	0	0	0	0	0	0	0	0	0	0	0	0	0	0	0	0	0
ENSMUSG00000082556	Gm5387	X	0	0	0	0	0	0	0	0	0	0	0	0	0	0	0	0	0	0	0	0	0	0	0	0	0	0	0	0	0	0	0	0	0	0	0	0	0	0	0	0	0	0	0	0	0	0	0
ENSMUSG00000036109	Mbnl3	X	0.8	0.2	71.2	17.8	1	0	82	0	1	0	83	0	1	0	92	0	1	0	354	0	1	0	330	0	1	0	244	0	1	0	294	0	0.888889	0.111111	499.556	62.4444	0.880952	0.119048	446.643	60.3571	0.818182	0.181818	333.818	74.1818	0.975	0.025	437.775
ENSMUSG00000082950	Gm7834	X	0	0	0	0	0	0	0	0	0	0	0	0	0	0	0	0	0	0	0	0	0	0	0	0	0	0	0	0	0	0	0	0	0	0	0	0	0	0	0	0	0	0	0	0	0	0	0
ENSMUSG00000081350	Gm5388	X	0	0	0	0	0	0	0	0	0	0	0	0	0	0	0	0	0	0	0	0	0	0	0	0	0	0	0	0	0	0	0	0	0	0	0	0	0	0	0	0	0	0	0	0	0	0	0
ENSMUSG00000093266	AL671848.1	X	0	0	0	0	0	0	0	0	0	0	0	0	0	0	0	0	0	0	0	0	0	0	0	0	0	0	0	0	0	0	0	0	0	0	0	0	0	0	0	0	0	0	0	0	0	0	0
ENSMUSG00000081188	Gm14621	X	0	0	0	0	0	0	0	0	0	0	0	0	0	0	0	0	0	0	0	0	0	0	0	0	0	0	0	0	0	0	0	0	0	0	0	0	0	0	0	0	0	0	0	0	0	0	0
ENSMUSG00000062184	Hs6st2	X	1	0	13	0	0	1	0	21	1	0	14	0	1	0	7	0	1	0	25	0	1	0	11	0	1	0	14	0	0	0	0	0	0.956612	0.0433884	1511.45	68.5537	0.975096	0.0249042	1787.35	45.6494	0.96347	0.0365297	1478.93	56.0731	0.964143	0.0358566	1994.81
ENSMUSG00000093018	AL672099.1	X	0	0	0	0	0	0	0	0	0	0	0	0	0	0	0	0	0	0	0	0	0	0	0	0	0	0	0	0	0	0	0	0	0	0	0	0	0	0	0	0	0	0	0	0	0	0	0
ENSMUSG00000082968	Gm14581	X	0	0	0	0	0	0	0	0	0	1	0	2	0	0	0	0	0	0	0	0	0	0	0	0	0	0	0	0	0	0	0	0	1	0	12	0	0.97619	0.0238095	26.3571	0.6429	1	0	16	0	0.882353	0.117647	14.1176
ENSMUSG00000055780	Usp26	X	0.788321	0.211679	940.467	252.533	0.82971	0.17029	724.337	148.663	0.840336	0.159664	730.252	138.748	0.86	0.14	1054.36	171.64	1	0	78	0	0.9375	0.0625	61.875	4.125	1	0	70	0	1	0	130	0	0.890511	0.109489	1537.91	189.088	0.894495	0.105505	1427.61	168.385	0.881057	0.118943	1364.76	184.242	0.895833	0.104167	1049.02
ENSMUSG00000081439	Gm7840	X	0	0	0	0	0	0	0	0	0	0	0	0	0	0	0	0	0	0	0	0	0	0	0	0	0	0	0	0	0	0	0	0	0	0	0	0	0	0	0	0	0	0	0	0	0	0	0
ENSMUSG00000088792	SNORA17	X	0	0	0	0	0	0	0	0	0	0	0	0	0	0	0	0	0	0	0	0	0	0	0	0	0	0	0	0	0	0	0	0	0	0	0	0	0	0	0	0	0	0	0	0	0	0	0
ENSMUSG00000031118	1700080O16Rik	X	1	0	19	0	0.821429	0.178571	18.0714	3.9286	0.833333	0.166667	5.8333	1.1667	0.87234	0.12766	33.1489	4.8511	0	0	0	0	1	0	3	0	0	0	0	0	1	0	5	0	1	0	5	0	1	0	7	0	1	0	9	0	1	0	9
ENSMUSG00000031119	Gpc4	X	0.542857	0.457143	73.2857	61.7143	0.64486	0.35514	103.178	56.8224	0.807692	0.192308	47.6538	11.3462	0.672414	0.327586	74.6379	36.3621	1	0	64	0	1	0	50	0	1	0	53	0	1	0	11	0	0.95082	0.0491803	470.656	24.3443	0.942982	0.0570175	363.048	21.9518	0.938095	0.0619048	359.291	23.7095	0.944162	0.0558376	301.188
ENSMUSG00000096389	AL672019.1	X	0	0	0	0	0	0	0	0	0	0	0	0	0	0	0	0	0	0	0	0	0	0	0	0	0	0	0	0	0	0	0	0	0	0	0	0	0	0	0	0	0	0	0	0	0	0	0
ENSMUSG00000055653	Gpc3	X	0.629108	0.370892	268	158	0.64	0.36	218.24	122.76	0.842857	0.157143	160.143	29.8571	0.80137	0.19863	227.589	56.411	1	0	246	0	1	0	214	0	1	0	186	0	1	0	154	0	0.91475	0.0852503	1381.27	128.728	0.908425	0.0915751	1068.31	107.692	0.897196	0.102804	878.355	100.645	0.957143	0.0428571	1007.87
ENSMUSG00000086704	Gm14582	X	0.944444	0.0555556	17.9444	1.0556	0.833333	0.166667	16.6667	3.3333	0.722222	0.277778	12.2778	4.7222	1	0	35	0	1	0	7	0	1	0	8	0	1	0	12	0	1	0	11	0	0	0	0	0	0	0	0	0	0	0	0	0	0	0	0
ENSMUSG00000076214	Mir717	X	0	0	0	0	1	0	1	0	0	0	0	0	1	0	2	0	0	0	0	0	0	0	0	0	0	0	0	0	1	0	1	0	1	0	3	0	1	0	2	0	1	0	1	0	0	0	0
ENSMUSG00000055110	A630012P03Rik	X	0	0	0	0	0	0	0	0	0	0	0	0	1	0	2	0	0	0	0	0	0	0	0	0	0	0	0	0	0	0	0	0	0	0	0	0	0	0	0	0	0	0	0	0	0	0	0
ENSMUSG00000070106	Mir363	X	1	0	40	0	0	1	0	45	0	1	0	62	0.857143	0.142857	39.4286	6.5714	1	0	22	0	1	0	38	0	1	0	36	0	1	0	40	0	0.857143	0.142857	55.7143	9.2857	0	0	0	0	1	0	42	0	1	0	12
ENSMUSG00000065613	Mir92-2	X	0	0	0	0	0	1	0	8	1	0	5	0	1	0	14	0	0	0	0	0	1	0	13	0	1	0	4	0	0	0	0	0	0	0	0	0	0	0	0	0	1	0	14	0	1	0	6
ENSMUSG00000065473	Mir19b-2	X	0.555556	0.444444	1.1111	0.8889	0.714286	0.285714	2.8571	1.1429	0.619048	0.380952	4.3333	2.6667	0.846154	0.153846	6.7692	1.2308	1	0	1	0	1	0	2	0	1	0	5	0	1	0	5	0	1	0	3	0	1	0	2	0	1	0	1	0	0	0	0
ENSMUSG00000076041	Mir20b	X	0.75	0.25	9	3	0.592593	0.407407	5.9259	4.0741	0.633333	0.366667	6.3333	3.6667	0.6	0.4	6	4	1	0	6	0	1	0	5	0	1	0	9	0	1	0	4	0	0.939394	0.0606061	15.9697	1.0303	1	0	10	0	1	0	11	0	1	0	5
ENSMUSG00000077111	Mir18b	X	0.743243	0.256757	33.4459	11.5541	0.813559	0.186441	29.2881	6.7119	0.767442	0.232558	36.8372	11.1628	0.787234	0.212766	44.8723	12.1277	1	0	20	0	1	0	22	0	1	0	43	0	1	0	33	0	0.912281	0.0877193	62.9474	6.0526	1	0	31	0	0.984615	0.0153846	40.3692	0.6308	1	0	30
ENSMUSG00000065456	Mir106a	X	1	0	0	0	0.714286	0.285714	0.7143	0.2857	0.928571	0.0714286	1.8571	0.1429	0.666667	0.333333	0	0	1	0	1	0	1	0	0	0	1	0	0	0	1	0	0	0	0.75	0.25	0.75	0.25	1	0	1	0	0.75	0.25	0	0	1	0	0
ENSMUSG00000086173	Kis2	X	0.684375	0.315625	243.637	112.362	0.711462	0.288538	218.419	88.581	0.747423	0.252577	334.098	112.902	0.708831	0.291169	318.265	130.735	1	0	261	0	1	0	292	0	0.996732	0.00326797	328.922	1.0784	0.985755	0.014245	352.9	5.0997	0.898817	0.101183	861.067	96.933	0.921053	0.0789474	591.316	50.6842	0.925743	0.0742574	627.654	50.3465	0.954545	0.0454545	524.045
ENSMUSG00000083621	Gm14586	X	0	1	0	357	0	1	0	335	0.00840336	0.991597	3.1681	373.832	0	1	0	415	0.00769231	0.992308	2.7692	357.231	0	1	0	345	0.015748	0.984252	5.7953	362.205	0	1	0	367	0	1	0	426	0	1	0	312	0.00787402	0.992126	2.4488	308.551	0	1	0
ENSMUSG00000081843	Gm7851	X	0	0	0	0	0	0	0	0	0	0	0	0	0	0	0	0	1	0	1	0	0	0	0	0	0	0	0	0	0	0	0	0	0	0	0	0	0	0	0	0	1	0	1	0	0	0	0
ENSMUSG00000073207	Ccdc160	X	0.700837	0.299163	278.232	118.768	0.642105	0.357895	175.937	98.0632	0.797665	0.202335	344.591	87.4086	0.769091	0.230909	369.933	111.067	1	0	537	0	1	0	397	0	0.998054	0.00194553	399.222	0.7782	0.997375	0.00262467	365.039	0.9606	0.878613	0.121387	114.22	15.7803	0.929078	0.070922	106.844	8.156	0.958333	0.0416667	100.625	4.375	0.991736	0.00826446	92.2314
ENSMUSG00000082887	Gm14607	X	0	0	0	0	0	0	0	0	0	0	0	0	0	0	0	0	0	0	0	0	0	0	0	0	0	0	0	0	0	0	0	0	0	0	0	0	0	0	0	0	0	0	0	0	0	0	0
ENSMUSG00000083683	Gm6539	X	0	0	0	0	0	0	0	0	0	0	0	0	0	0	0	0	0	0	0	0	0	0	0	0	0	0	0	0	0	0	0	0	0	0	0	0	0	0	0	0	0	0	0	0	0	0	0
ENSMUSG00000081684	Rps2-ps13	X	0	0	0	0	0	0	0	0	0	0	0	0	0	0	0	0	0	0	0	0	0	0	0	0	1	0	8	0	0	0	0	0	0	0	0	0	0	0	0	0	0	0	0	0	0	0	0
ENSMUSG00000025626	Phf6	X	0.793135	0.206865	2509.48	654.521	0.790344	0.209656	1982.18	525.817	0.807294	0.192706	2328.24	555.763	0.841415	0.158585	3057.7	576.298	0.99931	0.000690131	4107.16	2.8364	0.999173	0.00082713	3610.01	2.9884	1	0	3626	0	0.999204	0.000796495	3914.88	3.1207	0.859867	0.140133	2988.04	486.961	0.865664	0.134336	2658.45	412.545	0.874802	0.125198	2535.18	362.824	0.885863	0.114137	2971.18
ENSMUSG00000025630	Hprt	X	0.515723	0.484277	516.755	485.245	0.488604	0.511396	362.544	379.456	0.554859	0.445141	368.426	295.574	0.560463	0.439537	556.539	436.461	0.996743	0.00325733	634.925	2.0749	0.993115	0.00688468	615.731	4.2685	0.99446	0.00554017	403.751	2.2493	0.97265	0.0273504	562.192	15.8085	0.689489	0.310511	764.643	344.357	0.704698	0.295302	731.476	306.524	0.772786	0.227214	626.729	184.271	0.730415	0.269585	676.364
ENSMUSG00000076050	Mir450b	X	0	0	0	0	0	0	0	0	0	0	0	0	0	0	0	0	0	0	0	0	0	0	0	0	0	0	0	0	0	0	0	0	0	0	0	0	0	0	0	0	0	0	0	0	0	0	0
ENSMUSG00000065486	Mir450-1	X	0	0	0	0	0	0	0	0	0	0	0	0	0	0	0	0	0	0	0	0	0	0	0	0	0	0	0	0	0	0	0	0	0	0	0	0	0	0	0	0	0	0	0	0	0	0	0
ENSMUSG00000076399	Mir450-2	X	0	0	0	0	0	0	0	0	0	0	0	0	0	0	0	0	0	0	0	0	0	0	0	0	0	0	0	0	0	0	0	0	0	0	0	0	0	0	0	0	0	0	0	0	0	0	0
ENSMUSG00000076140	Mir542	X	0	0	0	0	0	0	0	0	0	0	0	0	0	0	0	0	0	0	0	0	0	0	0	0	0	0	0	0	0	0	0	0	0	0	0	0	0	0	0	0	0	0	0	0	0	0	0
ENSMUSG00000065503	Mir351	X	0	1	0	2	0	0	0	0	0	0	0	0	0	1	0	1	1	0	1	0	1	0	2	0	0	0	0	0	0	0	0	0	1	0	2	0	1	0	3	0	1	0	1	0	1	0	1
ENSMUSG00000076122	Mir503	X	0	0	0	0	0	0	0	0	0	1	0	1	0	0	0	0	0	0	0	0	0	0	0	0	0	0	0	0	0	0	0	0	0	0	0	0	1	0	1	0	0	0	0	0	0	0	0
ENSMUSG00000065418	Mir322	X	0	0	0	0	1	0	1	0	0	0	0	0	0	0	0	0	1	0	1	0	0	0	0	0	0	0	0	0	0	0	0	0	1	0	3	0	1	0	1	0	1	0	1	0	1	0	1
ENSMUSG00000087365	C430049B03Rik	X	0	1	0	8	0	1	0	8	0.5	0.5	1	1	1	0	5	0	0	0	0	0	0	0	0	0	1	0	7	0	1	0	17	0	1	0	11	0	0.5	0.5	5.5	5.5	0	0	0	0	0	0	0
ENSMUSG00000061082	Plac1	X	0	0	0	0	1	0	4	0	0	0	0	0	0	1	0	3	0	0	0	0	0	0	0	0	0	0	0	0	1	0	2	0	1	0	9	0	1	0	2	0	1	0	1	0	1	0	7
ENSMUSG00000036022	Fam122b	X	0.651064	0.348936	766.953	411.047	0.656923	0.343077	788.965	412.035	0.732975	0.267025	656.745	239.255	0.713107	0.286893	1292.86	520.137	0.996491	0.00350877	466.358	1.6421	1	0	501	0	0.996795	0.00320513	464.506	1.4936	0.988235	0.0117647	593.929	7.0706	0.925758	0.0742424	970.194	77.8061	0.945758	0.054242	1093.3	62.7038	0.926756	0.0732436	1046.31	82.6921	0.945695	0.0543046	1125.38
ENSMUSG00000036013	Fam122c	X	0	0	0	0	0	0	0	0	1	0	1	0	0	0	0	0	0	0	0	0	0	0	0	0	0	0	0	0	0	0	0	0	0	0	0	0	0	0	0	0	0	0	0	0	0	0	0
ENSMUSG00000087975	7SK	X	0	0	0	0	0	0	0	0	0	0	0	0	0	0	0	0	0	0	0	0	0	0	0	0	0	0	0	0	0	1	0	1	0	0	0	0	0	0	0	0	0	0	0	0	0	0	0
ENSMUSG00000081145	Gm14585	X	0	0	0	0	0	0	0	0	0	0	0	0	0	0	0	0	0	0	0	0	0	0	0	0	0	0	0	0	0	0	0	0	0	0	0	0	0	0	0	0	0	0	0	0	0	0	0
ENSMUSG00000023074	Mospd1	X	0.66436	0.33564	251.792	127.208	0.70339	0.29661	214.534	90.4661	0.690909	0.309091	251.491	112.509	0.702194	0.297806	306.157	129.843	1	0	273	0	1	0	252	0	0.993711	0.00628931	237.497	1.5031	0.963731	0.0362694	252.497	9.5026	0.955172	0.0448276	333.355	15.6448	0.898734	0.101266	281.304	31.6962	0.92511	0.0748899	265.507	21.4934	0.934659	0.0653409	380.406
ENSMUSG00000083798	Gm14584	X	0	0	0	0	0	0	0	0	0	0	0	0	0	0	0	0	0	0	0	0	0	0	0	0	0	0	0	0	0	0	0	0	0	0	0	0	0	0	0	0	0	0	0	0	0	0	0
ENSMUSG00000060967	Etd	X	0	0	0	0	0	0	0	0	0	0	0	0	0	0	0	0	0	0	0	0	0	0	0	0	0	0	0	0	0	0	0	0	0	0	0	0	0	0	0	0	0	0	0	0	0	0	0
ENSMUSG00000079593	Gm14597	X	0	0	0	0	0	0	0	0	0	0	0	0	0	0	0	0	0	0	0	0	0	0	0	0	0	0	0	0	0	0	0	0	0	0	0	0	0	0	0	0	0	0	0	0	0	0	0
ENSMUSG00000051851	Cxx1c	X	0.818182	0.181818	7.3636	1.6364	0.5	0.5	4.5	4.5	1	0	5	0	1	0	9	0	1	0	6	0	1	0	6	0	1	0	9	0	1	0	8	0	1	0	212	0	1	0	243	0	0.983051	0.0169492	255.593	4.4068	0.998503	0.00149701	458.313
ENSMUSG00000083738	Gm14592	X	0	0	0	0	0	0	0	0	0	0	0	0	0	0	0	0	0	0	0	0	0	0	0	0	0	0	0	0	0	0	0	0	0	0	0	0	0	0	0	0	1	0	2	0	0	0	0
ENSMUSG00000084076	Gm14600	X	0	0	0	0	0	0	0	0	0	0	0	0	0	0	0	0	0	0	0	0	0	0	0	0	0	0	0	0	0	0	0	0	0	0	0	0	0	0	0	0	0	0	0	0	0	0	0
ENSMUSG00000067925	Cxx1a	X	1	0	76	0	0.333333	0.666667	17	34	0	0	0	0	1	0	77	0	1	0	51	0	1	0	33	0	0	0	0	0	0.5	0.5	19.5	19.5	1	0	412	0	0.75	0.25	247.5	82.5	1	0	452	0	1	0	608
ENSMUSG00000067924	Cxx1b	X	0.868852	0.131148	47.7869	7.2131	0.888889	0.111111	27.5556	3.4444	0.955224	0.0447761	59.2239	2.7761	0.576923	0.423077	32.8846	24.1154	1	0	39	0	1	0	37	0	1	0	42	0	0.928571	0.0714286	42.7143	3.2857	0.992048	0.00795229	562.491	4.5089	0.974409	0.0255906	492.077	12.9232	0.986111	0.0138889	648.861	9.1389	1	0	954
ENSMUSG00000071763	4933416I08Rik	X	0	1	0	5	0	0	0	0	0	0	0	0	0	0	0	0	0	0	0	0	0	0	0	0	0	0	0	0	0	0	0	0	0	0	0	0	0	0	0	0	0	0	0	0	0	0	0
ENSMUSG00000085998	AW822252	X	0.513514	0.486486	23.1081	21.8919	0.294118	0.705882	13.5294	32.4706	0.363636	0.636364	17.0909	29.9091	0.448276	0.551724	30.0345	36.9655	1	0	13	0	1	0	17	0	0.692308	0.307692	9.6923	4.3077	0.904762	0.0952381	22.619	2.381	0.9	0.1	16.2	1.8	0.923077	0.0769231	13.8462	1.1538	1	0	15	0	1	0	13
ENSMUSG00000055555	4930502E18Rik	X	0.640777	0.359223	73.0485	40.9515	0.76	0.24	69.92	22.08	0.819277	0.180723	70.4578	15.5422	0.877551	0.122449	141.286	19.7143	1	0	6	0	0.909091	0.0909091	11.8182	1.1818	1	0	4	0	1	0	22	0	0.932515	0.0674847	128.687	9.3129	0.87931	0.12069	51.8793	7.1207	0.950355	0.0496454	109.291	5.7092	1	0	71
ENSMUSG00000054727	1700013H16Rik	X	0.89916	0.10084	157.353	17.6471	0.858657	0.141343	145.113	23.8869	0.959459	0.0405405	132.405	5.5946	0.932796	0.0672043	236.93	17.0699	1	0	4	0	1	0	4	0	1	0	9	0	1	0	6	0	1	0	141	0	0.993243	0.00675676	106.277	0.723	0.996988	0.00301205	218.34	0.6596	0.988048	0.0119522	151.171
ENSMUSG00000082616	Gm6025	X	0	0	0	0	0	0	0	0	0	0	0	0	0	0	0	0	0	0	0	0	0	0	0	0	0	0	0	0	0	0	0	0	0	0	0	0	0	0	0	0	0	0	0	0	0	0	0
ENSMUSG00000059334	Zfp36l3	X	0.733333	0.266667	8.8	3.2	0.944444	0.0555556	22.6667	1.3333	0.4	0.6	6	9	0.916667	0.0833333	15.5833	1.4167	1	0	5	0	1	0	20	0	1	0	8	0	1	0	16	0	0.962656	0.0373444	206.008	7.9917	0.995516	0.0044843	239.919	1.0807	0.985836	0.0141643	291.807	4.1926	0.989733	0.0102669	402.821
ENSMUSG00000084308	Gm14593	X	0	0	0	0	0	0	0	0	0	0	0	0	0	0	0	0	0	0	0	0	0	0	0	0	0	0	0	0	0	0	0	0	0	0	0	0	0	0	0	0	0	0	0	0	0	0	0
ENSMUSG00000054626	Xlr	X	0.78	0.22	39.78	11.22	0.853659	0.146341	39.2683	6.7317	0.971429	0.0285714	29.1429	0.8571	0.934426	0.0655738	61.6721	4.3279	1	0	2	0	1	0	9	0	1	0	8	0	1	0	28	0	0.971429	0.0285714	22.3429	0.6571	1	0	7	0	0.97619	0.0238095	17.5714	0.4286	0.972222	0.0277778	23.3333
ENSMUSG00000081937	Gm14599	X	0	0	0	0	0	0	0	0	0	0	0	0	0	0	0	0	0	0	0	0	0	0	0	0	0	0	0	0	0	0	0	0	0	0	0	0	0	0	0	0	0	0	0	0	0	0	0
ENSMUSG00000083278	Gm14589	X	0	0	0	0	0	0	0	0	0	0	0	0	0	0	0	0	0	0	0	0	0	0	0	0	0	0	0	0	0	0	0	0	0	0	0	0	0	0	0	0	0	0	0	0	0	0	0
ENSMUSG00000080968	Gm1862	X	0.533333	0.466667	8.5333	7.4667	0	0	0	0	0.555556	0.444444	9.4444	7.5556	0.857143	0.142857	12.8571	2.1429	0.285714	0.714286	3.1429	7.8571	1	0	9	0	0.666667	0.333333	9.3333	4.6667	0	1	0	6	0.785714	0.214286	15.7143	4.2857	0.5	0.5	11	11	0.125	0.875	2.125	14.875	0.333333	0.666667	4.3333
ENSMUSG00000083428	Gm14591	X	1	0	1	0	1	0	1	0	0	0	0	0	1	0	1	0	1	0	3	0	0	0	0	0	0	0	0	0	0	0	0	0	0	0	0	0	1	0	4	0	1	0	2	0	1	0	1
ENSMUSG00000086711	Gm15482	X	1	0	11	0	1	0	8	0	1	0	12	0	0	0	0	0	1	0	5	0	1	0	3	0	0	0	0	0	0	0	0	0	1	0	4	0	1	0	2	0	1	0	4	0	1	0	4
ENSMUSG00000081119	Gm14601	X	0	0	0	0	0	0	0	0	0	0	0	0	0	0	0	0	0	0	0	0	0	0	0	0	0	0	0	0	0	0	0	0	0	0	0	0	0	0	0	0	0	0	0	0	0	0	0
ENSMUSG00000080321	Gm14644	X	0	0	0	0	0	0	0	0	1	0	2	0	0	0	0	0	0	0	0	0	0	0	0	0	1	0	2	0	0	0	0	0	0	0	0	0	0	0	0	0	0	0	0	0	0	0	0
ENSMUSG00000095284	AL670953.1	X	0	0	0	0	0	0	0	0	0	0	0	0	0	0	0	0	0	0	0	0	0	0	0	0	0	0	0	0	0	0	0	0	0	0	0	0	0	0	0	0	0	0	0	0	0	0	0
ENSMUSG00000082817	Gm16428	X	0	0	0	0	0	0	0	0	0	0	0	0	0	0	0	0	0	0	0	0	0	0	0	0	0	0	0	0	0	0	0	0	0	0	0	0	0	0	0	0	0	0	0	0	0	0	0
ENSMUSG00000081477	Gm7916	X	0	0	0	0	0	0	0	0	0	0	0	0	0	0	0	0	0	0	0	0	0	0	0	0	0	0	0	0	0	0	0	0	0	0	0	0	0	0	0	0	0	0	0	0	0	0	0
ENSMUSG00000096308	Gm14598	X	0	0	0	0	0	0	0	0	0	0	0	0	0	0	0	0	0	0	0	0	0	0	0	0	0	0	0	0	0	0	0	0	0	0	0	0	0	0	0	0	0	0	0	0	0	0	0
ENSMUSG00000084070	Gm6591	X	0	0	0	0	0	0	0	0	0	0	0	0	0	0	0	0	0	0	0	0	0	0	0	0	0	0	0	0	0	0	0	0	0	0	0	0	0	0	0	0	0	0	0	0	0	0	0
ENSMUSG00000081638	Gm14594	X	0	0	0	0	0	0	0	0	0	0	0	0	0	0	0	0	0	0	0	0	0	0	0	0	0	0	0	0	0	0	0	0	0	0	0	0	0	0	0	0	0	0	0	0	0	0	0
ENSMUSG00000094698	Gm14596	X	0	0	0	0	0	0	0	0	0	0	0	0	0	0	0	0	0	0	0	0	0	0	0	0	0	0	0	0	0	0	0	0	0	0	0	0	0	0	0	0	0	0	0	0	0	0	0
ENSMUSG00000096468	Gm16405	X	0	0	0	0	0	0	0	0	0	0	0	0	0	0	0	0	0	0	0	0	0	0	0	0	0	0	0	0	0	0	0	0	0	0	0	0	0	0	0	0	0	0	0	0	0	0	0
ENSMUSG00000094714	Gm16430	X	0	0	0	0	0	0	0	0	0	0	0	0	0	0	0	0	0	0	0	0	0	0	0	0	0	0	0	0	0	0	0	0	0	0	0	0	0	0	0	0	0	0	0	0	0	0	0
ENSMUSG00000094975	Gm14595	X	0	0	0	0	0	0	0	0	0	0	0	0	0	0	0	0	0	0	0	0	0	0	0	0	0	0	0	0	0	0	0	0	0	0	0	0	0	0	0	0	0	0	0	0	0	0	0
ENSMUSG00000096376	Gm14590	X	0	0	0	0	0	0	0	0	0	0	0	0	0	0	0	0	0	0	0	0	0	0	0	0	0	0	0	0	0	0	0	0	0	0	0	0	0	0	0	0	0	0	0	0	0	0	0
ENSMUSG00000083069	Gm16431	X	0	0	0	0	0	0	0	0	0	0	0	0	0	0	0	0	0	0	0	0	0	0	0	0	0	0	0	0	0	0	0	0	0	0	0	0	0	0	0	0	0	0	0	0	0	0	0
ENSMUSG00000094423	Gm7950	X	0	0	0	0	0	0	0	0	0	0	0	0	0	0	0	0	0	0	0	0	0	0	0	0	0	0	0	0	0	0	0	0	0	0	0	0	0	0	0	0	0	0	0	0	0	0	0
ENSMUSG00000095890	Gm7958	X	0	0	0	0	0	0	0	0	0	0	0	0	0	0	0	0	0	0	0	0	0	0	0	0	0	0	0	0	0	0	0	0	0	0	0	0	0	0	0	0	0	0	0	0	0	0	0
ENSMUSG00000080889	Gm7974	X	0	0	0	0	0	0	0	0	0	0	0	0	0	0	0	0	0	0	0	0	0	0	0	0	0	0	0	0	0	0	0	0	0	0	0	0	0	0	0	0	0	0	0	0	0	0	0
ENSMUSG00000067909	Slxl1	X	0	0	0	0	0	0	0	0	0	0	0	0	0	0	0	0	0	0	0	0	0	0	0	0	0	0	0	0	0	0	0	0	0	0	0	0	0	0	0	0	0	0	0	0	0	0	0
ENSMUSG00000094317	Gm6660	X	0	0	0	0	0	0	0	0	0	0	0	0	0	0	0	0	0	0	0	0	0	0	0	0	0	0	0	0	0	0	0	0	0	0	0	0	0	0	0	0	0	0	0	0	0	0	0
ENSMUSG00000096127	Gm14625	X	0	0	0	0	0	0	0	0	0	0	0	0	0	0	0	0	0	0	0	0	0	0	0	0	0	0	0	0	0	0	0	0	0	0	0	0	0	0	0	0	0	0	0	0	0	0	0
ENSMUSG00000095398	Gm16404	X	0	0	0	0	0	0	0	0	0	0	0	0	0	0	0	0	0	0	0	0	0	0	0	0	0	0	0	0	0	0	0	0	0	0	0	0	0	0	0	0	0	0	0	0	0	0	0
ENSMUSG00000081298	Gm14622	X	0	0	0	0	0	0	0	0	0	0	0	0	0	0	0	0	0	0	0	0	0	0	0	0	0	0	0	0	0	0	0	0	0	0	0	0	0	0	0	0	0	0	0	0	0	0	0
ENSMUSG00000096374	Gm6664	X	0	0	0	0	0	0	0	0	0	0	0	0	0	1	0	0	0	0	0	0	0	0	0	0	0	0	0	0	0	0	0	0	0	0	0	0	0	0	0	0	0	0	0	0	0	0	0
ENSMUSG00000084369	Gm14626	X	0	0	0	0	0	0	0	0	0	0	0	0	0	0	0	0	0	0	0	0	0	0	0	0	0	0	0	0	0	0	0	0	0	0	0	0	0	0	0	0	0	0	0	0	0	0	0
ENSMUSG00000081706	Gm7927	X	0	0	0	0	0	0	0	0	0	0	0	0	0	0	0	0	0	0	0	0	0	0	0	0	0	0	0	0	0	0	0	0	0	0	0	0	0	0	0	0	0	0	0	0	0	0	0
ENSMUSG00000083249	Gm14623	X	0	0	0	0	0	0	0	0	0	0	0	0	0	0	0	0	0	0	0	0	0	0	0	0	0	0	0	0	0	0	0	0	0	0	0	0	0	0	0	0	0	0	0	0	0	0	0
ENSMUSG00000081089	Gm14624	X	0	0	0	0	0	0	0	0	0	0	0	0	0	0	0	0	0	0	0	0	0	0	0	0	0	0	0	0	0	0	0	0	0	0	0	0	0	0	0	0	0	0	0	0	0	0	0
ENSMUSG00000080383	mmu-mir-1194	X	0	0	0	0	0	0	0	0	0	0	0	0	0	0	0	0	0	0	0	0	0	0	0	0	0	0	0	0	0	0	0	0	0	0	0	0	0	0	0	0	0	0	0	0	0	0	0
ENSMUSG00000082606	Gm14638	X	0	0	0	0	0	0	0	0	0	0	0	0	0	0	0	0	0	0	0	0	0	0	0	0	0	0	0	0	0	0	0	0	0	0	0	0	0	0	0	0	0	0	0	0	0	0	0
ENSMUSG00000031125	3830403N18Rik	X	1	0	5	0	1	0	5	0	0	0	0	0	0.666667	0.333333	8.6667	4.3333	0	0	0	0	0	0	0	0	0	0	0	0	1	0	6	0	1	0	6	0	0	0	0	0	1	0	5	0	0	0	0
ENSMUSG00000082253	Gm14639	X	0	0	0	0	1	0	11	0	1	0	7	0	0	0	0	0	1	0	7	0	0	0	0	0	0	0	0	0	0	0	0	0	1	0	14	0	0	0	0	0	0	0	0	0	0	0	0
ENSMUSG00000073177	Gm773	X	1	0	3	0	1	0	3	0	0	0	0	0	0.8	0.2	7.2	1.8	1	0	2	0	0	0	0	0	0	0	0	0	0	0	0	0	0	0	0	0	0	0	0	0	0	0	0	0	1	0	1
ENSMUSG00000081024	Gm14627	X	0	0	0	0	0	1	0	1	0	0	0	0	0	0	0	0	0	0	0	0	0	0	0	0	0	0	0	0	0	0	0	0	0	0	0	0	0	0	0	0	0	0	0	0	0	0	0
ENSMUSG00000085114	1600025M17Rik	X	0	0	0	0	0	0	0	0	0	0	0	0	0	1	0	1	0	0	0	0	0	0	0	0	0	0	0	0	1	0	6	0	0	0	0	0	0	0	0	0	0	0	0	0	0	0	0
ENSMUSG00000073176	Zfp449	X	0.580169	0.419831	494.304	357.696	0.645833	0.354167	404.938	222.062	0.603486	0.396514	497.876	327.124	0.602716	0.397284	549.075	361.925	0.997275	0.0027248	666.18	1.8202	0.970509	0.0294906	581.335	17.6649	0.984756	0.0152439	581.006	8.9939	0.990476	0.00952381	577.448	5.5524	0.751908	0.248092	345.126	113.874	0.776471	0.223529	330	95	0.801762	0.198238	334.335	82.6652	0.778723	0.221277	320.055
ENSMUSG00000054850	Ncrna00086	X	0.555094	0.444906	205.385	164.615	0.711475	0.288525	176.446	71.5541	0.668966	0.331034	215.407	106.593	0.686813	0.313187	184.066	83.9341	1	0	422	0	1	0	329	0	0.993258	0.00674157	320.822	2.1775	0.997093	0.00290698	262.236	0.7645	0.774468	0.225532	394.204	114.796	0.83196	0.16804	376.878	76.1219	0.887619	0.112381	336.408	42.5924	0.866559	0.133441	396.018
ENSMUSG00000081620	Gm14633	X	0	1	0	128	0	1	0	83	0	1	0	103	0	1	0	154	0	1	0	115	0	1	0	101	0	1	0	113	0	1	0	106	0	1	0	148	0	1	0	80	0	1	0	98	0	1	0
ENSMUSG00000058932	Gm2174	X	0	0	0	0	0	0	0	0	0	0	0	0	0	1	0	1	0	0	0	0	0	0	0	0	0	0	0	0	0	0	0	0	0	1	0	2	0	0	0	0	0	0	0	0	0	0	0
ENSMUSG00000035967	Ddx26b	X	0.68	0.32	909.84	428.16	0.668675	0.331325	681.38	337.62	0.803805	0.196195	838.369	204.631	0.751033	0.248967	920.015	304.985	0.999332	0.000667557	1795.8	1.1996	1	0	1332	0	1	0	1372	0	1	0	1316	0	0.801211	0.198789	1136.12	281.883	0.853199	0.146801	892.447	153.553	0.857862	0.142138	877.592	145.407	0.886331	0.113669	896.967
ENSMUSG00000073173	Gm10477	X	0	0	0	0	0	0	0	0	0	0	0	0	0	0	0	0	0	0	0	0	0	0	0	0	0	0	0	0	0	0	0	0	0	0	0	0	0	0	0	0	0	0	0	0	0	0	0
ENSMUSG00000064016	Gm648	X	0.5	0.5	1	1	0	1	0	2	1	0	1	0	1	0	3	0	1	0	6	0	0	0	0	0	1	0	9	0	1	0	1	0	1	0	1	0	0	0	0	0	1	0	2	0	0	1	0
ENSMUSG00000061273	Mmgt1	X	0.511419	0.488581	764.572	730.428	0.514339	0.485661	587.889	555.111	0.469659	0.530341	632.161	713.839	0.53628	0.46372	882.716	763.284	0.723894	0.276106	1001.87	382.131	0.714632	0.285368	919.017	366.983	0.678335	0.321665	788.904	374.096	0.717569	0.282431	985.222	387.778	0.693174	0.306826	2351.94	1041.06	0.704046	0.295954	2090.31	878.687	0.659532	0.340468	2068.29	1067.71	0.738031	0.261969	2292.32
ENSMUSG00000092787	Mir5116	X	0	0	0	0	0	0	0	0	0	0	0	0	0	0	0	0	0	0	0	0	0	0	0	0	0	0	0	0	0	0	0	0	0	0	0	0	0	0	0	0	0	0	0	0	0	0	0
ENSMUSG00000060681	Slc9a6	X	0.557803	0.442197	496.445	393.555	0.426877	0.573123	303.51	407.49	0.563934	0.436066	479.344	370.656	0.477528	0.522472	559.185	611.815	0.819048	0.180952	482.419	106.581	0.818182	0.181818	432.818	96.1818	0.861272	0.138728	461.642	74.3584	0.8125	0.1875	457.438	105.562	0.589286	0.410714	139.071	96.9286	0.881356	0.118644	230.034	30.9661	0.961039	0.038961	222.961	9.039	0.868421	0.131579	265.737
ENSMUSG00000088394	U1	X	0	0	0	0	0	0	0	0	0	0	0	0	0	0	0	0	0	0	0	0	0	0	0	0	0	0	0	0	0	0	0	0	0	0	0	0	0	0	0	0	0	0	0	0	0	0	0
ENSMUSG00000023092	Fhl1	X	0.590909	0.409091	1060.09	733.909	0.605505	0.394495	759.908	495.092	0.737101	0.262899	829.975	296.025	0.787805	0.212195	821.681	221.32	1	0	577	0	1	0	416	0	1	0	491	0	1	0	304	0	0.813397	0.186603	846.746	194.254	0.771261	0.228739	678.71	201.29	0.899563	0.100437	567.625	63.3755	0.918149	0.0818505	593.125
ENSMUSG00000088944	U6	X	0	0	0	0	0	0	0	0	0	0	0	0	0	1	0	4	1	0	1	0	0	0	0	0	0	0	0	0	0	0	0	0	0	0	0	0	0	0	0	0	0	0	0	0	0	0	0
ENSMUSG00000067878	Mtap7d3	X	0.87384	0.12616	354.779	51.2208	0.892638	0.107362	207.985	25.0153	0.921875	0.078125	242.453	20.5469	0.913838	0.0861619	247.65	23.3499	1	0	768	0	1	0	599	0	1	0	740	0	0.997753	0.00224719	616.611	1.3888	0.975142	0.0248583	1601.18	40.8173	0.959125	0.0408751	1172.05	49.9493	0.976247	0.023753	1186.14	28.8599	0.98928	0.0107198	894.309
ENSMUSG00000053852	Gpr112	X	0	1	0	5	0	1	0	5	0	1	0	4	1	0	2	0	0	0	0	0	0	0	0	0	0	0	0	0	0	0	0	0	0	1	0	10	0	1	0	7	0.8	0.2	8	2	1	0	5
ENSMUSG00000031130	Brs3	X	0	0	0	0	0	0	0	0	0	0	0	0	0	0	0	0	0	0	0	0	0	0	0	0	0	0	0	0	0	0	0	0	0	0	0	0	0	0	0	0	0	0	0	0	0	0	0
ENSMUSG00000067873	Htatsf1	X	0.512301	0.487699	2193.67	2088.33	0.500421	0.499579	1520.78	1518.22	0.524044	0.475956	2095.13	1902.87	0.539162	0.460838	1965.25	1679.75	0.85029	0.14971	2890.14	508.864	0.841187	0.158813	2463.84	465.164	0.829912	0.170088	2556.96	524.041	0.81426	0.18574	2410.21	549.791	0.725231	0.274769	2944.44	1115.56	0.75043	0.24957	2328.59	774.415	0.759158	0.240842	2187.13	693.867	0.787841	0.212159	2500.61
ENSMUSG00000031131	Vgll1	X	1	0	5	0	1	0	4	0	0	0	0	0	0	1	0	2	1	0	7	0	0	0	0	0	0	0	0	0	1	0	8	0	1	0	18	0	1	0	14	0	1	0	11	0	0.777778	0.222222	11.6667
ENSMUSG00000085808	Gm14718	X	0	0	0	0	0	0	0	0	0	0	0	0	0	1	0	1	0	0	0	0	0	0	0	0	0	0	0	0	0	0	0	0	0	0	0	0	0	0	0	0	0	0	0	0	0	1	0
ENSMUSG00000031132	Cd40lg	X	0	0	0	0	0	0	0	0	0	0	0	0	0	0	0	0	0	0	0	0	0	0	0	0	0	0	0	0	0	0	0	0	0	0	0	0	0	0	0	0	0	0	0	0	0	0	0
ENSMUSG00000031133	Arhgef6	X	0	1	0	6	0.909091	0.0909091	13.6364	1.3636	1	0	6	0	1	0	14	0	1	0	8	0	1	0	22	0	1	0	12	0	1	0	21	0	0.888889	0.111111	15.1111	1.8889	1	0	33	0	1	0	31	0	1	0	23
ENSMUSG00000031134	Rbmx	X	0.684292	0.315708	560.436	258.565	0.639908	0.360092	358.988	202.012	0.6953	0.3047	502.007	219.994	0.710123	0.289877	567.388	231.612	0.994012	0.00598802	832.982	5.018	1	0	619	0	0.998494	0.00150602	766.843	1.1566	0.986207	0.0137931	695.276	9.7241	0.837866	0.162134	2017.58	390.42	0.903073	0.0969267	1596.63	171.366	0.874188	0.125812	1383.84	199.16	0.928846	0.0711538	1337.54
ENSMUSG00000065110	Snord61	X	1	0	1	0	0.333333	0.666667	0.6667	1.3333	0.642857	0.357143	0.6429	0.3571	0.636364	0.363636	1.9091	1.0909	1	0	2	0	1	0	1	0	1	0	1	0	1	0	1	0	0.857143	0.142857	1.7143	0.2857	0.857143	0.142857	0.8571	0.1429	1	0	0	0	1	0	2
ENSMUSG00000079584	Gm364	X	0.666667	0.333333	10	5	0.818182	0.181818	11.4545	2.5455	0.928571	0.0714286	11.1429	0.8571	0.6	0.4	9	6	1	0	1	0	0	0	0	0	0	0	0	0	0	0	0	0	0.831461	0.168539	81.4831	16.5169	0.839286	0.160714	45.3214	8.6786	0.860606	0.139394	132.533	21.4667	0.838235	0.161765	55.3235
ENSMUSG00000036357	Gpr101	X	0	0	0	0	0	0	0	0	0	0	0	0	0	0	0	0	0	0	0	0	0	0	0	0	0	0	0	0	0	0	0	0	1	0	5	0	1	0	6	0	1	0	5	0	1	0	9
ENSMUSG00000081100	Gm14630	X	0	0	0	0	0	0	0	0	0	0	0	0	0	0	0	0	0	0	0	0	0	1	0	4	0	0	0	0	0	0	0	0	0	0	0	0	0	0	0	0	0	0	0	0	0	0	0
ENSMUSG00000081896	Gm5389	X	1	0	12	0	0	1	0	7	0	0	0	0	0	1	0	10	0	1	0	8	0	1	0	8	0	0	0	0	0	1	0	4	0	0	0	0	0	0	0	0	0.5	0.5	5	5	0	1	0
ENSMUSG00000084103	Gm14629	X	0	0	0	0	0	0	0	0	0	0	0	0	0	0	0	0	0	0	0	0	0	0	0	0	0	0	0	0	0	0	0	0	0	0	0	0	0	0	0	0	0	0	0	0	0	0	0
ENSMUSG00000080710	Gm8107	X	0	1	0	1	0	0	0	0	0	0	0	0	0	0	0	0	0	0	0	0	0	0	0	0	0	0	0	0	0	0	0	0	0	0	0	0	0	0	0	0	0	0	0	0	0	0	0
ENSMUSG00000084394	Gm8111	X	0	0	0	0	0	0	0	0	0	0	0	0	0	0	0	0	0	0	0	0	0	0	0	0	0	0	0	0	0	0	0	0	0	0	0	0	0	0	0	0	0	0	0	0	0	0	0
ENSMUSG00000083821	Gm14631	X	0	0	0	0	0	0	0	0	0	0	0	0	0	0	0	0	0	0	0	0	0	0	0	0	0	0	0	0	0	0	0	0	0	0	0	0	0	0	0	0	0	0	0	0	0	0	0
ENSMUSG00000093905	U6	X	0	0	0	0	0	0	0	0	0	0	0	0	0	0	0	0	0	0	0	0	0	0	0	0	0	0	0	0	0	0	0	0	0	0	0	0	0	0	0	0	0	0	0	0	0	0	0
ENSMUSG00000067860	Zic3	X	0.579082	0.420918	2054	1493	0.677043	0.322957	1957.33	933.669	0.687003	0.312997	2086.43	950.573	0.778711	0.221289	2874.22	816.776	0.996997	0.003003	3020.9	9.0991	1	0	2617	0	0.997268	0.00273224	2746.48	7.5246	1	0	2777	0	0.712695	0.287305	2665.48	1074.52	0.8625	0.1375	2226.97	355.025	0.787582	0.212418	2356.44	635.556	0.860294	0.139706	2136.11
ENSMUSG00000081837	Gm14649	X	0	0	0	0	0	0	0	0	0	0	0	0	0	0	0	0	0	0	0	0	0	0	0	0	0	0	0	0	0	0	0	0	0	0	0	0	0	0	0	0	0	0	0	0	0	0	0
ENSMUSG00000084044	Gm14647	X	0	0	0	0	0	0	0	0	0	0	0	0	0	0	0	0	0	0	0	0	0	0	0	0	0	0	0	0	0	0	0	0	0	0	0	0	0	0	0	0	0	0	0	0	0	0	0
ENSMUSG00000064728	U6	X	0	0	0	0	0	0	0	0	0	0	0	0	0	0	0	0	0	0	0	0	0	0	0	0	0	0	0	0	0	0	0	0	0	0	0	0	0	0	0	0	0	0	0	0	0	0	0
ENSMUSG00000081922	Gm14646	X	0	0	0	0	0	0	0	0	0	0	0	0	0	0	0	0	0	0	0	0	0	0	0	0	0	0	0	0	0	0	0	0	0	0	0	0	0	0	0	0	0	0	0	0	0	0	0
ENSMUSG00000084305	Gm14645	X	0	0	0	0	0	0	0	0	0	0	0	0	0	0	0	0	0	0	0	0	0	0	0	0	0	0	0	0	0	0	0	0	0	0	0	0	0	0	0	0	0	0	0	0	0	0	0
ENSMUSG00000081373	Gm16436	X	1	0	73	0	0	0	0	0	0	0	0	0	0	0	0	0	0	0	0	0	1	0	39	0	0	0	0	0	0	0	0	0	0	0	0	0	0	0	0	0	0	0	0	0	0	0	0
ENSMUSG00000083982	Gm14650	X	0	0	0	0	0	0	0	0	0	0	0	0	0	0	0	0	0	0	0	0	0	0	0	0	0	0	0	0	0	0	0	0	0	0	0	0	0	0	0	0	0	0	0	0	0	0	0
ENSMUSG00000083843	Gm7071	X	0	0	0	0	0	0	0	0	0	0	0	0	0	0	0	0	0	0	0	0	0	0	0	0	0	0	0	0	0	0	0	0	0	0	0	0	0	0	0	0	0	0	0	0	0	0	0
ENSMUSG00000081401	Gm14889	X	0	0	0	0	0	0	0	0	0	0	0	0	0	0	0	0	0	0	0	0	0	0	0	0	0	0	0	0	0	0	0	0	0	0	0	0	0	0	0	0	0	0	0	0	0	0	0
ENSMUSG00000082756	Gm14888	X	0	0	0	0	0	0	0	0	0	0	0	0	0	0	0	0	0	0	0	0	0	0	0	0	0	0	0	0	0	0	0	0	0	0	0	0	0	0	0	0	0	0	0	0	0	0	0
ENSMUSG00000046180	4930550L24Rik	X	0.607143	0.392857	18.2143	11.7857	0.52381	0.47619	8.381	7.619	0.945946	0.0540541	29.3243	1.6757	0.714286	0.285714	30.7143	12.2857	1	0	5	0	1	0	6	0	1	0	10	0	1	0	18	0	0	1	0	1	0	0	0	0	1	0	1	0	0	0	0
ENSMUSG00000031137	Fgf13	X	0.822222	0.177778	73.1778	15.8222	0.454545	0.545455	28.1818	33.8182	0.9375	0.0625	53.4375	3.5625	0.690476	0.309524	46.2619	20.7381	1	0	29	0	1	0	28	0	1	0	28	0	1	0	38	0	0.87372	0.12628	408.027	58.9727	0.894118	0.105882	402.353	47.6471	0.824121	0.175879	250.533	53.4673	0.939914	0.0600858	362.807
ENSMUSG00000088157	RNaseP_nuc	X	0	0	0	0	0	1	0	1	0	0	0	0	1	0	1	0	0	0	0	0	0	0	0	0	0	0	0	0	0	0	0	0	0	0	0	0	0.5	0.5	2	2	1	0	3	0	1	0	1
ENSMUSG00000070110	Mir504	X	0	0	0	0	0	0	0	0	0	0	0	0	1	0	1	0	0	0	0	0	0	0	0	0	0	0	0	0	0	0	0	0	0	0	0	0	0	0	0	0	0	0	0	0	0	0	0
ENSMUSG00000088647	U6	X	0	0	0	0	0	0	0	0	0	0	0	0	0	0	0	0	0	0	0	0	0	0	0	0	0	0	0	0	0	0	0	0	0	0	0	0	0	0	0	0	0	0	0	0	0	0	0
ENSMUSG00000081209	Gm14890	X	0	0	0	0	0	0	0	0	0	0	0	0	0	0	0	0	0	0	0	0	0	0	0	0	0	0	0	0	0	0	0	0	0	0	0	0	0	0	0	0	0	0	0	0	0	0	0
ENSMUSG00000083366	Gm14887	X	0	0	0	0	0	0	0	0	0	0	0	0	0	0	0	0	0	0	0	0	0	0	0	0	0	0	0	0	0	0	0	0	0	0	0	0	0	0	0	0	0	0	0	0	0	0	0
ENSMUSG00000031138	F9	X	0	0	0	0	0	0	0	0	0	0	0	0	0	0	0	0	0	0	0	0	0	0	0	0	0	0	0	0	0.5	0.5	1	1	0	0	0	0	0	0	0	0	0	0	0	0	0	0	0
ENSMUSG00000046993	Gm5637	X	0	1	0	50	0	1	0	23	0	1	0	51	0	1	0	51	0	1	0	48	0	1	0	35	0	1	0	43	0	1	0	28	0.666667	0.333333	12.6667	6.3333	0.333333	0.666667	4.6667	9.3333	0	1	0	8	0	1	0
ENSMUSG00000081341	Gm14891	X	0	0	0	0	0	0	0	0	0	0	0	0	0	0	0	0	0	0	0	0	0	0	0	0	0	0	0	0	0	0	0	0	0	0	0	0	0	0	0	0	0	0	0	0	0	0	0
ENSMUSG00000031139	Mcf2	X	0.690265	0.309735	713.044	319.956	0.730706	0.269294	656.905	242.095	0.78836	0.21164	436.751	117.249	0.772109	0.227891	680.228	200.772	0.941176	0.0588235	51.7647	3.2353	0.96	0.04	48	2	1	0	72	0	0.875	0.125	73.5	10.5	0.773855	0.226145	1985.71	580.287	0.764071	0.235929	1433.4	442.603	0.792844	0.207156	1131.39	295.612	0.844807	0.155193	968.994
ENSMUSG00000062949	Atp11c	X	0.664389	0.335611	1497.53	756.466	0.646447	0.353553	1377.58	753.421	0.780093	0.219907	1284.03	361.968	0.7625	0.2375	2131.19	663.812	0.997797	0.00220264	888.04	1.9604	0.973881	0.0261194	874.545	23.4552	0.970874	0.0291262	736.893	22.1068	0.996262	0.00373832	1019.18	3.8243	0.711607	0.288393	1640.25	664.745	0.717163	0.282837	1459.43	575.574	0.769437	0.230563	1495.02	447.984	0.853726	0.146274	1595.61
ENSMUSG00000094896	U6	X	0	0	0	0	0	0	0	0	0	0	0	0	0	0	0	0	0	0	0	0	0	0	0	0	0	0	0	0	0	0	0	0	0	0	0	0	0	0	0	0	0	0	0	0	0	0	0
ENSMUSG00000070081	Mir505	X	0	0	0	0	0.75	0.25	9.75	3.25	1	0	3	0	1	0	7	0	1	0	1	0	0	0	0	0	1	0	4	0	1	0	2	0	0.5	0.5	3.5	3.5	1	0	13	0	0.5	0.5	1.5	1.5	1	0	9
ENSMUSG00000079583	Gm7073	X	0	0	0	0	0	0	0	0	0	0	0	0	0	0	0	0	0	0	0	0	0	0	0	0	0	0	0	0	0	0	0	0	0	0	0	0	0	0	0	0	0	0	0	0	0	0	0
ENSMUSG00000082226	Gm715	X	0.8	0.2	7.2	1.8	0.833333	0.166667	9.1667	1.8333	0.928571	0.0714286	7.4286	0.5714	1	0	7	0	0	0	0	0	1	0	2	0	1	0	2	0	0	0	0	0	0.952381	0.047619	17.1429	0.8571	0.857143	0.142857	15.4286	2.5714	1	0	6	0	0.961538	0.0384615	19.2308
ENSMUSG00000067835	Gm14661	X	0.942857	0.0571429	37.7143	2.2857	0.979167	0.0208333	55.8125	1.1875	1	0	47	0	0.959184	0.0408163	103.592	4.4082	1	0	5	0	1	0	12	0	1	0	17	0	1	0	19	0	0.90625	0.09375	42.5938	4.4062	0.98	0.02	53.9	1.1	0.914286	0.0857143	36.5714	3.4286	0.941176	0.0588235	40.4706
ENSMUSG00000081729	Hspa9-ps1	X	0.806452	0.193548	46.7742	11.2258	1	0	40	0	1	0	52	0	1	0	52	0	1	0	45	0	0.909091	0.0909091	28.1818	2.8182	1	0	28	0	1	0	35	0	1	0	77	0	0.92	0.08	46	4	1	0	44	0	1	0	31
ENSMUSG00000086562	Gm14651	X	0	0	0	0	0	0	0	0	0	0	0	0	0	0	0	0	0	0	0	0	0	0	0	0	0	0	0	0	0	0	0	0	0	0	0	0	0	0	0	0	0	0	0	0	0	0	0
ENSMUSG00000083463	Gm4909	X	0	0	0	0	0	0	0	0	0	0	0	0	0	0	0	0	0	0	0	0	0	0	0	0	0	0	0	0	0	0	0	0	0	0	0	0	0	0	0	0	0	1	0	1	0	0	0
ENSMUSG00000084331	Gm8163	X	0	0	0	0	0	1	0	12	0	0	0	0	0	1	0	11	0	1	0	15	0	0	0	0	0	1	0	17	0	0	0	0	0	1	0	45	0	0	0	0	0	0	0	0	0	0	0
ENSMUSG00000081891	Gm14660	X	1	0	1	0	1	0	2	0	0	0	0	0	1	0	2	0	0	0	0	0	0	0	0	0	0	0	0	0	0	0	0	0	1	0	3	0	1	0	4	0	0	0	0	0	0	1	0
ENSMUSG00000045179	Sox3	X	0	0	0	0	1	0	15	0	0	0	0	0	1	0	10	0	1	0	14	0	1	0	7	0	0	0	0	0	1	0	8	0	0.895349	0.104651	270.395	31.6047	0.978723	0.0212766	178.128	3.8723	1	0	233	0	1	0	156
ENSMUSG00000087565	Gm14662	X	0	0	0	0	0	1	0	1	0	0	0	0	0	0	0	0	0	0	0	0	0	0	0	0	0	0	0	0	0	0	0	0	0.8	0.2	8.8	2.2	1	0	10	0	1	0	16	0	1	0	7
ENSMUSG00000086577	Gm7076	X	0	0	0	0	0	0	0	0	0	0	0	0	0	0	0	0	0	0	0	0	0	0	0	0	0	0	0	0	0	0	0	0	0	0	0	0	0	0	0	0	0	0	0	0	0	0	0
ENSMUSG00000081323	Rpl7l1-ps1	X	0	0	0	0	0	0	0	0	0	0	0	0	0	0	0	0	0	0	0	0	0	0	0	0	0	0	0	0	1	0	3	0	0	0	0	0	0	0	0	0	0	0	0	0	0	0	0
ENSMUSG00000087401	Gm14664	X	0	0	0	0	0	0	0	0	0	0	0	0	0	0	0	0	0	0	0	0	0	0	0	0	0	0	0	0	0	0	0	0	0	0	0	0	0	0	0	0	0	0	0	0	0	0	0
ENSMUSG00000083543	Gm14663	X	0	0	0	0	0	0	0	0	0	1	0	1	0	0	0	0	0	0	0	0	0	0	0	0	0	0	0	0	0	0	0	0	0	0	0	0	0	0	0	0	0	0	0	0	0	0	0
ENSMUSG00000071753	C230004F18Rik	X	0	0	0	0	0	0	0	0	0	0	0	0	0	0	0	0	1	0	1	0	0	0	0	0	0	0	0	0	0	0	0	0	0	0	0	0	0	0	0	0	1	0	1	0	0	0	0
ENSMUSG00000090546	Cdr1	X	0	0	0	0	0	0	0	0	0	0	0	0	0	1	0	2	0	0	0	0	0	0	0	0	0	0	0	0	0	0	0	0	0	0	0	0	0	0	0	0	0	0	0	0	0	0	0
ENSMUSG00000082092	Gm14665	X	0	0	0	0	0	0	0	0	0	0	0	0	0	0	0	0	0	0	0	0	0	0	0	0	0	0	0	0	0	0	0	0	0	0	0	0	0	0	0	0	0	0	0	0	0	0	0
ENSMUSG00000083343	Gm14666	X	0	0	0	0	0	0	0	0	0	0	0	0	0	0	0	0	0	0	0	0	0	0	0	0	0	0	0	0	0	0	0	0	0	0	0	0	0	1	0	1	0	0	0	0	0	0	0
ENSMUSG00000080910	Gm14821	X	0	0	0	0	0	0	0	0	0	0	0	0	0	0	0	0	0	0	0	0	0	0	0	0	0	0	0	0	0	0	0	0	0	0	0	0	0	0	0	0	0	0	0	0	0	0	0
ENSMUSG00000083158	Gm14655	X	0	0	0	0	0	0	0	0	0	0	0	0	0	0	0	0	0	0	0	0	0	0	0	0	0	0	0	0	0	0	0	0	0	0	0	0	0	0	0	0	0	0	0	0	0	0	0
ENSMUSG00000057615	Ldoc1	X	0.727811	0.272189	185.592	69.4083	0.826772	0.173228	132.284	27.7165	0.744076	0.255924	199.412	68.5877	0.710843	0.289157	140.747	57.253	1	0	40	0	1	0	56	0	0.980769	0.0192308	61.7885	1.2115	1	0	50	0	0.77459	0.22541	239.348	69.6516	0.832512	0.167488	252.251	50.7488	0.795745	0.204255	235.54	60.4596	0.86747	0.13253	288
ENSMUSG00000050900	Gm7327	X	1	0	51	0	0.857143	0.142857	29.1429	4.8571	1	0	37	0	1	0	46	0	1	0	53	0	1	0	27	0	1	0	35	0	1	0	54	0	1	0	53	0	1	0	35	0	1	0	45	0	0.947368	0.0526316	48.3158
ENSMUSG00000082467	Gm6743	X	1	0	5	0	0.666667	0.333333	3.3333	1.6667	0.5	0.5	4.5	4.5	1	0	6	0	1	0	9	0	0	0	0	0	0	0	0	0	0	0	0	0	1	0	11	0	1	0	3	0	0	0	0	0	0	0	0
ENSMUSG00000096222	AL672051.1	X	0	0	0	0	0	0	0	0	0	0	0	0	0	0	0	0	0	0	0	0	0	0	0	0	0	0	0	0	0	0	0	0	0	0	0	0	0	0	0	0	0	0	0	0	0	0	0
ENSMUSG00000081409	Gm8215	X	0	0	0	0	0	0	0	0	0	0	0	0	0	0	0	0	0	0	0	0	0	0	0	0	0	0	0	0	0	0	0	0	0	0	0	0	0	0	0	0	0	0	0	0	0	0	0
ENSMUSG00000083617	Gm5390	X	0	0	0	0	0	0	0	0	0	0	0	0	0	0	0	0	0	0	0	0	0	0	0	0	0	0	0	0	0	0	0	0	0	0	0	0	0	0	0	0	0	0	0	0	0	0	0
ENSMUSG00000082168	Gm14656	X	0	1	0	8	0	1	0	5	0	0	0	0	0	0	0	0	0	0	0	0	0	0	0	0	0	0	0	0	0	0	0	0	0	1	0	4	0	1	0	6	0.666667	0.333333	4.6667	2.3333	0	1	0
ENSMUSG00000083576	Gm16411	X	0	1	0	26	0.111111	0.888889	2.3333	18.6667	0	1	0	19	0	1	0	19	0	0	0	0	0	0	0	0	0	0	0	0	0	0	0	0	0	1	0	35	0.0526316	0.947368	1.8421	33.1579	0	1	0	38	0.0454545	0.954545	1
ENSMUSG00000045330	4933402E13Rik	X	0.583333	0.416667	24.5	17.5	0.289474	0.710526	10.1316	24.8684	0.557692	0.442308	29	23	0.357143	0.642857	11.7857	21.2143	1	0	49	0	1	0	47	0	1	0	52	0	0.984848	0.0151515	57.1212	0.8788	0.736842	0.263158	20.6316	7.3684	0.881356	0.118644	50.2373	6.7627	0.647059	0.352941	15.5294	8.4706	0.9	0.1	37.8
ENSMUSG00000082125	Gm14679	X	0	0	0	0	0	0	0	0	0	0	0	0	0	0	0	0	0	0	0	0	0	0	0	0	0	0	0	0	0	0	0	0	0	0	0	0	0	0	0	0	0	0	0	0	0	0	0
ENSMUSG00000031194	4931400O07Rik	X	0	0	0	0	0	0	0	0	0	1	0	2	0	0	0	0	0	0	0	0	0	0	0	0	0	0	0	0	0	0	0	0	0	0	0	0	0	0	0	0	0	0	0	0	0	0	0
ENSMUSG00000085757	1700019B21Rik	X	0.947368	0.0526316	14.2105	0.7895	1	0	10	0	1	0	4	0	0.857143	0.142857	12.8571	2.1429	0	0	0	0	0	0	0	0	0	0	0	0	0	0	0	0	1	0	6	0	1	0	5	0	1	0	3	0	0.8	0.2	2.4
ENSMUSG00000081001	Gm14678	X	0	0	0	0	0	0	0	0	0	0	0	0	0	0	0	0	0	0	0	0	0	0	0	0	0	0	0	0	0	0	0	0	0	0	0	0	0	0	0	0	0	0	0	0	0	0	0
ENSMUSG00000081765	Gm14677	X	0	0	0	0	0	0	0	0	0	0	0	0	0	0	0	0	0	0	0	0	0	0	0	0	0	0	0	0	0	0	0	0	0	0	0	0	0	0	0	0	0	0	0	0	0	0	0
ENSMUSG00000081752	Gm14680	X	0.227848	0.772152	35.5443	120.456	0.148148	0.851852	18.2222	104.778	0.298077	0.701923	50.0769	117.923	0.408696	0.591304	78.0609	112.939	0.384615	0.615385	46.9231	75.0769	0.290323	0.709677	23.5161	57.4839	0.243902	0.756098	25.3659	78.6341	0.5	0.5	51.5	51.5	0.329114	0.670886	45.7468	93.2532	0.230769	0.769231	20.7692	69.2308	0.175	0.825	15.225	71.775	0.538462	0.461538	28.5385
ENSMUSG00000082620	Gm8244	X	0	0	0	0	0	0	0	0	0	0	0	0	0	0	0	0	0	0	0	0	0	0	0	0	0	0	0	0	0	0	0	0	0	0	0	0	0	0	0	0	0	0	0	0	0	0	0
ENSMUSG00000082965	Gm6754	X	0	0	0	0	0	0	0	0	0	0	0	0	0	0	0	0	0	0	0	0	0	0	0	0	0	0	0	0	0	0	0	0	0	0	0	0	0	0	0	0	0	0	0	0	0	0	0
ENSMUSG00000081403	Gm14658	X	0	0	0	0	0	0	0	0	0	0	0	0	0	0	0	0	0	0	0	0	0	0	0	0	0	0	0	0	0	0	0	0	0	0	0	0	0	0	0	0	0	0	0	0	0	0	0
ENSMUSG00000081269	Gm14659	X	0	0	0	0	0	0	0	0	0	0	0	0	0.5	0.5	1	1	0	0	0	0	0	0	0	0	0	0	0	0	0	0	0	0	0	0	0	0	0	0	0	0	0	0	0	0	0	0	0
ENSMUSG00000084396	Gm14657	X	0	0	0	0	0	0	0	0	0	0	0	0	0	0	0	0	0	0	0	0	0	0	0	0	0	0	0	0	0	0	0	0	0	0	0	0	0	0	0	0	0	0	0	0	0	0	0
ENSMUSG00000083346	Gm8260	X	0	0	0	0	0	0	0	0	0	0	0	0	0	0	0	0	0	0	0	0	0	0	0	0	0	0	0	0	0	0	0	0	0	0	0	0	0	0	0	0	0	0	0	0	0	0	0
ENSMUSG00000079579	Gm6760	X	0	0	0	0	0	0	0	0	0	0	0	0	1	0	1	0	0	0	0	0	0	0	0	0	0	0	0	0	0	0	0	0	0	0	0	0	0	0	0	0	0	0	0	0	0	0	0
ENSMUSG00000031179	3830417A13Rik	X	0.619048	0.380952	17.9524	11.0476	0.857143	0.142857	26.5714	4.4286	0.745763	0.254237	38.0339	12.9661	0.761905	0.238095	29.7143	9.2857	0.985294	0.0147059	63.0588	0.9412	0.988506	0.0114943	87.977	1.023	1	0	74	0	0.990826	0.00917431	95.1193	0.8807	0.814815	0.185185	22.8148	5.1852	0.969231	0.0307692	58.1538	1.8462	0.702128	0.297872	39.3191	16.6809	0.809524	0.190476	59.0952
ENSMUSG00000046699	Slitrk4	X	1	0	5	0	1	0	5	0	1	0	5	0	1	0	4	0	1	0	4	0	1	0	1	0	1	0	4	0	1	0	1	0	0.815789	0.184211	41.6053	9.3947	0.785714	0.214286	33	9	0.88	0.12	36.96	5.04	1	0	53
ENSMUSG00000084459	SNORD113	X	0	0	0	0	0	0	0	0	0	0	0	0	0	0	0	0	0	0	0	0	0	0	0	0	0	0	0	0	0	0	0	0	0	0	0	0	0	0	0	0	0	0	0	0	0	0	0
ENSMUSG00000082269	Gm14676	X	0	0	0	0	0	0	0	0	0	0	0	0	0	0	0	0	0	0	0	0	0	0	0	0	0	0	0	0	0	0	0	0	0	0	0	0	0	0	0	0	0	0	0	0	0	0	0
ENSMUSG00000065903	U6	X	0	0	0	0	0	0	0	0	0	0	0	0	0	0	0	0	0	0	0	0	0	0	0	0	0	0	0	0	0	0	0	0	0	0	0	0	0	0	0	0	0	0	0	0	0	0	0
ENSMUSG00000083084	Gm14667	X	0	0	0	0	0	0	0	0	0	0	0	0	0	0	0	0	0	0	0	0	0	0	0	0	0	0	0	0	0	0	0	0	0	0	0	0	0	0	0	0	0	0	0	0	0	0	0
ENSMUSG00000081514	Gm14673	X	0	0	0	0	0	0	0	0	0	0	0	0	0	0	0	0	0	0	0	0	0	0	0	0	0	0	0	0	0	0	0	0	0	0	0	0	0	0	0	0	0	0	0	0	0	0	0
ENSMUSG00000031181	Ctag2	X	0	0	0	0	0	0	0	0	0	0	0	0	0	0	0	0	0	0	0	0	0	0	0	0	0	0	0	0	0	0	0	0	0	0	0	0	0	0	0	0	0	0	0	0	0	0	0
ENSMUSG00000080828	Gm14669	X	0	0	0	0	0	0	0	0	0	0	0	0	0	0	0	0	0	0	0	0	0	0	0	0	0	0	0	0	0	0	0	0	0	0	0	0	0	0	0	0	0	0	0	0	0	0	0
ENSMUSG00000083074	Gm14670	X	0	0	0	0	0	0	0	0	0	0	0	0	0	0	0	0	0	0	0	0	0	0	0	0	0	0	0	0	0	0	0	0	0	0	0	0	0	0	0	0	0	0	0	0	0	0	0
ENSMUSG00000096456	Gm14675	X	0	0	0	0	0	0	0	0	0	0	0	0	0	0	0	0	0	0	0	0	0	0	0	0	0	0	0	0	0	0	0	0	0	0	0	0	0	0	0	0	0	0	0	0	0	0	0
ENSMUSG00000081489	Gm14672	X	0	0	0	0	0	0	0	0	0	0	0	0	0	0	0	0	0	0	0	0	0	0	0	0	0	0	0	0	0	0	0	0	0	0	0	0	0	0	0	0	0	0	0	0	0	0	0
ENSMUSG00000083243	Gm14668	X	0	0	0	0	0	0	0	0	0	0	0	0	0	0	0	0	0	0	0	0	0	0	0	0	0	0	0	0	0	0	0	0	0	0	0	0	0	0	0	0	0	0	0	0	0	0	0
ENSMUSG00000083570	Gm14671	X	0	0	0	0	0	0	0	0	0	0	0	0	0	0	0	0	0	0	0	0	0	0	0	0	0	0	0	0	0	0	0	0	0	0	0	0	0	0	0	0	0	0	0	0	0	0	0
ENSMUSG00000082863	Gm14674	X	0	0	0	0	0	0	0	0	0	0	0	0	0	0	0	0	0	0	0	0	0	0	0	0	0	0	0	0	0	0	0	0	0	0	0	0	0	0	0	0	0	0	0	0	0	0	0
ENSMUSG00000031182	4930447F04Rik	X	0	0	0	0	0	0	0	0	0	0	0	0	0	0	0	0	0	0	0	0	0	0	0	0	0	0	0	0	0	0	0	0	0	0	0	0	0	0	0	0	0	0	0	0	0	0	0
ENSMUSG00000089398	7SK	X	0	0	0	0	0	0	0	0	0	0	0	0	0	0	0	0	0	0	0	0	0	0	0	0	0	0	0	0	0	0	0	0	0	0	0	0	0	0	0	0	0	0	0	0	0	0	0
ENSMUSG00000036790	Slitrk2	X	0	0	0	0	0	0	0	0	0	0	0	0	1	0	1	0	0	0	0	0	0	0	0	0	0	0	0	0	0	0	0	0	0.666667	0.333333	26	13	1	0	49	0	0.285714	0.714286	14.8571	37.1429	0.75	0.25	42.75
ENSMUSG00000089419	snoU13	X	0	0	0	0	0	0	0	0	0	0	0	0	0	0	0	0	0	0	0	0	0	0	0	0	0	0	0	0	0	0	0	0	0	0	0	0	0	0	0	0	0	0	0	0	0	0	0
ENSMUSG00000087708	U1	X	0	0	0	0	0	0	0	0	0	0	0	0	0	0	0	0	0	0	0	0	0	0	0	0	0	0	0	0	0	0	0	0	0	0	0	0	0	0	0	0	0	0	0	0	0	0	0
ENSMUSG00000084074	Gm8310	X	0	0	0	0	0	0	0	0	0	0	0	0	0	0	0	0	0	0	0	0	0	0	0	0	0	0	0	0	0	0	0	0	0	0	0	0	1	0	1	0	0	0	0	0	0	0	0
ENSMUSG00000077127	Mir743	X	0	1	0	2	1	0	2	0	0	0	0	0	1	0	1	0	0	0	0	0	0	0	0	0	0	0	0	0	0	0	0	0	0	0	0	0	0	0	0	0	0.666667	0.333333	2	1	0	0	0
ENSMUSG00000094184	mmu-mir-871	X	0	0	0	0	1	0	2	0	0	0	0	0	1	0	1	0	0	0	0	0	0	0	0	0	0	0	0	0	0	0	0	0	0	0	0	0	0	0	0	0	0	0	0	0	0	0	0
ENSMUSG00000081603	Gm14681	X	0	0	0	0	0	0	0	0	1	0	619	0	0.5	0.5	459.5	459.5	0	0	0	0	0	0	0	0	1	0	573	0	0	0	0	0	0	0	0	0	0	0	0	0	0	0	0	0	0	0	0
ENSMUSG00000077092	Mir742	X	0	0	0	0	0	0	0	0	0	0	0	0	1	0	2	0	0	0	0	0	0	0	0	0	0	0	0	0	0	0	0	0	0	0	0	0	0	0	0	0	0	0	0	0	1	0	1
ENSMUSG00000078017	Mir883a	X	1	0	3	0	0	0	0	0	0	0	0	0	0	0	0	0	1	0	1	0	0	0	0	0	0	0	0	0	0	0	0	0	0	0	0	0	0	0	0	0	1	0	1	0	1	0	1
ENSMUSG00000078024	Mir883b	X	0	0	0	0	0	1	0	1	1	0	1	0	1	0	4	0	0	0	0	0	0	0	0	0	0	0	0	0	0	0	0	0	0	0	0	0	0	0	0	0	0	0	0	0	0	0	0
ENSMUSG00000070104	Mir471	X	0	0	0	0	0	0	0	0	0	0	0	0	1	0	2	0	0	0	0	0	0	0	0	0	0	0	0	0	0	0	0	0	0	0	0	0	0	0	0	0	0	0	0	0	0	0	0
ENSMUSG00000077119	Mir741	X	0	0	0	0	1	0	1	0	0	0	0	0	0	0	0	0	0	0	0	0	0	0	0	0	0	0	0	0	0	0	0	0	0	0	0	0	0	1	0	3	0	0	0	0	0	0	0
ENSMUSG00000070078	Mir463	X	0	0	0	0	0	0	0	0	0	0	0	0	0	0	0	0	0	0	0	0	0	0	0	0	0	0	0	0	0	0	0	0	0	0	0	0	0	0	0	0	0	0	0	0	1	0	1
ENSMUSG00000078002	Mir880	X	0	0	0	0	0	0	0	0	0	0	0	0	0	0	0	0	0	0	0	0	0	0	0	0	0	0	0	0	0	0	0	0	0	0	0	0	0	0	0	0	0	0	0	0	0	0	0
ENSMUSG00000077872	Mir878	X	0	0	0	0	1	0	1	0	0	0	0	0	0.5	0.5	1	1	0	0	0	0	0	0	0	0	0	0	0	0	0	0	0	0	0	0	0	0	0.5	0.5	1	1	0	0	0	0	0	0	0
ENSMUSG00000078038	Mir881	X	0	0	0	0	0	0	0	0	0	0	0	0	0	0	0	0	0	0	0	0	0	0	0	0	0	0	0	0	0	0	0	0	0	0	0	0	0	0	0	0	0	0	0	0	0	0	0
ENSMUSG00000096628	mmu-mir-743b	X	0	0	0	0	0	1	0	1	0	0	0	0	0	0	0	0	0	0	0	0	0	0	0	0	0	0	0	0	0	0	0	0	0	1	0	1	0	0	0	0	1	0	1	0	1	0	1
ENSMUSG00000070073	Mir470	X	0	0	0	0	0	0	0	0	0	0	0	0	0	0	0	0	0	0	0	0	0	0	0	0	0	0	0	0	0	0	0	0	0	0	0	0	0	0	0	0	0	0	0	0	0	0	0
ENSMUSG00000095782	mmu-mir-465c-1	X	0	0	0	0	0	0	0	0	0	0	0	0	0	0	0	0	0	0	0	0	0	0	0	0	0	0	0	0	0	0	0	0	0	0	0	0	0	0	0	0	0	0	0	0	0	0	0
ENSMUSG00000094894	mmu-mir-465b-1	X	0	0	0	0	0	0	0	0	0	0	0	0	0	0	0	0	0	0	0	0	0	0	0	0	0	0	0	0	0	0	0	0	0	0	0	0	0	0	0	0	0	0	0	0	0	0	0
ENSMUSG00000095006	mmu-mir-465c-1	X	0	0	0	0	0	0	0	0	0	0	0	0	0	0	0	0	0	0	0	0	0	0	0	0	0	0	0	0	0	0	0	0	0	0	0	0	0	0	0	0	0	0	0	0	0	0	0
ENSMUSG00000096504	mmu-mir-465b-1	X	0	0	0	0	0	0	0	0	0	0	0	0	0	0	0	0	0	0	0	0	0	0	0	0	0	0	0	0	0	0	0	0	0	0	0	0	0	0	0	0	0	0	0	0	0	0	0
ENSMUSG00000070071	Mir465	X	0	0	0	0	0	0	0	0	0	0	0	0	0	0	0	0	0	0	0	0	0	0	0	0	0	0	0	0	0	0	0	0	1	0	1	0	0	0	0	0	0	0	0	0	0	0	0
ENSMUSG00000082568	Gm14683	X	0	0	0	0	0	0	0	0	0	0	0	0	0	1	0	5	0	0	0	0	0	0	0	0	0	0	0	0	0	0	0	0	0	0	0	0	0	0	0	0	0	0	0	0	0	0	0
ENSMUSG00000080795	Gm6783	X	0	0	0	0	0	0	0	0	0	0	0	0	0	0	0	0	0	0	0	0	0	0	0	0	0	0	0	0	0	0	0	0	0	0	0	0	0	0	0	0	0	0	0	0	0	0	0
ENSMUSG00000081442	Gm14682	X	0	0	0	0	0	0	0	0	0	0	0	0	0	0	0	0	0	0	0	0	0	0	0	0	0	0	0	0	0	0	0	0	0	0	0	0	0	0	0	0	0	0	0	0	0	0	0
ENSMUSG00000083415	Gm14690	X	0	0	0	0	0	0	0	0	0	0	0	0	0	0	0	0	0	0	0	0	0	0	0	0	0	0	0	0	0	0	0	0	0	0	0	0	0	0	0	0	0	0	0	0	0	0	0
ENSMUSG00000081598	Gm8312	X	0	0	0	0	0	0	0	0	0	0	0	0	0	0	0	0	0	0	0	0	0	0	0	0	0	0	0	0	0	0	0	0	0	0	0	0	0	0	0	0	0	0	0	0	0	0	0
ENSMUSG00000086185	1700036O09Rik	X	0	0	0	0	0	0	0	0	0	0	0	0	0	0	0	0	0	0	0	0	0	0	0	0	0	0	0	0	0	0	0	0	0	0	0	0	0	0	0	0	0	0	0	0	0	0	0
ENSMUSG00000082685	Gm14689	X	0	0	0	0	0	0	0	0	0	0	0	0	0	0	0	0	0	0	0	0	0	0	0	0	0	0	0	0	0	0	0	0	0	0	0	0	0	0	0	0	0	0	0	0	0	0	0
ENSMUSG00000087724	SNORA17	X	0	0	0	0	0	0	0	0	0	0	0	0	0	0	0	0	0	0	0	0	0	0	0	0	0	0	0	0	0	0	0	0	0	0	0	0	0	0	0	0	0	0	0	0	0	0	0
ENSMUSG00000094503	Gm14693	X	0	0	0	0	0	0	0	0	0	0	0	0	0	0	0	0	0	0	0	0	0	0	0	0	0	0	0	0	0	0	0	0	0	0	0	0	0	0	0	0	0	0	0	0	0	0	0
ENSMUSG00000083010	Gm14687	X	0	0	0	0	0	0	0	0	0	0	0	0	0	0	0	0	0	0	0	0	0	0	0	0	0	0	0	0	0	0	0	0	0	0	0	0	0	0	0	0	0	0	0	0	0	0	0
ENSMUSG00000079578	Gm1140	X	0	0	0	0	0	0	0	0	0	0	0	0	0	0	0	0	0	0	0	0	0	0	0	0	0	0	0	0	0	0	0	0	0	0	0	0	0	0	0	0	0	0	0	0	0	0	0
ENSMUSG00000079577	Gm14692	X	0	0	0	0	0	0	0	0	0	0	0	0	0	0	0	0	0	0	0	0	0	0	0	0	0	0	0	0	0	0	0	0	0	0	0	0	0	0	0	0	0	0	0	0	0	0	0
ENSMUSG00000082621	Rpl7a-ps13	X	0	0	0	0	0	0	0	0	0	0	0	0	0	0	0	0	0	0	0	0	0	0	0	0	0	0	0	0	0	0	0	0	0	0	0	0	0	0	0	0	0	0	0	0	0	0	0
ENSMUSG00000025288	4933436I01Rik	X	0	0	0	0	0	0	0	0	0	0	0	0	0	0	0	0	0	0	0	0	0	0	0	0	0	0	0	0	0	0	0	0	0	0	0	0	0	0	0	0	0	0	0	0	0	0	0
ENSMUSG00000065404	Mir201	X	0	0	0	0	0	0	0	0	0	0	0	0	0	0	0	0	0	0	0	0	0	0	0	0	0	0	0	0	0	0	0	0	0	0	0	0	0	0	0	0	0	0	0	0	0	0	0
ENSMUSG00000076005	Mir547	X	0	0	0	0	0	0	0	0	0	0	0	0	0	0	0	0	0	0	0	0	0	0	0	0	0	0	0	0	0	0	0	0	0	0	0	0	0	0	0	0	0	0	0	0	0	0	0
ENSMUSG00000083709	Gm14688	X	0	0	0	0	0	0	0	0	0	0	0	0	0	0	0	0	0	0	0	0	0	0	0	0	0	0	0	0	0	0	0	0	0	0	0	0	0	0	0	0	0	0	0	0	0	0	0
ENSMUSG00000082202	Gm4910	X	0	0	0	0	0	0	0	0	0	0	0	0	0	0	0	0	0	0	0	0	0	0	0	0	0	0	0	0	0	0	0	0	1	0	1	0	0	0	0	0	0	0	0	0	0	0	0
ENSMUSG00000083912	Gm5391	X	0	0	0	0	0	0	0	0	0	0	0	0	0	0	0	0	0	0	0	0	0	0	0	0	0	0	0	0	0	0	0	0	0	0	0	0	0	0	0	0	0	0	0	0	0	0	0
ENSMUSG00000082794	Gm6806	X	0	0	0	0	0	0	0	0	0	0	0	0	0	0	0	0	0	0	0	0	0	0	0	0	0	0	0	0	0	0	0	0	0	0	0	0	0	0	0	0	0	0	0	0	0	0	0
ENSMUSG00000088697	SNORA17	X	0	0	0	0	0	0	0	0	0	0	0	0	0	0	0	0	0	0	0	0	0	0	0	0	0	0	0	0	0	0	0	0	0	0	0	0	0	0	0	0	0	0	0	0	0	0	0
ENSMUSG00000082162	Gm14701	X	0	0	0	0	0	0	0	0	0	0	0	0	0	0	0	0	0	0	0	0	0	0	0	0	0	0	0	0	0	0	0	0	0	0	0	0	0	0	0	0	0	0	0	0	0	0	0
ENSMUSG00000081084	Gm5638	X	0	0	0	0	0	1	0	2	0	0	0	0	0	0	0	0	0	0	0	0	0	0	0	0	0	0	0	0	0	0	0	0	1	0	8	0	0	0	0	0	0	0	0	0	0	0	0
ENSMUSG00000000838	Fmr1	X	0.605463	0.394537	4889.11	3185.89	0.576216	0.423784	4771.65	3509.35	0.590141	0.409859	4480.94	3112.06	0.582432	0.417568	7293.8	5229.2	0.790659	0.209341	4847.53	1283.47	0.795111	0.204889	5013.18	1291.82	0.825126	0.174874	4444.95	942.048	0.80067	0.19933	5883.32	1464.68	0.719836	0.280164	4007.33	1559.67	0.738636	0.261364	3732.33	1320.67	0.705784	0.294216	3764.65	1569.35	0.748567	0.251433	4010.07
ENSMUSG00000089177	SNORA25	X	0	0	0	0	0	0	0	0	0	0	0	0	0	0	0	0	0	0	0	0	0	0	0	0	0	0	0	0	0	0	0	0	0	0	0	0	0	0	0	0	0	0	0	0	0	0	0
ENSMUSG00000062170	Fmr1nb	X	0.606504	0.393496	1176.62	763.382	0.568889	0.431111	786.204	595.796	0.638171	0.361829	960.447	544.553	0.651815	0.348185	1170.01	624.992	0.995495	0.0045045	627.162	2.8378	0.969112	0.030888	630.892	20.1081	0.99422	0.00578035	502.081	2.9191	0.989899	0.010101	563.253	5.7475	0.791667	0.208333	1467.75	386.25	0.798165	0.201835	1157.34	292.661	0.889671	0.110329	1256.22	155.784	0.854305	0.145695	1224.22
ENSMUSG00000083046	Gm14699	X	0	0	0	0	0	0	0	0	0	0	0	0	0	0	0	0	0	0	0	0	0	0	0	0	0	0	0	0	0	0	0	0	0	0	0	0	0	0	0	0	0	0	0	0	0	0	0
ENSMUSG00000095748	AC055766.1	X	0	0	0	0	0	0	0	0	0	0	0	0	0	0	0	0	0	0	0	0	0	0	0	0	0	0	0	0	0	0	0	0	0	0	0	0	0	0	0	0	0	0	0	0	0	0	0
ENSMUSG00000071748	Gm14698	X	0	0	0	0	0	0	0	0	0	0	0	0	0	0	0	0	0	0	0	0	0	0	0	0	0	0	0	0	0	0	0	0	0	0	0	0	0	0	0	0	0	0	0	0	0	0	0
ENSMUSG00000056815	Gm6812	X	0	0	0	0	0	0	0	0	0	0	0	0	0	0	0	0	0	0	0	0	0	0	0	0	0	0	0	0	0	0	0	0	0	0	0	0	0	0	0	0	0	0	0	0	0	0	0
ENSMUSG00000082228	Gm8344	X	0	0	0	0	0	0	0	0	0	0	0	0	0	0	0	0	0	0	0	0	0	0	0	0	0	0	0	0	0	0	0	0	0	0	0	0	0	0	0	0	0	0	0	0	0	0	0
ENSMUSG00000065689	n-R5s7	X	0	0	0	0	0	0	0	0	0	0	0	0	0	0	0	0	0	0	0	0	0	0	0	0	0	0	0	0	0	0	0	0	0	0	0	0	0	0	0	0	0	0	0	0	0	0	0
ENSMUSG00000081347	Gm14702	X	0	0	0	0	0	0	0	0	0	0	0	0	0	0	0	0	0	0	0	0	0	0	0	0	0	0	0	0	0	0	0	0	0	0	0	0	0	0	0	0	0	0	0	0	0	0	0
ENSMUSG00000094055	Gm14700	X	0	0	0	0	0	0	0	0	0	0	0	0	0	0	0	0	0	0	0	0	0	0	0	0	0	0	0	0	0	0	0	0	0	0	0	0	0	0	0	0	0	0	0	0	0	0	0
ENSMUSG00000086676	Gm14705	X	1	0	1	0	0	0	0	0	0	0	0	0	0	1	0	1	0	0	0	0	0	0	0	0	0	0	0	0	0	0	0	0	0	1	0	1	1	0	2	0	0	0	0	0	0	0	0
ENSMUSG00000031189	Aff2	X	0.5	0.5	4	4	0.8	0.2	4.8	1.2	1	0	2	0	1	0	4	0	1	0	6	0	0	0	0	0	1	0	5	0	0	0	0	0	1	0	11	0	1	0	14	0	0.857143	0.142857	10.2857	1.7143	1	0	8
ENSMUSG00000082926	Gm8172	X	0	0	0	0	0	0	0	0	0	0	0	0	1	0	1059	0	1	0	764	0	0	0	0	0	1	0	841	0	1	0	785	0	0	0	0	0	0	0	0	0	0	0	0	0	1	0	660
ENSMUSG00000080467	AL808131.1	X	0	0	0	0	0	0	0	0	0	0	0	0	0	0	0	0	0	0	0	0	0	0	0	0	0	0	0	0	0	0	0	0	0	0	0	0	0	0	0	0	0	0	0	0	0	0	0
ENSMUSG00000059690	1700020N15Rik	X	0	0	0	0	0	0	0	0	1	0	1	0	0	0	0	0	0	0	0	0	0	0	0	0	0	0	0	0	0	0	0	0	1	0	4	0	0	1	0	1	0	0	0	0	0	0	0
ENSMUSG00000035847	Ids	X	0.657518	0.342482	528.644	275.356	0.701072	0.298928	510.381	217.619	0.702332	0.297668	455.111	192.889	0.731255	0.268745	713.705	262.295	0.998233	0.00176678	529.064	0.9364	0.995495	0.0045045	416.117	1.8829	0.99823	0.00176991	500.113	0.8867	0.989316	0.0106838	409.577	4.4231	0.802875	0.197125	404.649	99.3511	0.825688	0.174312	419.45	88.5505	0.865455	0.134545	430.131	66.8691	0.883459	0.116541	426.711
ENSMUSG00000045237	1110012L19Rik	X	0.547558	0.452442	407.383	336.617	0.651663	0.348337	321.27	171.73	0.561208	0.438792	355.245	277.755	0.5872	0.4128	354.669	249.331	0.988962	0.0110375	472.724	5.2759	0.997283	0.00271739	392.929	1.0707	0.970732	0.0292683	399.942	12.0585	0.987923	0.0120773	388.254	4.7464	0.715278	0.284722	415.576	165.424	0.74761	0.25239	393.243	132.757	0.743161	0.256839	434.749	150.251	0.782334	0.217666	447.495
ENSMUSG00000073141	4930567H17Rik	X	0	0	0	0	0	1	0	1	0	0	0	0	0	0	0	0	0	0	0	0	0	0	0	0	0	0	0	0	0	0	0	0	0	0	0	0	0	0	0	0	0	0	0	0	0	0	0
ENSMUSG00000081199	Gm16407	X	0	0	0	0	0	0	0	0	0	0	0	0	0	0	0	0	0	0	0	0	0	0	0	0	0	0	0	0	0	0	0	0	0	0	0	0	0	0	0	0	0	0	0	0	0	0	0
ENSMUSG00000082538	Gm14704	X	0	0	0	0	0	0	0	0	0	0	0	0	0	0	0	0	0	0	0	0	0	0	0	0	0	0	0	0	0	0	0	0	0	0	0	0	0	0	0	0	0	0	0	0	0	0	0
ENSMUSG00000084193	Gm6823	X	0	0	0	0	0	0	0	0	0	0	0	0	0	0	0	0	0	0	0	0	0	0	0	0	0	0	0	0	0	0	0	0	0	0	0	0	0	0	0	0	1	0	19	0	0	0	0
ENSMUSG00000086989	Gm16441	X	0	0	0	0	0	0	0	0	0	0	0	0	0	0	0	0	0	0	0	0	0	0	0	0	0	0	0	0	0	0	0	0	0	0	0	0	0	0	0	0	0	0	0	0	0	0	0
ENSMUSG00000082770	Gm14722	X	0	0	0	0	0	0	0	0	0	0	0	0	0	0	0	0	0	0	0	0	0	0	0	0	0	0	0	0	0	0	0	0	0	0	0	0	0	0	0	0	0	0	0	0	0	0	0
ENSMUSG00000082713	Gm14721	X	0	0	0	0	0	0	0	0	0	0	0	0	0	0	0	0	0	0	0	0	0	0	0	0	0	0	0	0	0	0	0	0	0	0	0	0	0	0	0	0	0	0	0	0	0	0	0
ENSMUSG00000073139	BC023829	X	0.687204	0.312796	350.474	159.526	0.54717	0.45283	183.849	152.151	0.79878	0.20122	252.415	63.5854	0.771218	0.228782	372.498	110.502	1	0	432	0	1	0	373	0	0.995652	0.00434783	422.156	1.8435	1	0	403	0	0.859375	0.140625	360.938	59.0625	0.890411	0.109589	368.63	45.3699	0.852792	0.147208	330.883	57.1168	0.851282	0.148718	405.21
ENSMUSG00000083747	Gm14727	X	0	0	0	0	0	0	0	0	0	0	0	0	0	0	0	0	0	0	0	0	0	0	0	0	0	0	0	0	0	0	0	0	0	0	0	0	0	0	0	0	0	0	0	0	0	0	0
ENSMUSG00000083784	Gm14729	X	0	0	0	0	0	0	0	0	0	0	0	0	0	0	0	0	0	0	0	0	0	0	0	0	0	0	0	0	0	0	0	0	0	0	0	0	0	0	0	0	0	0	0	0	0	0	0
ENSMUSG00000087325	Gm6038	X	0	0	0	0	0	0	0	0	0	0	0	0	0	0	0	0	0	0	0	0	0	0	0	0	0	0	0	0	0	0	0	0	0	0	0	0	0	0	0	0	0	0	0	0	0	0	0
ENSMUSG00000082336	Gm8401	X	0	0	0	0	0	1	0	17	0	0	0	0	0	1	0	15	1	0	19	0	0	0	0	0	1	0	20	0	0	0	0	0	1	0	27	0	1	0	22	0	1	0	16	0	1	0	20
ENSMUSG00000080843	Gm14726	X	0	0	0	0	0	0	0	0	0	0	0	0	0	0	0	0	0	0	0	0	0	0	0	0	0	0	0	0	0	0	0	0	0	0	0	0	0	0	0	0	0	0	0	0	0	0	0
ENSMUSG00000083119	Gm14724	X	0	0	0	0	0	0	0	0	0	0	0	0	0	0	0	0	0	0	0	0	0	0	0	0	0	0	0	0	0	0	0	0	0	0	0	0	0	0	0	0	0	0	0	0	0	0	0
ENSMUSG00000082652	Gm14725	X	0	0	0	0	0	0	0	0	0	0	0	0	0	0	0	0	0	0	0	0	0	0	0	0	0	0	0	0	0	0	0	0	0	0	0	0	0	0	0	0	0	0	0	0	0	0	0
ENSMUSG00000082083	Gm14728	X	0	0	0	0	0	0	0	0	0	0	0	0	0	0	0	0	0	0	0	0	0	0	0	0	0	0	0	0	0	0	0	0	0	0	0	0	0	0	0	0	0	0	0	0	0	0	0
ENSMUSG00000081464	Gm14732	X	0	0	0	0	0	0	0	0	0	0	0	0	0	0	0	0	0	0	0	0	0	0	0	0	0	0	0	0	0	0	0	0	0	0	0	0	0	0	0	0	0	0	0	0	0	0	0
ENSMUSG00000082822	Gm14731	X	0	0	0	0	0	0	0	0	0	0	0	0	0	0	0	0	0	0	0	0	0	0	0	0	0	0	0	0	0	0	0	0	0	0	0	0	0	0	0	0	0	0	0	0	0	0	0
ENSMUSG00000084185	Rplp1-ps1	X	0	0	0	0	0	0	0	0	0	0	0	0	0	0	0	0	0	0	0	0	0	0	0	0	0	0	0	0	0	0	0	0	0	0	0	0	0	0	0	0	0	0	0	0	0	0	0
ENSMUSG00000077275	SNORA17	X	0	0	0	0	0	0	0	0	0	0	0	0	0	0	0	0	0	0	0	0	0	0	0	0	0	0	0	0	0	0	0	0	0	0	0	0	0	0	0	0	0	0	0	0	0	0	0
ENSMUSG00000083406	Gm8410	X	0	0	0	0	0	0	0	0	0	0	0	0	0	0	0	0	0	0	0	0	0	0	0	0	0	0	0	0	0	0	0	0	0	0	0	0	0	0	0	0	0	0	0	0	0	0	0
ENSMUSG00000080938	Gm6062	X	0	0	0	0	0	0	0	0	0	0	0	0	0	0	0	0	0	0	0	0	0	0	0	0	0	0	0	0	0	0	0	0	0	0	0	0	0	0	0	0	0	0	0	0	0	0	0
ENSMUSG00000059401	Mamld1	X	1	0	2	0	1	0	3	0	0	0	0	0	1	0	1	0	0	0	0	0	1	0	3	0	0	0	0	0	0	0	0	0	0	0	0	0	0	0	0	0	0	0	0	0	0	0	0
ENSMUSG00000077309	n-R5s8	X	0	0	0	0	0	0	0	0	0	0	0	0	0	0	0	0	0	0	0	0	0	0	0	0	0	0	0	0	0	0	0	0	0	0	0	0	0	0	0	0	0	0	0	0	0	0	0
ENSMUSG00000082262	Gm14730	X	0	0	0	0	0	0	0	0	0	0	0	0	0	0	0	0	0	0	0	0	0	0	0	0	0	0	0	0	0	0	0	0	0	0	0	0	0	0	0	0	0	0	0	0	0	0	0
ENSMUSG00000031337	Mtm1	X	0.694915	0.305085	388.458	170.542	0.760599	0.239401	390.948	123.052	0.755344	0.244656	373.14	120.86	0.708633	0.291367	466.989	192.011	0.991111	0.00888889	320.129	2.8711	0.994898	0.00510204	238.775	1.2245	0.995516	0.0044843	288.7	1.3004	0.995	0.005	273.625	1.375	0.816754	0.183246	177.236	39.7644	0.8125	0.1875	147.875	34.125	0.85	0.15	151.3	26.7	0.832432	0.167568	163.157
ENSMUSG00000015214	Mtmr1	X	0.674419	0.325581	387.791	187.209	0.640884	0.359116	308.265	172.735	0.697436	0.302564	336.861	146.138	0.75431	0.24569	433.728	141.272	1	0	288	0	1	0	276	0	1	0	280	0	1	0	281	0	0.760684	0.239316	605.504	190.496	0.899642	0.100358	602.76	67.2401	0.831715	0.168285	547.269	110.731	0.866071	0.133929	649.554
ENSMUSG00000035776	Cd99l2	X	0.677143	0.322857	381.231	181.769	0.60515	0.39485	208.172	135.828	0.783088	0.216912	322.632	89.3676	0.810606	0.189394	331.538	77.4621	1	0	513	0	0.997085	0.00291545	441.709	1.2915	1	0	447	0	1	0	430	0	0.89697	0.10303	232.315	26.6848	0.813559	0.186441	209.898	48.1017	0.867188	0.132812	147.422	22.5781	0.916667	0.0833333	199.833
ENSMUSG00000085284	Gm16189	X	0	0	0	0	0	0	0	0	0	0	0	0	0	0	0	0	0	0	0	0	0	0	0	0	0	0	0	0	0	0	0	0	0	0	0	0	0	0	0	0	0	1	0	1	0	0	0
ENSMUSG00000084114	Gm8421	X	0	0	0	0	0	0	0	0	0	0	0	0	0	0	0	0	0	0	0	0	0	0	0	0	0	0	0	0	0	0	0	0	0	0	0	0	0	0	0	0	0	0	0	0	0	0	0
ENSMUSG00000094123	AL833776.1	X	0	0	0	0	0	0	0	0	0	0	0	0	0	0	0	0	0	0	0	0	0	0	0	0	0	0	0	0	0	0	0	0	0	0	0	0	0	0	0	0	0	0	0	0	0	0	0
ENSMUSG00000015217	Hmgb3	X	0.639535	0.360465	1669.83	941.174	0.60114	0.39886	1101.29	730.712	0.585317	0.414683	1219.8	864.198	0.636842	0.363158	1395.96	796.042	0.980583	0.0194175	2878.01	56.9903	0.987342	0.0126582	2531.54	32.4557	0.981328	0.0186722	1996.02	37.9793	0.963532	0.0364683	2343.31	88.691	0.764398	0.235602	1464.59	451.414	0.777778	0.222222	1126.22	321.778	0.754266	0.245734	930.764	303.236	0.882883	0.117117	1062.99
ENSMUSG00000056380	Gpr50	X	1	0	7	0	1	0	6	0	0	0	0	0	1	0	5	0	1	0	78	0	1	0	78	0	1	0	60	0	1	0	56	0	1	0	44	0	1	0	30	0	0.9	0.1	27	3	0.96	0.04	35.52
ENSMUSG00000082337	Gm14723	X	0	0	0	0	0	0	0	0	0	0	0	0	0	0	0	0	0	0	0	0	0	0	0	0	0	0	0	0	0	0	0	0	0	0	0	0	0	0	0	0	0	0	0	0	0	0	0
ENSMUSG00000083411	Rpl30-ps10	X	1	0	53	0	1	0	20	0	1	0	31	0	1	0	28	0	0.875	0.125	28	4	1	0	24	0	1	0	21	0	1	0	27	0	1	0	26	0	1	0	17	0	1	0	17	0	1	0	20
ENSMUSG00000073131	Vma21	X	0.589744	0.410256	460.59	320.41	0.550669	0.449331	404.742	330.258	0.620915	0.379085	522.811	319.19	0.610792	0.389208	711.573	453.427	0.930966	0.0690335	651.677	48.3235	0.963801	0.0361991	590.81	22.19	0.924078	0.0759219	609.891	50.1085	0.89	0.11	679.96	84.04	0.723992	0.276008	417.019	158.981	0.683215	0.316785	366.887	170.113	0.739216	0.260784	421.353	148.647	0.767901	0.232099	393.933
ENSMUSG00000073130	Gm1141	X	0.740741	0.259259	22.2222	7.7778	0.833333	0.166667	9.1667	1.8333	0.923077	0.0769231	8.3077	0.6923	0.857143	0.142857	24	4	1	0	8	0	1	0	7	0	0.666667	0.333333	8.6667	4.3333	1	0	7	0	1	0	13	0	0.571429	0.428571	7.4286	5.5714	0.571429	0.428571	8.5714	6.4286	0.909091	0.0909091	10.9091
ENSMUSG00000033361	Prrg3	X	0.604361	0.395639	333.608	218.393	0.700893	0.299107	262.835	112.165	0.775148	0.224852	298.432	86.568	0.728111	0.271889	242.461	90.5392	0.973684	0.0263158	147.026	3.9737	1	0	133	0	1	0	125	0	1	0	92	0	0.779343	0.220657	339.793	96.2066	0.793103	0.206897	316.448	82.5517	0.818182	0.181818	243.818	54.1818	0.894231	0.105769	314.769
ENSMUSG00000053593	Fate1	X	0	1	0	1	0	0	0	0	0	0	0	0	0	0	0	0	0	0	0	0	0	0	0	0	0	0	0	0	0	0	0	0	1	0	1	0	0	0	0	0	1	0	1	0	0	0	0
ENSMUSG00000005864	Cnga2	X	0	0	0	0	0	0	0	0	0	0	0	0	1	0	1	0	0	0	0	0	0	0	0	0	0	0	0	0	0	0	0	0	0	0	0	0	1	0	1	0	0	0	0	0	0	0	0
ENSMUSG00000033343	Magea4	X	0.428571	0.571429	6.4286	8.5714	0.05	0.95	0.75	14.25	0.0625	0.9375	0.6875	10.3125	0	1	0	12	0	0	0	0	0	1	0	1	0	0	0	0	0	0	0	0	0	1	0	1	0	1	0	6	0	1	0	2	1	0	1
ENSMUSG00000031340	Gabre	X	0.8	0.2	17.6	4.4	0.692308	0.307692	24.2308	10.7692	0	1	0	16	0.95	0.05	35.15	1.85	1	0	15	0	1	0	12	0	1	0	10	0	1	0	13	0	0.5	0.5	19	19	1	0	27	0	0.888889	0.111111	20.4444	2.5556	0.666667	0.333333	20.6667
ENSMUSG00000065542	Mir224	X	0	0	0	0	0	0	0	0	0	0	0	0	1	0	1	0	0	0	0	0	0	0	0	0	0	0	0	0	0	0	0	0	0	0	0	0	0	0	0	0	0	0	0	0	0	0	0
ENSMUSG00000070138	Mir452	X	0	0	0	0	0	0	0	0	0	0	0	0	0	0	0	0	0	0	0	0	0	0	0	0	0	0	0	0	0	0	0	0	0	0	0	0	0	0	0	0	0	0	0	0	0	0	0
ENSMUSG00000043453	Magea10	X	0.4	0.6	2.8	4.2	0	1	0	2	1	0	4	0	0.692308	0.307692	9	4	0	0	0	0	0	0	0	0	0	0	0	0	0	0	0	0	0.5	0.5	2	2	0	1	0	2	0	1	0	4	1	0	1
ENSMUSG00000031343	Gabra3	X	0	0	0	0	0	0	0	0	0	0	0	0	0	0	0	0	0	0	0	0	0	0	0	0	0	0	0	0	0	0	0	0	0.934783	0.0652174	72.913	5.087	0.916667	0.0833333	75.1667	6.8333	0.956522	0.0434783	81.3043	3.6957	0.948052	0.0519481	95.7532
ENSMUSG00000081471	Gm14735	X	0	0	0	0	0	0	0	0	0	0	0	0	0	0	0	0	0	0	0	0	1	0	1	0	0	0	0	0	0	0	0	0	0	0	0	0	0	0	0	0	0	0	0	0	0	0	0
ENSMUSG00000084156	Gm14734	X	0	0	0	0	0	0	0	0	0	0	0	0	0	0	0	0	0	0	0	0	0	0	0	0	0	0	0	0	0	0	0	0	0	0	0	0	0	0	0	0	0	0	0	0	0	0	0
ENSMUSG00000076455	Mir767	X	0	0	0	0	0	0	0	0	0	0	0	0	0	0	0	0	0	0	0	0	0	0	0	0	0	0	0	0	0	0	0	0	0	0	0	0	0	0	0	0	0	0	0	0	0	0	0
ENSMUSG00000077847	Mir105	X	0	0	0	0	0	0	0	0	0	0	0	0	0	0	0	0	0	0	0	0	0	0	0	0	0	0	0	0	0	0	0	0	0	0	0	0	0	0	0	0	0	0	0	0	0	0	0
ENSMUSG00000065199	U6	X	0	0	0	0	0	0	0	0	0	0	0	0	0	0	0	0	0	0	0	0	0	0	0	0	0	0	0	0	0	0	0	0	0	0	0	0	0	0	0	0	0	0	0	0	0	0	0
ENSMUSG00000082657	Gm14736	X	0	0	0	0	0	0	0	0	0	0	0	0	0	0	0	0	0	0	0	0	0	0	0	0	0	0	0	0	0	0	0	0	0	0	0	0	0	0	0	0	0	0	0	0	0	0	0
ENSMUSG00000031344	Gabrq	X	0	0	0	0	1	0	7	0	0	0	0	0	1	0	6	0	1	0	2	0	0	0	0	0	0	0	0	0	1	0	1	0	1	0	9	0	1	0	12	0	1	0	8	0	0.933333	0.0666667	12.1333
ENSMUSG00000090089	Magea9-ps	X	0	0	0	0	0	0	0	0	0	0	0	0	0	0	0	0	0	0	0	0	0	0	0	0	0	0	0	0	0	0	0	0	0	0	0	0	0	0	0	0	0	0	0	0	0	0	0
ENSMUSG00000031347	Cetn2	X	0.525862	0.474138	619.466	558.534	0.576923	0.423077	520.385	381.615	0.530414	0.469586	573.908	508.092	0.559796	0.440204	586.667	461.333	0.980066	0.0199336	742.89	15.1096	0.969697	0.030303	674.909	21.0909	0.995671	0.004329	608.355	2.645	0.960938	0.0390625	605.391	24.6094	0.724936	0.275064	1407.83	534.175	0.722222	0.277778	1170	450	0.73021	0.26979	1064.65	393.354	0.830295	0.169705	1356.7
ENSMUSG00000031349	Nsdhl	X	0.587611	0.412389	742.74	521.26	0.551451	0.448549	455.499	370.501	0.594955	0.405045	738.34	502.66	0.600398	0.399602	602.199	400.801	1	0	782	0	0.962779	0.0372208	626.769	24.2308	0.991914	0.00808625	703.267	5.7332	0.975904	0.0240964	596.277	14.7229	0.832572	0.167428	3343.61	672.39	0.836587	0.163413	2989.96	584.039	0.852426	0.147574	2410.66	417.34	0.879004	0.120996	3293.63
ENSMUSG00000084944	Gm14684	X	0	0	0	0	0	0	0	0	0	0	0	0	0	0	0	0	0	0	0	0	0	0	0	0	0	0	0	0	0	0	0	0	0	0	0	0	0	0	0	0	0	0	0	0	0	0	0
ENSMUSG00000031351	Zfp185	X	0.599709	0.400291	324.442	216.558	0.641326	0.358674	257.813	144.187	0.657046	0.342954	299.613	156.387	0.743455	0.256545	361.319	124.681	1	0	114	0	1	0	91	0	0.992	0.008	104.16	0.84	1	0	97	0	0.846243	0.153757	1082.35	196.655	0.817824	0.182176	1005.92	224.076	0.843723	0.156277	761.038	140.962	0.875	0.125	910
ENSMUSG00000089357	Mir2137	X	0	0	0	0	0	0	0	0	0	0	0	0	0	1	0	5	0	0	0	0	1	0	1	0	1	0	1	0	0	0	0	0	1	0	3	0	1	0	4	0	0	0	0	0	1	0	1
ENSMUSG00000050424	Pnma5	X	0.69895	0.30105	1443.33	621.669	0.684564	0.315436	980.295	451.705	0.772519	0.227481	1222.13	359.875	0.775862	0.224138	1428.36	412.638	1	0	472	0	0.992593	0.00740741	485.378	3.6222	1	0	478	0	0.998127	0.00187266	616.843	1.1573	0.724547	0.275453	2870.66	1091.34	0.700422	0.299578	2036.83	871.173	0.762568	0.237432	2240.42	697.576	0.748237	0.251763	1983.58
ENSMUSG00000046287	Pnma3	X	1	0	32	0	1	0	9	0	1	0	21	0	1	0	28	0	1	0	9	0	1	0	7	0	0	0	0	0	1	0	20	0	0.97619	0.0238095	105.429	2.5714	0.944444	0.0555556	68	4	1	0	74	0	0.976744	0.0232558	74.2326
ENSMUSG00000079845	Xlr4a	X	0.481481	0.518519	42.8519	46.1481	0.578947	0.421053	39.3684	28.6316	0.642857	0.357143	31.5	17.5	0.558824	0.441176	58.1176	45.8824	1	0	41	0	1	0	40	0	0.95	0.05	45.6	2.4	1	0	49	0	0.35	0.65	23.1	42.9	0.178571	0.821429	12.8571	59.1429	0.206897	0.793103	18.6207	71.3793	0.24	0.76	25.68
ENSMUSG00000057836	Xlr3a	X	0.766667	0.233333	709.933	216.067	0.695122	0.304878	491.451	215.549	0.840336	0.159664	873.95	166.05	0.792208	0.207792	1028.29	269.714	0.976684	0.0233161	885.852	21.1477	0.987421	0.0125786	762.289	9.7107	0.992883	0.00711744	692.039	4.9609	0.984655	0.0153453	934.437	14.5627	0.719745	0.280255	1426.54	555.465	0.698847	0.301153	1431.24	616.761	0.708117	0.291883	1234.25	508.751	0.714689	0.285311	1457.97
ENSMUSG00000092255	Gm20455	X	0	0	0	0	0	0	0	0	0	0	0	0	1	0	3	0	0	0	0	0	0	0	0	0	0	0	0	0	0	0	0	0	1	0	2	0	0	0	0	0	1	0	4	0	0	0	0
ENSMUSG00000058328	Xlr5a	X	0	0	0	0	0	0	0	0	0	0	0	0	1	0	70	0	0	0	0	0	1	0	97	0	0	0	0	0	1	0	72	0	0.5	0.5	247	247	0.222222	0.777778	93.1111	325.889	0.444444	0.555556	198.222	247.778	0.25	0.75	106.5
ENSMUSG00000067771	Gm14685	X	1	0	1	0	0	0	0	0	0	0	0	0	0	0	0	0	0	0	0	0	0	0	0	0	0	0	0	0	0	0	0	0	0	0	0	0	0	0	0	0	0	0	0	0	0	0	0
ENSMUSG00000071745	DXBay18	X	0	0	0	0	0	0	0	0	0	0	0	0	0	0	0	0	0	0	0	0	0	0	0	0	0	0	0	0	0	0	0	0	0	0	0	0	0	0	0	0	0	0	0	0	0	0	0
ENSMUSG00000072479	Xlr5b	X	0	0	0	0	0	0	0	0	0	0	0	0	0	0	0	0	0	0	0	0	0	0	0	0	0	0	0	0	0	0	0	0	0	0	0	0	0	0	0	0	0	0	0	0	0	0	0
ENSMUSG00000079566	4930408F14Rik	X	0	0	0	0	0	0	0	0	0	0	0	0	0	0	0	0	0	0	0	0	0	0	0	0	0	0	0	0	0	0	0	0	0	0	0	0	0	0	0	0	0	0	0	0	0	0	0
ENSMUSG00000073125	Xlr3b	X	0.706522	0.293478	260	108	0.740385	0.259615	234.702	82.2981	0.736111	0.263889	354.069	126.931	0.642487	0.357513	378.425	210.575	0.985714	0.0142857	337.114	4.8857	1	0	282	0	1	0	265	0	0.949495	0.0505051	280.101	14.899	0.75	0.25	578.25	192.75	0.477707	0.522293	406.051	443.949	0.698113	0.301887	520.793	225.208	0.643836	0.356164	562.712
ENSMUSG00000067768	Xlr4b	X	0.928571	0.0714286	67.7857	5.2143	0.636364	0.363636	52.8182	30.1818	0.8125	0.1875	89.375	20.625	0.72973	0.27027	116.027	42.973	1	0	73	0	1	0	89	0	1	0	54	0	1	0	109	0	0.666667	0.333333	39.3333	19.6667	0.347826	0.652174	31.3043	58.6957	0.583333	0.416667	54.8333	39.1667	0.814815	0.185185	84.7407
ENSMUSG00000078317	F8a	X	0.586957	0.413043	62.2174	43.7826	0.728814	0.271186	56.1186	20.8814	0.717391	0.282609	78.1957	30.8043	0.470588	0.529412	42.8235	48.1765	0.981481	0.0185185	90.2963	1.7037	1	0	85	0	1	0	84	0	1	0	80	0	0.759259	0.240741	113.889	36.1111	0.817204	0.182796	139.742	31.2581	0.784615	0.215385	105.138	28.8615	0.761062	0.238938	127.858
ENSMUSG00000031362	Xlr4c	X	0.75	0.25	32.25	10.75	0.307692	0.692308	16.3077	36.6923	1	0	36	0	0.666667	0.333333	51.3333	25.6667	1	0	43	0	1	0	44	0	0	0	0	0	1	0	38	0	0.666667	0.333333	19.3333	9.6667	0.5	0.5	20.5	20.5	1	0	52	0	0	0	0
ENSMUSG00000058147	Xlr3c	X	0.777778	0.222222	145.444	41.5556	0.592593	0.407407	90.6667	62.3333	0.695652	0.304348	160.696	70.3043	0.725	0.275	234.9	89.1	0.588235	0.411765	111.765	78.2353	0.888889	0.111111	154.667	19.3333	0.833333	0.166667	128.333	25.6667	0.837838	0.162162	149.135	28.8649	0.369231	0.630769	188.308	321.692	0.690476	0.309524	317.619	142.381	0.727273	0.272727	340.364	127.636	0.525424	0.474576	261.661
ENSMUSG00000067764	Xlr5c	X	0	0	0	0	0	0	0	0	0	0	0	0	0	1	0	3	0.333333	0.666667	1.3333	2.6667	0	1	0	2	1	0	3	0	1	0	1	0	0.271186	0.728814	22.5085	60.4915	0.0526316	0.947368	2.3684	42.6316	0.0425532	0.957447	2.766	62.234	0.153846	0.846154	7.6923
ENSMUSG00000082629	Gm5639	X	0	0	0	0	0	0	0	0	0	0	0	0	0	0	0	0	0	0	0	0	0	0	0	0	0	0	0	0	0	0	0	0	0	0	0	0	0	0	0	0	0	0	0	0	1	0	1
ENSMUSG00000081253	Gm8501	X	0	0	0	0	0	0	0	0	0	0	0	0	0	0	0	0	0	0	0	0	0	0	0	0	0	0	0	0	0	0	0	0	0	0	0	0	0	0	0	0	0	0	0	0	0	0	0
ENSMUSG00000031365	Zfp275	X	0.60864	0.39136	1878.26	1207.74	0.617845	0.382155	1324.66	819.34	0.58774	0.41226	1640.97	1151.03	0.62645	0.37355	1955.78	1166.22	0.992366	0.00763359	2306.26	17.7405	0.992248	0.00775194	1995.41	15.5891	0.99182	0.00817996	2120.51	17.4888	0.97695	0.0230496	1990.05	46.9521	0.767903	0.232097	3360.35	1015.65	0.731329	0.268671	2918	1072	0.783649	0.216351	2772.55	765.45	0.761768	0.238232	3007.46
ENSMUSG00000031374	Zfp92	X	0.5	0.5	1	1	0	1	0	2	0	0	0	0	1	0	1	0	1	0	1	0	0	0	0	0	1	0	2	0	0	0	0	0	0.6	0.4	12.6	8.4	0.766667	0.233333	20.7	6.3	0.909091	0.0909091	16.3636	1.6364	0.941176	0.0588235	17.8824
ENSMUSG00000031372	Trex2	X	0	0	0	0	1	0	3	0	0	0	0	0	0	1	0	1	1	0	1	0	0	0	0	0	0	0	0	0	0	0	0	0	1	0	1	0	0	0	0	0	1	0	2	0	0	0	0
ENSMUSG00000031371	Haus7	X	0.597744	0.402256	979.703	659.297	0.608051	0.391949	619.604	399.396	0.617176	0.382824	957.857	594.143	0.619739	0.380261	873.832	536.168	0.94247	0.0575296	992.421	60.5787	0.91791	0.0820896	806.843	72.1567	0.892857	0.107143	773.214	92.7857	0.886199	0.113801	755.927	97.0726	0.693035	0.306965	1757.54	778.463	0.767677	0.232323	1568.36	474.636	0.748466	0.251534	1557.56	523.442	0.75496	0.24504	1635.24
ENSMUSG00000031375	Bgn	X	0	0	0	0	0	0	0	0	0	0	0	0	0	0	0	0	0	0	0	0	0	0	0	0	0	0	0	0	0	0	0	0	1	0	4	0	1	0	7	0	0.846154	0.153846	14.3846	2.6154	1	0	3
ENSMUSG00000031376	Atp2b3	X	0.8	0.2	13.6	3.4	0.8	0.2	12	3	0.75	0.25	6	2	0	1	0	16	0	0	0	0	0.5	0.5	2	2	1	0	2	0	0	0	0	0	0.9	0.1	18	2	0.909091	0.0909091	19.0909	1.9091	1	0	19	0	1	0	8
ENSMUSG00000031383	Dusp9	X	0.635417	0.364583	2682.73	1539.27	0.672165	0.327835	2329.72	1136.28	0.755396	0.244604	3532.99	1144.01	0.737417	0.262583	4097.09	1458.91	1	0	1659	0	0.997416	0.00258398	1555.97	4.031	0.998605	0.0013947	1655.69	2.3124	0.99115	0.00884956	1754.34	15.6637	0.873305	0.126695	4658.21	675.792	0.865863	0.134137	4948.41	766.594	0.886322	0.113678	4081.51	523.489	0.903643	0.0963565	5991.16
ENSMUSG00000002012	Pnck	X	0.8125	0.1875	82.875	19.125	0.363636	0.636364	26.5455	46.4545	0.657143	0.342857	60.4571	31.5429	0.584906	0.415094	56.1509	39.8491	1	0	44	0	1	0	38	0	1	0	37	0	0.916667	0.0833333	21.0833	1.9167	0.8	0.2	36.8	9.2	1	0	15	0	0.833333	0.166667	16.6667	3.3333	1	0	18
ENSMUSG00000019558	Slc6a8	X	0.51875	0.48125	484.512	449.488	0.55336	0.44664	410.039	330.961	0.541126	0.458874	395.563	335.437	0.405109	0.594891	307.883	452.117	0.990909	0.00909091	425.1	3.9	0.993103	0.00689655	355.531	2.469	1	0	392	0	1	0	300	0	0.577586	0.422414	1037.34	758.655	0.616246	0.383754	746.274	464.726	0.678392	0.321608	730.628	346.372	0.766667	0.233333	877.833
ENSMUSG00000002015	Bcap31	X	0.514178	0.485822	3348.33	3163.67	0.514431	0.485569	2253.21	2126.79	0.504186	0.495814	2830.5	2783.5	0.510603	0.489397	3383.77	3243.23	0.796661	0.203339	3714.03	947.966	0.762028	0.237972	3168.51	989.487	0.753632	0.246368	2877.37	940.632	0.73168	0.26832	3273.54	1200.46	0.601825	0.398175	2823.16	1867.84	0.628972	0.371028	2460.54	1451.46	0.648108	0.351892	2200.98	1195.02	0.638047	0.361953	2429.68
ENSMUSG00000031378	Abcd1	X	0.551282	0.448718	1192.97	971.026	0.51358	0.48642	737.501	698.499	0.521008	0.478992	1053.48	968.521	0.578947	0.421053	1072.21	779.789	0.848276	0.151724	1805.98	323.021	0.82087	0.17913	1444.73	315.27	0.809612	0.190388	1361.77	320.233	0.768085	0.231915	1277.33	385.675	0.731343	0.268657	163.821	60.1791	0.627451	0.372549	102.902	61.098	0.703125	0.296875	108.984	46.0156	0.585366	0.414634	86.6341
ENSMUSG00000088823	SNORA70	X	0	0	0	0	0	0	0	0	0	0	0	0	0	0	0	0	0	0	0	0	0	0	0	0	0	0	0	0	0	0	0	0	0	0	0	0	0	0	0	0	0	0	0	0	0	0	0
ENSMUSG00000092872	AL672094.1	X	0	0	0	0	0	0	0	0	0	0	0	0	0	0	0	0	0	0	0	0	0	0	0	0	0	0	0	0	0	0	0	0	0	0	0	0	0	1	0	1	0	0	0	0	0	0	0
ENSMUSG00000031385	Plxnb3	X	0.333333	0.666667	1.3333	2.6667	1	0	6	0	0	1	0	3	0.333333	0.666667	2	4	0	0	0	0	0	0	0	0	0	0	0	0	0	0	0	0	1	0	6	0	0	0	0	0	1	0	2	0	0	0	0
ENSMUSG00000002007	Srpk3	X	1	0	10	0	0	1	0	3	0	0	0	0	0	1	0	7	0	0	0	0	0	0	0	0	0	0	0	0	0	0	0	0	0	0	0	0	1	0	1	0	0	0	0	0	0	1	0
ENSMUSG00000002010	Idh3g	X	0.50792	0.49208	4757.18	4608.82	0.503118	0.496882	3117.32	3078.68	0.522412	0.477588	4209.59	3848.41	0.519191	0.480809	4403.26	4077.74	0.725778	0.274222	4612.32	1742.68	0.692861	0.307139	3830.83	1698.17	0.706712	0.293288	3891.16	1614.84	0.646935	0.353065	3900.37	2128.63	0.551439	0.448561	4510.77	3669.23	0.552767	0.447233	3270.17	2645.83	0.569444	0.430556	3332.39	2519.61	0.563341	0.436659	3405.96
ENSMUSG00000002014	Ssr4	X	0.502762	0.497238	1259.92	1246.08	0.526144	0.473856	894.444	805.556	0.513369	0.486631	1207.44	1144.56	0.548105	0.451895	1163.63	959.373	0.733333	0.266667	1710.87	622.133	0.714286	0.285714	1413.57	565.429	0.630996	0.369004	1155.99	676.015	0.614286	0.385714	1101.41	691.586	0.549902	0.450098	1750.89	1433.11	0.560465	0.439535	1414.61	1109.39	0.642398	0.357602	1580.3	879.7	0.587838	0.412162	1528.97
ENSMUSG00000002006	Pdzd4	X	0.57394	0.42606	5966.69	4429.31	0.555981	0.444019	3890.2	3106.8	0.596675	0.403325	5197.64	3513.36	0.604066	0.395934	5466.19	3582.81	0.947093	0.052907	7291.67	407.331	0.946134	0.0538657	6317.34	359.661	0.948718	0.0512821	6851.64	370.359	0.929639	0.0703606	6571.62	497.379	0.704941	0.295059	8505.81	3560.19	0.705291	0.294709	5973.11	2495.89	0.727273	0.272727	5308.36	1990.64	0.763821	0.236179	5220.71
ENSMUSG00000085669	Gm14817	X	0.75	0.25	4.5	1.5	0.6	0.4	4.2	2.8	0	1	0	7	1	0	4	0	0.75	0.25	11.25	3.75	0.75	0.25	7.5	2.5	0.5	0.5	2	2	0.4	0.6	2	3	0.333333	0.666667	7	14	0.46875	0.53125	12.6562	14.3438	0.363636	0.636364	4.7273	8.2727	0.6875	0.3125	15.8125
ENSMUSG00000064536	SNORD38	X	0	0	0	0	0	0	0	0	0	0	0	0	0	0	0	0	0	0	0	0	0	0	0	0	0	0	0	0	0	0	0	0	0	1	0	1	0	0	0	0	0	0	0	0	0	1	0
ENSMUSG00000031391	L1cam	X	0.818182	0.181818	31.9091	7.0909	0.583333	0.416667	16.9167	12.0833	1	0	23	0	0.9	0.1	26.1	2.9	1	0	16	0	1	0	13	0	1	0	24	0	1	0	13	0	0.880952	0.119048	228.167	30.8333	0.885417	0.114583	226.667	29.3333	0.916667	0.0833333	233.75	21.25	0.779412	0.220588	235.382
ENSMUSG00000031389	Arhgap4	X	0.591241	0.408759	438.701	303.299	0.513126	0.486874	279.141	264.859	0.608871	0.391129	428.036	274.964	0.542902	0.457098	419.663	353.337	0.943262	0.0567376	502.759	30.2411	0.951429	0.0485714	413.871	21.1286	0.950276	0.0497238	411.47	21.5304	0.917431	0.0825688	402.752	36.2477	0.553398	0.446602	153.845	124.155	0.705882	0.294118	170.823	71.1765	0.734266	0.265734	167.413	60.5874	0.700787	0.299213	133.85
ENSMUSG00000031390	Avpr2	X	0	0	0	0	0	0	0	0	0	0	0	0	0	0	0	0	0	0	0	0	0	0	0	0	0	0	0	0	0	0	0	0	0	0	0	0	0	0	0	0	0	0	0	0	0	0	0
ENSMUSG00000031388	Naa10	X	0.508989	0.491011	528.839	510.161	0.556426	0.443574	406.748	324.252	0.52662	0.47338	477.118	428.882	0.46281	0.53719	448.463	520.537	0.740032	0.259968	553.544	194.456	0.72069	0.27931	479.259	185.741	0.749084	0.250916	453.196	151.804	0.6778	0.3222	379.568	180.432	0.605813	0.394187	1476.97	961.027	0.569851	0.430149	1188.71	897.291	0.594351	0.405649	1100.74	751.262	0.612559	0.387441	1241.05
ENSMUSG00000031387	Renbp	X	0.485791	0.514209	4976.44	5267.56	0.487585	0.512415	2965.01	3115.99	0.523287	0.476713	5154.37	4695.63	0.518098	0.481902	4112.66	3825.34	0.80336	0.19664	5215.41	1276.59	0.777378	0.222622	3749.29	1073.71	0.749571	0.250429	4630.1	1546.9	0.740358	0.259642	3662.55	1284.45	0.622438	0.377562	954.82	579.18	0.605227	0.394773	717.194	467.806	0.606469	0.393531	719.879	467.121	0.626113	0.373887	659.923
ENSMUSG00000031386	Hcfc1	X	0.509724	0.490276	11199.2	10771.8	0.497542	0.502458	7757.17	7833.83	0.530516	0.469484	10780.6	9540.38	0.517241	0.482759	10962.9	10232.1	0.763445	0.236555	13247.3	4104.7	0.728712	0.271288	11493.2	4278.76	0.753828	0.246172	11927.1	3894.94	0.707591	0.292409	10098.7	4173.27	0.670126	0.329874	19810.9	9752.07	0.674558	0.325442	15007.6	7240.44	0.699519	0.300481	15335.6	6587.43	0.691533	0.308467	14666.7
ENSMUSG00000080829	Gm8545	X	0.105263	0.894737	1.7895	15.2105	0.8	0.2	8	2	0.75	0.25	9.75	3.25	0.3125	0.6875	6.875	15.125	1	0	4	0	0.5	0.5	3.5	3.5	1	0	4	0	1	0	9	0	0	0	0	0	0	0	0	0	0	0	0	0	0	0	0
ENSMUSG00000031392	Irak1	X	0.511095	0.488905	2315.77	2215.23	0.532227	0.467773	1687.16	1482.84	0.544207	0.455793	2229.07	1866.93	0.532771	0.467229	2152.4	1887.6	0.88216	0.11784	2595.32	346.684	0.861405	0.138595	2174.19	349.815	0.863981	0.136019	2284.37	359.633	0.825062	0.174938	1952.1	413.903	0.645629	0.354371	1980.79	1087.21	0.674482	0.325518	1829.2	882.805	0.694836	0.305164	1899.68	834.319	0.691176	0.308824	1862.03
ENSMUSG00000092907	Mir5132	X	0	0	0	0	0	0	0	0	0	0	0	0	0	0	0	0	0	0	0	0	0	0	0	0	0	0	0	0	0	0	0	0	0	0	0	0	0	0	0	0	0	0	0	0	0	0	0
ENSMUSG00000076127	Mir718	X	0	0	0	0	0	0	0	0	0	0	0	0	0	0	0	0	0	0	0	0	0	0	0	0	0	0	0	0	0	0	0	0	0	0	0	0	0	0	0	0	0	0	0	0	0	0	0
ENSMUSG00000031393	Mecp2	X	0.541723	0.458277	1474.03	1246.97	0.519011	0.480989	1035.43	959.572	0.555556	0.444444	1397.78	1118.22	0.50936	0.49064	1331.47	1282.53	0.853454	0.146546	2416.98	415.019	0.837601	0.162399	2022.81	392.195	0.80449	0.19551	2024.9	492.1	0.754775	0.245225	1753.34	569.659	0.749008	0.250992	1396.15	467.849	0.696049	0.303951	1180.5	515.501	0.747748	0.252252	1007.22	339.784	0.756188	0.243812	1117.65
ENSMUSG00000031394	Opn1mw	X	0	0	0	0	0	0	0	0	1	0	1	0	0	0	0	0	0	0	0	0	0	0	0	0	0	0	0	0	0	0	0	0	0	0	0	0	0	0	0	0	0	0	0	0	0	0	0
ENSMUSG00000081118	Gm6758	X	1	0	1	0	0	0	0	0	0	0	0	0	0	0	0	0	0	0	0	0	1	0	0	0	0	0	0	0	0	0	0	0	0	0	0	0	0	0	0	0	0	0	0	0	0	0	0
ENSMUSG00000062564	Tex28	X	0	0	0	0	0	0	0	0	0	0	0	0	1	0	1	0	0	0	0	0	0	0	0	0	0	0	0	0	0	0	0	0	0	0	0	0	0	0	0	0	0	0	0	0	0	0	0
ENSMUSG00000088755	U7	X	0	0	0	0	0	0	0	0	0	0	0	0	0	0	0	0	0	0	0	0	0	0	0	0	0	0	0	0	0	0	0	0	0	0	0	0	0	0	0	0	0	0	0	0	0	0	0
ENSMUSG00000084131	Rpl3-ps2	X	0.047619	0.952381	22.1429	442.857	0	1	0	322	0.315789	0.684211	114	247	0.666667	0.333333	292	146	0.0454545	0.954545	18	378	0	1	0	299	0.0833333	0.916667	28.8333	317.167	0.157895	0.842105	54.6316	291.368	0.1	0.9	46.2	415.8	0.272727	0.727273	93.2727	248.727	0.272727	0.727273	73.9091	197.091	0.0833333	0.916667	21
ENSMUSG00000031397	Tktl1	X	0.858824	0.141176	72.1412	11.8588	0.807229	0.192771	62.9639	15.0361	0.840426	0.159574	62.1915	11.8085	0.871429	0.128571	65.3571	9.6429	1	0	2	0	0	0	0	0	0	0	0	0	1	0	5	0	0.957895	0.0421053	354.421	15.5789	0.972603	0.0273973	207.164	5.8356	0.965142	0.0348584	379.301	13.6993	0.968254	0.031746	272.079
ENSMUSG00000031328	Flna	X	0.610863	0.389137	13224	8424.04	0.60627	0.39373	7612.93	4944.07	0.647111	0.352889	15906	8674	0.65795	0.34205	11233.8	5840.16	0.974976	0.0250242	21300.3	546.703	0.969752	0.0302481	16144.4	503.57	0.964753	0.0352475	21269.9	777.101	0.966129	0.0338711	13858.2	485.847	0.670078	0.329922	55263.4	27209.6	0.664725	0.335275	44771.9	22582.1	0.667943	0.332057	44061.5	21904.5	0.684113	0.315887	49747.3
ENSMUSG00000001964	Emd	X	0.512523	0.487477	1553.46	1477.54	0.497623	0.502377	1069.89	1080.11	0.514104	0.485896	1354.66	1280.34	0.514286	0.485714	1326.86	1253.14	0.717153	0.282847	1530.41	603.595	0.741397	0.258603	1232.94	430.056	0.688421	0.311579	1213	549.002	0.656309	0.343691	1176.76	616.238	0.624623	0.375377	2384.19	1432.81	0.631512	0.368488	1881.91	1098.09	0.623233	0.376767	1811.74	1095.26	0.663823	0.336177	2130.21
ENSMUSG00000081375	Gm14686	X	0	0	0	0	0	0	0	0	0	0	0	0	0	0	0	0	0	0	0	0	0	0	0	0	0	0	0	0	0	0	0	0	0	0	0	0	0	0	0	0	0	0	0	0	0	0	0
ENSMUSG00000008682	Rpl10	X	0.355442	0.644558	27161.8	49255.2	0.321197	0.678803	16561.9	35001.1	0.380034	0.619966	26068.4	42526.6	0.355866	0.644134	23323.4	42216.6	0.597378	0.402622	31541	21258	0.52657	0.47343	24942.6	22425.4	0.57981	0.42019	26675.3	19331.7	0.485782	0.514218	22447.5	23761.5	0.454215	0.545785	42698.5	51306.5	0.5	0.5	37412.5	37412.5	0.471651	0.528349	32871.7	36823.3	0.492846	0.507154	38334.5
ENSMUSG00000064981	Snora70	X	0	0	0	0	0	0	0	0	0	0	0	0	0	0	0	0	0	0	0	0	0	0	0	0	0	0	0	0	0	0	0	0	0	0	0	0	0	0	0	0	0	0	0	0	0	0	0
ENSMUSG00000019088	Dnase1l1	X	0.526316	0.473684	35.2632	31.7368	0.592593	0.407407	31.4074	21.5926	0.512195	0.487805	40.9756	39.0244	0.680851	0.319149	55.1489	25.8511	0.860465	0.139535	75.7209	12.2791	0.978261	0.0217391	74.3478	1.6522	0.925926	0.0740741	50.9259	4.0741	0.833333	0.166667	60.8333	12.1667	0.807692	0.192308	75.1154	17.8846	0.677419	0.322581	56.9032	27.0968	0.613636	0.386364	37.4318	23.5682	0.774194	0.225806	49.5484
ENSMUSG00000084271	Gm14846	X	0	0	0	0	0	1	0	1	0	0	0	0	0	0	0	0	0	0	0	0	0	0	0	0	0	0	0	0	0	0	0	0	0	0	0	0	0	0	0	0	0	0	0	0	0	0	0
ENSMUSG00000009995	Taz	X	0.502538	0.497462	1093.02	1081.98	0.46789	0.53211	668.615	760.385	0.450562	0.549438	1016.92	1240.08	0.472186	0.527814	940.595	1051.4	0.731567	0.268433	1683.34	617.665	0.608169	0.391831	1184.11	762.894	0.68625	0.31375	1474.07	673.935	0.700394	0.299606	1332.85	570.15	0.656687	0.343313	667.85	349.15	0.589862	0.410138	557.419	387.581	0.663934	0.336066	557.041	281.959	0.657459	0.342541	576.591
ENSMUSG00000019087	Atp6ap1	X	0.482143	0.517857	3045.21	3270.79	0.479452	0.520548	2041.03	2215.97	0.447653	0.552347	2815.74	3474.26	0.492308	0.507692	2566.89	2647.11	0.756303	0.243697	5283.53	1702.47	0.650794	0.349206	3628.17	1946.83	0.582524	0.417476	3983.3	2854.7	0.671233	0.328767	3860.26	1890.74	0.747525	0.252475	2943.01	993.995	0.727723	0.272277	2417.49	904.505	0.700483	0.299517	2309.49	987.507	0.630058	0.369942	2386.66
ENSMUSG00000015291	Gdi1	X	0.537389	0.462611	4007.84	3450.16	0.494955	0.505045	2404.99	2454.01	0.535322	0.464678	3712.99	3223.01	0.551382	0.448618	3458.27	2813.73	0.779167	0.220833	5969.2	1691.8	0.727938	0.272062	4868.45	1819.55	0.78133	0.21867	5372.43	1503.57	0.725157	0.274843	4703.37	1782.63	0.684748	0.315252	2262.41	1041.59	0.672614	0.327386	1931.07	939.926	0.715031	0.284969	1809.74	721.256	0.700107	0.299893	1728.56
ENSMUSG00000001962	Fam50a	X	0.564885	0.435115	1226.93	945.069	0.546479	0.453521	718.62	596.38	0.548193	0.451807	1141.34	940.663	0.509398	0.490602	895.523	862.477	0.810069	0.189931	1380.36	323.643	0.760234	0.239766	865.146	272.854	0.804071	0.195929	1169.12	284.88	0.747283	0.252717	894.497	302.503	0.766094	0.233906	1099.35	335.654	0.742754	0.257246	770.978	267.022	0.645777	0.354223	813.678	446.322	0.749164	0.250836	779.88
ENSMUSG00000031398	Plxna3	X	0.567721	0.432279	1254.1	954.904	0.589577	0.410423	912.664	635.336	0.625198	0.374802	1322.92	793.081	0.581988	0.418012	1132.55	813.451	0.98917	0.0108303	1387.81	15.1949	0.958748	0.0412518	1158.17	49.8321	0.979167	0.0208333	1065.33	22.6667	0.956446	0.043554	950.707	43.2927	0.775924	0.224076	1156.13	333.874	0.720812	0.279188	999.766	387.233	0.71525	0.28475	884.764	352.236	0.700384	0.299616	819.449
ENSMUSG00000015289	Lage3	X	0.491107	0.508893	737.151	763.849	0.514825	0.485175	580.722	547.278	0.561022	0.438978	791.602	619.398	0.544211	0.455789	750.466	628.534	0.877551	0.122449	753.816	105.184	0.834983	0.165017	689.696	136.304	0.860113	0.139887	672.609	109.391	0.828571	0.171429	588.286	121.714	0.585732	0.414268	1396.39	987.615	0.587087	0.412913	1107.25	778.754	0.58033	0.41967	1094.5	791.497	0.587923	0.412077	1194.07
ENSMUSG00000015290	Ubl4	X	0.515947	0.484053	768.246	720.754	0.643059	0.356941	661.708	367.292	0.581633	0.418367	763.684	549.316	0.640816	0.359184	903.551	506.449	0.964286	0.0357143	837.964	31.0357	0.958869	0.0411311	816.956	35.0437	0.966006	0.0339943	903.215	31.7847	0.905983	0.0940171	741.094	76.906	0.660693	0.339307	1302.89	669.114	0.687954	0.312046	1181.22	535.784	0.642188	0.357812	1060.25	590.748	0.675832	0.324168	1127.29
ENSMUSG00000032806	Slc10a3	X	0.556962	0.443038	126.987	101.013	0.5	0.5	64	64	0.576923	0.423077	102.115	74.8846	0.486111	0.513889	94.7917	100.208	1	0	165	0	1	0	146	0	1	0	154	0	0.97561	0.0243902	117.073	2.9268	0.647887	0.352113	151.606	82.3944	0.639344	0.360656	111.246	62.7541	0.701299	0.298701	139.558	59.4416	0.8125	0.1875	171.438
ENSMUSG00000031399	Fam3a	X	0.54096	0.45904	373.263	316.737	0.557656	0.442344	268.79	213.21	0.54533	0.45467	371.37	309.63	0.552846	0.447154	359.902	291.098	0.895082	0.104918	499.456	58.5443	0.909574	0.0904255	433.867	43.133	0.868333	0.131667	443.718	67.2817	0.787056	0.212944	354.962	96.0376	0.782842	0.217158	259.121	71.8794	0.767647	0.232353	226.456	68.5441	0.732704	0.267296	227.871	83.1289	0.747191	0.252809	239.848
ENSMUSG00000004221	Ikbkg	X	0.596939	0.403061	1445.79	976.214	0.58906	0.41094	1048.53	731.473	0.544444	0.455556	1293.06	1081.94	0.555906	0.444094	1434.24	1145.76	0.860045	0.139955	1806.09	293.905	0.806362	0.193638	1660.3	398.702	0.843172	0.156828	1619.73	301.266	0.76274	0.23726	1617.01	502.992	0.69654	0.30346	1489.2	648.798	0.711656	0.288344	1414.06	572.939	0.747512	0.252488	1382.15	466.849	0.737463	0.262537	1381.27
ENSMUSG00000031400	G6pdx	X	0.533875	0.466125	1280.23	1117.77	0.495186	0.504814	811.114	826.886	0.554039	0.445961	988.959	796.041	0.541089	0.458911	1102.74	935.261	0.879237	0.120763	974.195	133.805	0.819302	0.180698	805.374	177.626	0.894	0.106	899.364	106.636	0.851789	0.148211	907.155	157.845	0.603581	0.396419	2960.56	1944.44	0.6592	0.3408	2856.97	1477.03	0.658963	0.341037	2579.84	1335.16	0.691531	0.308469	3017.15
ENSMUSG00000079536	Gm6880	X	0	1	0	11	0	0	0	0	0	0	0	0	0	0	0	0	0	0	0	0	0	0	0	0	0	0	0	0	0	0	0	0	0	0	0	0	1	0	3	0	0	1	0	4	0	0	0
ENSMUSG00000082707	Gm6881	X	0	0	0	0	0	0	0	0	0	0	0	0	0	0	0	0	0	0	0	0	0	0	0	0	0	0	0	0	0	0	0	0	0	0	0	0	0	0	0	0	0	0	0	0	0	0	0
ENSMUSG00000083283	Gm15361	X	1	0	62	0	1	0	41	0	1	0	58	0	1	0	60	0	1	0	62	0	1	0	36	0	1	0	52	0	1	0	51	0	1	0	50	0	1	0	57	0	1	0	48	0	1	0	39
ENSMUSG00000083768	Gm15362	X	0	0	0	0	0	0	0	0	0	0	0	0	0	0	0	0	0	0	0	0	0	0	0	0	0	0	0	0	0	0	0	0	0	0	0	0	0	0	0	0	0	0	0	0	0	0	0
ENSMUSG00000082447	Gm15364	X	0	0	0	0	0	0	0	0	0	0	0	0	0	0	0	0	0	0	0	0	0	0	0	0	0	0	0	0	0	0	0	0	0	0	0	0	0	0	0	0	0	0	0	0	0	0	0
ENSMUSG00000065291	U6	X	0	0	0	0	0	0	0	0	0	0	0	0	0	0	0	0	0	0	0	0	0	0	0	0	0	0	0	0	0	0	0	0	0	0	0	0	0	0	0	0	0	0	0	0	0	0	0
ENSMUSG00000085066	Gm4989	X	0	0	0	0	0	0	0	0	0	0	0	0	0	0	0	0	0	0	0	0	0	0	0	0	0	0	0	0	0	0	0	0	0	0	0	0	0	0	0	0	0	0	0	0	0	0	0
ENSMUSG00000043715	Olfr1326-ps1	X	0	0	0	0	0	0	0	0	0	0	0	0	0	0	0	0	0	0	0	0	0	0	0	0	0	0	0	0	0	0	0	0	0	0	0	0	0	0	0	0	0	0	0	0	0	0	0
ENSMUSG00000051706	Olfr1325	X	0	0	0	0	0	0	0	0	0	0	0	0	0	0	0	0	0	0	0	0	0	0	0	0	0	0	0	0	0	0	0	0	0	0	0	0	0	0	0	0	0	0	0	0	0	0	0
ENSMUSG00000077462	SNORA17	X	0	0	0	0	0	0	0	0	0	0	0	0	0	0	0	0	0	0	0	0	0	0	0	0	0	0	0	0	0	0	0	0	0	1	0	1	0	0	0	0	1	0	1	0	1	0	1
ENSMUSG00000079534	Gm5640	X	0	0	0	0	0	0	0	0	0	0	0	0	0	0	0	0	0	0	0	0	0	0	0	0	0	0	0	0	0	0	0	0	0	0	0	0	0	0	0	0	0	0	0	0	1	0	1
ENSMUSG00000081804	Xlr5d-ps	X	0	0	0	0	0	0	0	0	0	0	0	0	0	0	0	0	0	0	0	0	0	0	0	0	0	0	0	0	0	0	0	0	0	0	0	0	0	0	0	0	0	0	0	0	0	0	0
ENSMUSG00000080072	Gm14757	X	0	0	0	0	0	0	0	0	0	0	0	0	0	0	0	0	0	0	0	0	0	0	0	0	0	0	0	0	0	0	0	0	0	0	0	0	0	0	0	0	0	0	0	0	0	0	0
ENSMUSG00000083847	Xlr3d-ps	X	0.428571	0.571429	4.2857	5.7143	0.166667	0.833333	1.1667	5.8333	0.666667	0.333333	6.6667	3.3333	0.142857	0.857143	2.2857	13.7143	0	1	0	10	0.25	0.75	1.5	4.5	0.333333	0.666667	3	6	0.0769231	0.923077	0.8462	10.1538	0.666667	0.333333	8.6667	4.3333	0.0909091	0.909091	1.5455	15.4545	0.272727	0.727273	6.8182	18.1818	0.24	0.76	8.4
ENSMUSG00000080777	Gm15365	X	1	0	20	0	1	0	19	0	1	0	16	0	1	0	12	0	1	0	7	0	1	0	5	0	1	0	10	0	1	0	6	0	1	0	23	0	0	0	0	0	1	0	12	0	1	0	10
ENSMUSG00000065859	U6	X	0	0	0	0	0	0	0	0	0	0	0	0	0	0	0	0	0	0	0	0	0	0	0	0	0	0	0	0	0	0	0	0	0	0	0	0	0	0	0	0	0	0	0	0	0	0	0
ENSMUSG00000084066	Xlr4d-ps	X	0	1	0	4	0	0	0	0	1	0	5	0	1	0	8	0	0	0	0	0	0	0	0	0	0	0	0	0	1	0	4	0	0	0	0	0	0	0	0	0	0	0	0	0	0	0	0
ENSMUSG00000079532	Gm6890	X	0	0	0	0	0	0	0	0	0	0	0	0	1	0	5	0	0	0	0	0	0	0	0	0	0	0	0	0	0	0	0	0	1	0	1	0	0	0	0	0	0	0	0	0	0	0	0
ENSMUSG00000082288	Gm14755	X	0	0	0	0	0	0	0	0	0	0	0	0	0	0	0	0	0	0	0	0	0	0	0	0	0	0	0	0	0	0	0	0	0	0	0	0	0	0	0	0	0	0	0	0	0	0	0
ENSMUSG00000082427	Olfr1327-ps1	X	0	0	0	0	0	0	0	0	0	0	0	0	0	0	0	0	0	0	0	0	0	0	0	0	0	0	0	0	0	0	0	0	0	0	0	0	0	0	0	0	0	0	0	0	0	0	0
ENSMUSG00000082910	Gm14758	X	0	0	0	0	0	0	0	0	0	0	0	0	0	0	0	0	0	0	0	0	0	0	0	0	0	0	0	0	0	0	0	0	0	0	0	0	0	0	0	0	0	0	0	0	0	0	0
ENSMUSG00000081814	Gm14695	X	0	0	0	0	0	0	0	0	0	0	0	0	0	0	0	0	0	0	0	0	0	0	0	0	0	0	0	0	0	0	0	0	0	0	0	0	0	0	0	0	0	0	0	0	0	0	0
ENSMUSG00000082170	Gm8617	X	0	0	0	0	0	0	0	0	0	0	0	0	0	0	0	0	0	0	0	0	0	0	0	0	0	0	0	0	0	0	0	0	0	0	0	0	0	0	0	0	0	0	0	0	0	0	0
ENSMUSG00000086081	Gm14759	X	0	0	0	0	0	0	0	0	0	0	0	0	0	0	0	0	0	0	0	0	0	0	0	0	0	0	0	0	0	0	0	0	0	0	0	0	0	0	0	0	0	0	0	0	0	0	0
ENSMUSG00000081612	Xlr5e-ps	X	0	0	0	0	0	0	0	0	0	0	0	0	0	0	0	0	0	0	0	0	0	0	0	0	0	0	0	0	0	0	0	0	0	0	0	0	1	0	53	0	0	0	0	0	0	0	0
ENSMUSG00000079531	Gm5936	X	0	0	0	0	0	0	0	0	0	0	0	0	0	0	0	0	0	0	0	0	0	0	0	0	0	0	0	0	0	0	0	0	0	0	0	0	0	0	0	0	0	0	0	0	0	0	0
ENSMUSG00000080822	Gm14694	X	0	0	0	0	0	0	0	0	0	0	0	0	0	0	0	0	0	0	0	0	0	0	0	0	0	0	0	0	0	0	0	0	0	0	0	0	0	0	0	0	0	0	0	0	0	0	0
ENSMUSG00000081832	Gm6897	X	0	0	0	0	0	0	0	0	0	0	0	0	0	0	0	0	0	0	0	0	0	0	0	0	0	0	0	0	0	0	0	0	0	0	0	0	0	0	0	0	0	0	0	0	0	0	0
ENSMUSG00000080193	Gm14756	X	0	0	0	0	0	0	0	0	0	0	0	0	0	0	0	0	0	0	0	0	0	0	0	0	0	0	0	0	0	0	0	0	0	0	0	0	0	0	0	0	0	0	0	0	0	0	0
ENSMUSG00000085877	Gm16388	X	0	0	0	0	0	0	0	0	0	0	0	0	0	0	0	0	0	0	0	0	0	0	0	0	0	0	0	0	0	0	0	0	0	0	0	0	0	0	0	0	0	0	0	0	0	0	0
ENSMUSG00000081940	Xlr3e-ps	X	0.96875	0.03125	17.4375	0.5625	0.83871	0.16129	15.0968	2.9032	1	0	25	0	0.979167	0.0208333	26.4375	0.5625	1	0	14	0	0.882353	0.117647	15	2	1	0	9	0	1	0	23	0	0.977273	0.0227273	23.4545	0.5455	0.979167	0.0208333	35.25	0.75	0.985075	0.0149254	40.3881	0.6119	1	0	29
ENSMUSG00000081357	Xlr4e-ps	X	0.3	0.7	2.4	5.6	1	0	14	0	1	0	8	0	1	0	24	0	1	0	8	0	1	0	9	0	1	0	12	0	0.888889	0.111111	8.8889	1.1111	0	0	0	0	0	0	0	0	1	0	2	0	0	0	0
ENSMUSG00000083981	Gm15363	X	0	0	0	0	0	0	0	0	0	0	0	0	0	0	0	0	0	0	0	0	0	0	0	0	0	0	0	0	0	0	0	0	0	0	0	0	0	0	0	0	0	0	0	0	0	0	0
ENSMUSG00000032750	Gab3	X	1	0	9	0	1	0	7	0	0.75	0.25	7.5	2.5	0.8	0.2	19.2	4.8	1	0	4	0	1	0	8	0	1	0	2	0	1	0	5	0	1	0	25	0	0.5	0.5	6.5	6.5	0.625	0.375	18.125	10.875	1	0	21
ENSMUSG00000065935	U6	X	0	0	0	0	0	0	0	0	0	0	0	0	0	0	0	0	0	0	0	0	0	0	0	0	0	0	0	0	0	0	0	0	0	0	0	0	0	0	0	0	0	0	0	0	0	0	0
ENSMUSG00000082873	Gm15367	X	0	0	0	0	0	1	0	1	0	0	0	0	0	0	0	0	0	0	0	0	0	0	0	0	0	0	0	0	0	0	0	0	0	0	0	0	0	0	0	0	0	0	0	0	0	0	0
ENSMUSG00000031403	Dkc1	X	0.589841	0.410159	5978.04	4156.96	0.598474	0.401526	3867.34	2594.66	0.603085	0.396915	5015.86	3301.14	0.612559	0.387441	5295.57	3349.43	0.985866	0.0141343	5865.9	84.0989	0.988036	0.0119641	5084.43	61.5673	0.98	0.02	5494.86	112.14	0.977257	0.0227432	5178.48	120.516	0.657359	0.342641	11719.4	6108.6	0.663718	0.336282	8978.11	4548.89	0.641731	0.358269	8817.38	4922.62	0.674308	0.325692	9099.12
ENSMUSG00000089014	SNORA36	X	0.666667	0.333333	5.3333	2.6667	0.555556	0.444444	6.1111	4.8889	0	0	0	0	0.375	0.625	5.625	9.375	1	0	11	0	0	0	0	0	0.5	0.5	6.5	6.5	1	0	8	0	0.608696	0.391304	18.8696	12.1304	0.6	0.4	18	12	0.125	0.875	2.5	17.5	0.428571	0.571429	8.1429
ENSMUSG00000031402	Mpp1	X	0.615328	0.384672	3596.59	2248.41	0.616833	0.383167	2640.66	1640.34	0.647335	0.352665	3491.08	1901.92	0.644647	0.355353	3682.22	2029.78	0.98612	0.0138801	3551.02	49.9823	0.974805	0.025195	3475.18	89.82	0.961656	0.0383445	3208.08	127.917	0.979008	0.0209924	3656.59	78.4065	0.658228	0.341772	687.848	357.152	0.708134	0.291866	670.603	276.397	0.630435	0.369565	513.174	300.826	0.764454	0.235546	689.538
ENSMUSG00000083416	Gm15378	X	0	0	0	0	0	0	0	0	0	0	0	0	0	0	0	0	0	0	0	0	0	0	0	0	0	0	0	0	0	0	0	0	0	0	0	0	0	0	0	0	0	0	0	0	0	0	0
ENSMUSG00000080254	Gm15380	X	1	0	39	0	1	0	24	0	1	0	33	0	0.941176	0.0588235	28.2353	1.7647	1	0	33	0	1	0	24	0	1	0	34	0	1	0	19	0	1	0	61	0	1	0	52	0	1	0	43	0	1	0	58
ENSMUSG00000073094	4930428E23Rik	X	1	0	2	0	1	0	2	0	0	0	0	0	1	0	2	0	0	0	0	0	0	0	0	0	0	0	0	0	1	0	3	0	0	0	0	0	0	0	0	0	1	0	1	0	1	0	1
ENSMUSG00000082244	Gm8503	X	0	0	0	0	1	0	2	0	0.5	0.5	2.5	2.5	1	0	8	0	1	0	4	0	0	0	0	0	1	0	8	0	0.666667	0.333333	4	2	0	1	0	6	1	0	4	0	0	0	0	0	1	0	10
ENSMUSG00000031196	F8	X	0.255814	0.744186	20.7209	60.2791	0.558824	0.441176	33.5294	26.4706	0.605634	0.394366	38.7606	25.2394	0.5	0.5	47	47	1	0	120	0	1	0	115	0	0.987654	0.0123457	97.7778	1.2222	1	0	81	0	0.575397	0.424603	192.183	141.817	0.693396	0.306604	187.217	82.783	0.621399	0.378601	173.992	106.008	0.709524	0.290476	197.957
ENSMUSG00000083736	Gm6039	X	1	0	9	0	0.666667	0.333333	7.3333	3.6667	0.666667	0.333333	11.3333	5.6667	0	1	0	6	0	0	0	0	0	1	0	9	0.9	0.1	11.7	1.3	1	0	12	0	0.666667	0.333333	12	6	0	0	0	0	1	0	11	0	1	0	6
ENSMUSG00000081633	Gm8522	X	0.5	0.5	1	1	0.8	0.2	2.4	0.6	0	1	0	6	0	1	0	6	0	0	0	0	1	0	2	0	0	0	0	0	0	0	0	0	0.666667	0.333333	8.6667	4.3333	0.428571	0.571429	3.8571	5.1429	0.333333	0.666667	3	6	0.9	0.1	9.9
ENSMUSG00000031198	Fundc2	X	0.386364	0.613636	238.773	379.227	0.483221	0.516779	244.51	261.49	0.61194	0.38806	239.269	151.731	0.544776	0.455224	264.216	220.784	0.988636	0.0113636	459.716	5.2841	1	0	434	0	1	0	341	0	0.980583	0.0194175	380.466	7.534	0.527687	0.472313	925.036	827.964	0.587786	0.412214	813.496	570.504	0.475827	0.524173	643.318	708.682	0.469101	0.530899	660.494
ENSMUSG00000090110	Mtcp1	X	0.208333	0.791667	21.0417	79.9583	0.652174	0.347826	65.8696	35.1304	0.157895	0.842105	18	96	0.737705	0.262295	151.967	54.0328	0.935484	0.0645161	169.323	11.6774	1	0	159	0	1	0	133	0	0.789474	0.210526	139.737	37.2632	0.714286	0.285714	53.5714	21.4286	0.666667	0.333333	48.6667	24.3333	0.6875	0.3125	57.0625	25.9375	0.923077	0.0769231	59.0769
ENSMUSG00000031200	Mtcp1	X	0.589928	0.410072	249.54	173.46	0.58209	0.41791	243.313	174.687	0.714286	0.285714	373.571	149.429	0.581448	0.418552	407.014	292.986	0.919512	0.0804878	562.741	49.2585	0.904762	0.0952381	522.048	54.9524	0.880814	0.119186	495.898	67.1017	0.850325	0.149675	585.024	102.976	0.622754	0.377246	179.976	109.024	0.648485	0.351515	173.145	93.8545	0.628378	0.371622	141.385	83.6149	0.647541	0.352459	147.639
ENSMUSG00000031201	Brcc3	X	0.534926	0.465074	1157.58	1006.42	0.512953	0.487047	977.689	928.311	0.516944	0.483056	978.574	914.426	0.526359	0.473641	1380.11	1241.89	0.793218	0.206782	1342.92	350.083	0.79383	0.20617	1170.9	304.101	0.822519	0.177481	1129.32	243.681	0.798644	0.201356	1269.05	319.955	0.577982	0.422018	1814.86	1325.14	0.634387	0.365613	1743.3	1004.7	0.587006	0.412994	1668.86	1174.14	0.615347	0.384653	1708.2
ENSMUSG00000082208	Gm15379	X	0	0	0	0	1	0	3	0	0	0	0	0	1	0	3	0	0.6	0.4	4.8	3.2	0	1	0	1	0	0	0	0	0.333333	0.666667	1.6667	3.3333	0.681818	0.318182	12.9545	6.0455	0.8	0.2	6.4	1.6	0.928571	0.0714286	11.1429	0.8571	0.857143	0.142857	12
ENSMUSG00000083093	Gm15385	X	0	1	0	1	0	0	0	0	0	1	0	1	1	0	2	0	1	0	1	0	0	0	0	0	0	0	0	0	1	0	1	0	0.4	0.6	3.6	5.4	0.666667	0.333333	4.6667	2.3333	0.714286	0.285714	3.5714	1.4286	0.8	0.2	4
ENSMUSG00000048709	Gm8666	X	0	0	0	0	0	0	0	0	0	0	0	0	0	0	0	0	0	0	0	0	0	0	0	0	0	0	0	0	0	0	0	0	1	0	106	0	0	0	0	0	0	0	0	0	0	0	0
ENSMUSG00000031197	Vbp1	X	0.546658	0.453342	4156.78	3447.22	0.522231	0.477769	3312.51	3030.49	0.5556	0.4444	3604.73	2883.27	0.538942	0.461058	4775.56	4085.44	0.746982	0.253018	4230.91	1433.09	0.700444	0.299556	3833.53	1639.47	0.714063	0.285937	3310.4	1325.6	0.70082	0.29918	4188.1	1787.9	0.635873	0.364127	5467.87	3131.13	0.640315	0.359685	4742.17	2663.83	0.642771	0.357229	5172.38	2874.62	0.639952	0.360048	4938.51
ENSMUSG00000086573	Gm15384	X	1	0	9	0	1	0	3	0	0.5	0.5	2.5	2.5	0.8125	0.1875	13.8125	3.1875	0	0	0	0	0	1	0	3	0.666667	0.333333	1.3333	0.6667	1	0	6	0	0.777778	0.222222	10.8889	3.1111	0.714286	0.285714	8.5714	3.4286	0.8	0.2	9.6	2.4	0.6	0.4	13.2
ENSMUSG00000031202	Rab39b	X	1	0	42	0	0.555556	0.444444	22.2222	17.7778	1	0	43	0	0.785714	0.214286	36.9286	10.0714	1	0	38	0	1	0	46	0	1	0	51	0	1	0	53	0	0.855769	0.144231	258.442	43.5577	0.968421	0.0315789	241.137	7.8632	0.77193	0.22807	231.579	68.4211	0.907143	0.0928571	321.129
ENSMUSG00000086937	Gm15063	X	0	0	0	0	0	0	0	0	0.75	0.25	3	1	0	1	0	5	1	0	12	0	0	0	0	0	1	0	4	0	1	0	4	0	1	0	7	0	1	0	6	0	0.6	0.4	4.2	2.8	0.714286	0.285714	13.5714
ENSMUSG00000077406	U1	X	0	0	0	0	0	0	0	0	0	0	0	0	0	0	0	0	0	0	0	0	0	0	0	0	0	0	0	0	0	0	0	0	0	0	0	0	0	0	0	0	0	0	0	0	0	0	0
ENSMUSG00000082349	Gm15064	X	0	0	0	0	0	0	0	0	0	0	0	0	0	0	0	0	0	0	0	0	0	0	0	0	0	0	0	0	0	0	0	0	0	0	0	0	0	0	0	0	0	0	0	0	0	0	0
ENSMUSG00000082551	Gm15065	X	0	0	0	0	0	0	0	0	0	0	0	0	0	0	0	0	0	0	0	0	0	0	0	0	0	0	0	0	0	0	0	0	0	0	0	0	0	0	0	0	0	0	0	0	0	0	0
ENSMUSG00000087396	4933407K13Rik	X	0.623656	0.376344	168.387	101.613	0.619718	0.380282	144.394	88.6056	0.711864	0.288136	178.678	72.322	0.583942	0.416058	171.679	122.321	0.897436	0.102564	334.744	38.2564	0.84104	0.15896	238.856	45.1445	0.875776	0.124224	268.863	38.1366	0.848485	0.151515	204.485	36.5152	0.829932	0.170068	310.395	63.6054	0.918288	0.0817121	213.961	19.0389	0.919003	0.0809969	264.673	23.3271	0.916667	0.0833333	228.25
ENSMUSG00000081996	Gm7153	X	0	0	0	0	0	0	0	0	1	0	17	0	1	0	7	0	0	0	0	0	0	1	0	9	0	0	0	0	0	0	0	0	0	0	0	0	0	0	0	0	0	0	0	0	0	0	0
ENSMUSG00000016382	Pls3	X	0.818537	0.181463	2616.04	579.955	0.801688	0.198312	1862.32	460.679	0.90408	0.0959198	2394.91	254.092	0.872529	0.127471	2383.75	348.251	0.99777	0.00222993	7451.35	16.6531	0.996372	0.00362757	5927.42	21.5804	0.991757	0.00824317	6575.35	54.6522	0.99591	0.00408998	5332.1	21.8978	0.895141	0.104859	1967.52	230.481	0.918142	0.0818584	1607.67	143.334	0.921895	0.078105	1315.54	111.456	0.953107	0.0468933	1367.71
ENSMUSG00000077650	SNORA40	X	0	0	0	0	0	0	0	0	0	0	0	0	0	0	0	0	0	0	0	0	0	0	0	0	0	0	0	0	0	0	0	0	0	0	0	0	0	0	0	0	0	0	0	0	0	0	0
ENSMUSG00000083544	Oat-rs1	X	0	0	0	0	0	0	0	0	0	0	0	0	0	0	0	0	1	0	1	0	1	0	3	0	0	0	0	0	0	0	0	0	0	0	0	0	0	0	0	0	1	0	1	0	0	0	0
ENSMUSG00000085598	Gm14715	X	0	0	0	0	0	0	0	0	0	0	0	0	0	0	0	0	0	0	0	0	0	0	0	0	0	0	0	0	0	0	0	0	0	0	0	0	0	0	0	0	0	0	0	0	0	0	0
ENSMUSG00000084354	Gm14708	X	0	0	0	0	0	0	0	0	0	0	0	0	0	0	0	0	0	0	0	0	0	0	0	0	0	0	0	0	0	0	0	0	0	0	0	0	0	0	0	0	0	0	0	0	0	0	0
ENSMUSG00000081106	Gm7155	X	0	0	0	0	0	0	0	0	0	0	0	0	0	0	0	0	0	0	0	0	0	0	0	0	0	0	0	0	0	0	0	0	0	0	0	0	0	0	0	0	0	0	0	0	0	0	0
ENSMUSG00000082755	Gm8692	X	0	1	0	63	0	1	0	42	0	1	0	54	0	1	0	45	0	1	0	49	0	0	0	0	0	1	0	53	0	1	0	25	0	1	0	66	0	0	0	0	0	0	0	0	0	0	0
ENSMUSG00000088681	U3	X	0	0	0	0	0	0	0	0	0	0	0	0	0	0	0	0	0	0	0	0	0	0	0	0	0	0	0	0	0	0	0	0	0	0	0	0	0	0	0	0	0	0	0	0	0	0	0
ENSMUSG00000084831	Gm14710	X	0	0	0	0	0	0	0	0	0	0	0	0	0	0	0	0	0	0	0	0	0	0	0	0	0	0	0	0	0	0	0	0	0	0	0	0	0	0	0	0	0	0	0	0	0	0	0
ENSMUSG00000082827	Gm5397	X	0	0	0	0	1	0	1	0	0	0	0	0	0	1	0	2	0	0	0	0	0	0	0	0	0	0	0	0	0	0	0	0	0	0	0	0	0	0	0	0	0	0	0	0	0	0	0
ENSMUSG00000083566	Gm14711	X	0	0	0	0	0	0	0	0	0	0	0	0	0	0	0	0	0	0	0	0	0	0	0	0	0	0	0	0	0	0	0	0	0	0	0	0	0	0	0	0	0	0	0	0	0	0	0
ENSMUSG00000086104	Gm14707	X	0	1	0	7	0	0	0	0	0	1	0	10	0	1	0	12	0	1	0	8	0	0	0	0	0	0	0	0	0	0	0	0	0	0	0	0	0	0	0	0	0	0	0	0	0	0	0
ENSMUSG00000086207	Gm14717	X	0.5	0.5	10	10	0.529412	0.470588	11.1176	9.8824	0.611111	0.388889	12.8333	8.1667	0.1875	0.8125	4.125	17.875	0.75	0.25	8.25	2.75	1	0	10	0	1	0	13	0	0.909091	0.0909091	7.2727	0.7273	0.2	0.8	0.6	2.4	0.833333	0.166667	5.8333	1.1667	0.2	0.8	0.8	3.2	1	0	3
ENSMUSG00000071738	Gm4937	X	0	0	0	0	0	0	0	0	0	0	0	0	0	0	0	0	0	0	0	0	0	0	0	0	0	0	0	0	0	0	0	0	0	0	0	0	0	0	0	0	0	0	0	0	0	0	0
ENSMUSG00000081061	Gm14712	X	0	0	0	0	0	0	0	0	0	0	0	0	0	0	0	0	0	0	0	0	0	0	0	0	0	0	0	0	0	0	0	0	0	0	0	0	0	0	0	0	0	0	0	0	0	0	0
ENSMUSG00000083333	Magea7-ps	X	0	0	0	0	0	0	0	0	0	0	0	0	0	0	0	0	0	0	0	0	0	0	0	0	0	0	0	0	0	0	0	0	0	0	0	0	0	0	0	0	0	0	0	0	0	0	0
ENSMUSG00000082444	Gm14709	X	0	0	0	0	0	0	0	0	0	0	0	0	0	0	0	0	0	0	0	0	0	0	0	0	0	0	0	0	0	0	0	0	0	0	0	0	0	0	0	0	0	0	0	0	0	0	0
ENSMUSG00000073085	4930428D18Rik	X	0	0	0	0	0	0	0	0	0	0	0	0	0	0	0	0	0	0	0	0	0	0	0	0	0	0	0	0	0	0	0	0	0	0	0	0	0	0	0	0	0	0	0	0	0	0	0
ENSMUSG00000081175	Gm5793	X	0	0	0	0	0	0	0	0	0	0	0	0	0	0	0	0	0	0	0	0	0	0	0	0	0	0	0	0	0	0	0	0	0	0	0	0	0	0	0	0	0	0	0	0	0	0	0
ENSMUSG00000079525	4930468A15Rik	X	0	0	0	0	0	0	0	0	0	0	0	0	0	0	0	0	0	0	0	0	0	0	0	0	0	0	0	0	0	0	0	0	0	0	0	0	0	0	0	0	0	0	0	0	0	0	0
ENSMUSG00000082824	Gm14716	X	0	0	0	0	0	0	0	0	0	0	0	0	0	0	0	0	0	0	0	0	0	0	0	0	0	0	0	0	0	0	0	0	0	0	0	0	0	0	0	0	0	0	0	0	0	0	0
ENSMUSG00000089367	snoMe18S-Um1356	X	0	0	0	0	0	0	0	0	0	0	0	0	0	0	0	0	0	0	0	0	0	0	0	0	0	0	0	0	0	0	0	0	0	0	0	0	0	0	0	0	0	0	0	0	0	0	0
ENSMUSG00000083810	Gm14713	X	0	0	0	0	0	0	0	0	0	0	0	0	0	0	0	0	0	0	0	0	0	0	0	0	0	0	0	0	0	0	0	0	0	0	0	0	0	0	0	0	0	0	0	0	0	0	0
ENSMUSG00000088773	5S_rRNA	X	0	0	0	0	0	0	0	0	0	0	0	0	0	0	0	0	0	0	0	0	0	0	0	0	0	0	0	0	0	0	0	0	0	0	0	0	0	0	0	0	0	0	0	0	0	0	0
ENSMUSG00000088530	SNORA17	X	0	0	0	0	0	0	0	0	0	0	0	0	0	0	0	0	0	0	0	0	0	0	0	0	0	0	0	0	0	0	0	0	0	0	0	0	0	0	0	0	0	0	0	0	0	0	0
ENSMUSG00000083482	Gm14706	X	0	0	0	0	0	0	0	0	0	0	0	0	0	0	0	0	0	0	0	0	0	0	0	0	0	0	0	0	0	0	0	0	0	0	0	0	0	0	0	0	0	0	0	0	0	0	0
ENSMUSG00000081697	Gm14714	X	0	0	0	0	0	0	0	0	0	0	0	0	0	0	0	0	0	0	0	0	0	0	0	0	0	0	0	0	0	0	0	0	0	0	0	0	0	0	0	0	0	0	0	0	0	0	0
ENSMUSG00000084202	Gm5398	X	0	0	0	0	0	0	0	0	0	0	0	0	0	0	0	0	0	0	0	0	0	0	0	0	0	0	0	0	0	0	0	0	0	0	0	0	0	0	0	0	0	0	0	0	0	0	0
ENSMUSG00000082517	Gm5757	X	0	0	0	0	0	0	0	0	0	0	0	0	0	0	0	0	0	0	0	0	0	0	0	0	0	0	0	0	0	0	0	0	0	0	0	0	0	0	0	0	0	0	0	0	0	0	0
ENSMUSG00000081622	Gm5937	X	0	1	0	5	0	0	0	0	0	0	0	0	0	0	0	0	0	1	0	14	0	0	0	0	0	1	0	6	0	0	0	0	0	0	0	0	0	1	0	13	0	0	0	0	0	1	0
ENSMUSG00000025246	Tbl1x	X	0.616232	0.383768	6243.66	3888.34	0.662786	0.337214	4767.42	2425.58	0.673058	0.326942	6073.67	2950.33	0.705202	0.294798	6726.22	2811.78	0.99113	0.00886991	8712.03	77.9665	0.996382	0.00361795	7481.83	27.1671	0.996456	0.00354359	8247.67	29.3303	0.993056	0.00694444	7408.19	51.8056	0.853515	0.146485	9458.65	1623.35	0.862672	0.137328	8222.12	1308.88	0.862903	0.137097	7689.33	1221.67	0.905552	0.0944476	9263.8
ENSMUSG00000088278	U1	X	0	0	0	0	1	0	19	0	0	0	0	0	0.666667	0.333333	20	10	0	0	0	0	1	0	15	0	1	0	21	0	1	0	13	0	0	0	0	0	0.5	0.5	10.5	10.5	0	0	0	0	0	0	0
ENSMUSG00000087152	Gm6927	X	0	0	0	0	0	0	0	0	0	0	0	0	0	0	0	0	0	0	0	0	0	0	0	0	0	0	0	0	0	0	0	0	0	0	0	0	0	0	0	0	0	0	0	0	0	0	0
ENSMUSG00000081358	Gm14746	X	0	0	0	0	0	0	0	0	0	0	0	0	0	0	0	0	0	0	0	0	0	0	0	0	0	0	0	0	0	0	0	0	0	0	0	0	0	0	0	0	0	0	0	0	0	0	0
ENSMUSG00000082842	Gm14748	X	0	0	0	0	0	0	0	0	0	0	0	0	0	0	0	0	0	0	0	0	0	0	0	0	0	0	0	0	0	0	0	0	0	0	0	0	0	0	0	0	0	0	0	0	0	0	0
ENSMUSG00000081164	Gm8722	X	1	0	7	0	0	0	0	0	0	0	0	0	1	0	11	0	0	0	0	0	0	0	0	0	1	0	13	0	0	0	0	0	1	0	18	0	0	0	0	0	0	1	0	7	1	0	5
ENSMUSG00000035725	Prkx	X	0.56101	0.43899	741.094	579.906	0.589744	0.410256	570.872	397.128	0.616231	0.383769	732.699	456.301	0.630934	0.369066	777.942	455.058	0.997475	0.00252525	707.21	1.7904	0.996914	0.00308642	627.059	1.9414	1	0	658	0	0.994609	0.00539084	621.631	3.3693	0.739777	0.260223	708.706	249.294	0.783654	0.216346	603.413	166.587	0.737374	0.262626	668.061	237.939	0.772541	0.227459	621.895
ENSMUSG00000085973	Gm14742	X	0	0	0	0	0	0	0	0	0	0	0	0	0	0	0	0	0	0	0	0	1	0	1	0	0	0	0	0	0	0	0	0	0	1	0	3	0	1	0	3	0	1	0	6	0	1	0
ENSMUSG00000000003	Pbsn	X	0	0	0	0	0	0	0	0	0	0	0	0	0	0	0	0	0	0	0	0	0	0	0	0	0	0	0	0	0	0	0	0	0	0	0	0	0	0	0	0	0	0	0	0	0	0	0
ENSMUSG00000079522	Gm14744	X	0	0	0	0	0	0	0	0	0	0	0	0	0	0	0	0	0	0	0	0	0	0	0	0	0	0	0	0	0	0	0	0	0	0	0	0	0	0	0	0	0	0	0	0	0	0	0
ENSMUSG00000044121	5430402E10Rik	X	0	0	0	0	0	0	0	0	0	0	0	0	0	0	0	0	0	0	0	0	0	0	0	0	0	0	0	0	0	0	0	0	0	0	0	0	0	0	0	0	0	0	0	0	0	0	0
ENSMUSG00000082635	Gm14750	X	0	0	0	0	0	0	0	0	0	0	0	0	0	0	0	0	0	0	0	0	0	0	0	0	0	0	0	0	0	0	0	0	0	0	0	0	0	0	0	0	0	0	0	0	0	0	0
ENSMUSG00000081781	Gm14753	X	1	0	8	0	1	0	3	0	1	0	7	0	1	0	3	0	1	0	9	0	0	1	0	5	1	0	4	0	0	0	0	0	1	0	5	0	1	0	2	0	1	0	3	0	1	0	1
ENSMUSG00000080890	Gm16458	X	0	0	0	0	0	0	0	0	0	0	0	0	0	0	0	0	0	0	0	0	0	0	0	0	0	0	0	0	0	0	0	0	0	0	0	0	0	0	0	0	0	0	0	0	0	0	0
ENSMUSG00000067684	Obp1a	X	0	0	0	0	0	0	0	0	0	0	0	0	0	0	0	0	0	0	0	0	0	0	0	0	0	0	0	0	0	0	0	0	0	0	0	0	0	0	0	0	0	0	0	0	0	0	0
ENSMUSG00000079521	Gm5938	X	0	0	0	0	0	0	0	0	0	0	0	0	0	0	0	0	0	0	0	0	0	0	0	0	0	0	0	0	0	0	0	0	0	0	0	0	0	0	0	0	0	1	0	2	0	0	0
ENSMUSG00000067679	Obp1b	X	0	0	0	0	0	0	0	0	0	0	0	0	0	0	0	0	0	0	0	0	0	0	0	0	0	0	0	0	0	0	0	0	0	0	0	0	0	0	0	0	0	0	0	0	0	0	0
ENSMUSG00000079519	Gm14743	X	0	0	0	0	0	0	0	0	0	0	0	0	0	0	0	0	0	0	0	0	0	0	0	0	0	0	0	0	0	0	0	0	0	0	0	0	0	0	0	0	0	0	0	0	0	0	0
ENSMUSG00000083448	Gm8749	X	0	0	0	0	0	0	0	0	0	0	0	0	0	0	0	0	0	0	0	0	0	0	0	0	0	0	0	0	0	0	0	0	0	0	0	0	0	0	0	0	0	0	0	0	0	0	0
ENSMUSG00000035651	4930480E11Rik	X	0	0	0	0	0	0	0	0	0	0	0	0	0	0	0	0	0	0	0	0	0	0	0	0	0	0	0	0	0	0	0	0	0	0	0	0	0	0	0	0	0	0	0	0	0	0	0
ENSMUSG00000083927	Gm14749	X	0	0	0	0	0	0	0	0	0	0	0	0	0	0	0	0	0	0	0	0	0	0	0	0	0	0	0	0	0	0	0	0	0	0	0	0	0	0	0	0	0	0	0	0	0	0	0
ENSMUSG00000084019	Gm8754	X	0	0	0	0	0	0	0	0	0	0	0	0	0	0	0	0	0	0	0	0	0	0	0	0	0	0	0	0	0	0	0	0	1	0	1	0	0	0	0	0	0	0	0	0	0	0	0
ENSMUSG00000081881	Gm14752	X	0	0	0	0	0	0	0	0	0	0	0	0	1	0	1	0	0	0	0	0	0	0	0	0	0	0	0	0	0	0	0	0	0	0	0	0	0	0	0	0	0	0	0	0	0	1	0
ENSMUSG00000082865	Gm14745	X	0	0	0	0	0	0	0	0	0	0	0	0	0	0	0	0	0	0	0	0	0	0	0	0	1	0	1	0	0	0	0	0	0	0	0	0	0	0	0	0	0	0	0	0	0	0	0
ENSMUSG00000047996	Prrg1	X	0.625	0.375	21.875	13.125	0.545455	0.454545	28.3636	23.6364	0.833333	0.166667	23.3333	4.6667	0.826087	0.173913	49.5652	10.4348	1	0	29	0	1	0	26	0	1	0	21	0	1	0	29	0	0.866667	0.133333	153.4	23.6	0.638298	0.361702	150	85	0.922078	0.0779221	128.169	10.8312	0.880952	0.119048	184.119
ENSMUSG00000088335	SNORA25	X	1	0	2	0	1	0	2	0	0	0	0	0	0	0	0	0	0	0	0	0	0	0	0	0	1	0	1	0	1	0	1	0	0	0	0	0	0.875	0.125	4.375	0.625	1	0	2	0	1	0	2
ENSMUSG00000084125	Gm8757	X	0	0	0	0	0	0	0	0	0	0	0	0	0	0	0	0	0	0	0	0	0	0	0	0	0	0	0	0	1	0	1	0	0	0	0	0	0	0	0	0	0	0	0	0	0	0	0
ENSMUSG00000088065	U7	X	0	0	0	0	0	0	0	0	0	0	0	0	0	0	0	0	0	0	0	0	0	0	0	0	0	0	0	0	0	0	0	0	0	0	0	0	0	0	0	0	0	0	0	0	0	0	0
ENSMUSG00000082664	Gm8761	X	0	0	0	0	0	0	0	0	0	0	0	0	0	0	0	0	0	0	0	0	0	0	0	0	0	0	0	0	0	0	0	0	0	0	0	0	0	0	0	0	0	0	0	0	0	0	0
ENSMUSG00000085610	Gm14747	X	0	0	0	0	0	0	0	0	0	0	0	0	0	0	0	0	0	0	0	0	0	0	0	0	0	0	0	0	0	0	0	0	0	0	0	0	0	0	0	0	0	0	0	0	0	0	0
ENSMUSG00000078315	Fam47c	X	0	0	0	0	0	1	0	1	0	0	0	0	0	0	0	0	0	0	0	0	0	0	0	0	0	0	0	0	0	1	0	2	0	0	0	0	0	0	0	0	0	0	0	0	0	0	0
ENSMUSG00000082912	Gm8770	X	0	0	0	0	0	0	0	0	0	0	0	0	0	0	0	0	0	0	0	0	0	0	0	0	0	0	0	0	0	0	0	0	0	0	0	0	0	0	0	0	0	0	0	0	0	0	0
ENSMUSG00000083258	Gm5939	X	0.0980392	0.901961	6.1765	56.8235	0.0789474	0.921053	3.6316	42.3684	0.235294	0.764706	12.2353	39.7647	0.108696	0.891304	6.8478	56.1522	0	1	0	49	0	1	0	35	0.0645161	0.935484	2.9032	42.0968	0.0625	0.9375	2.6875	40.3125	0.140187	0.859813	15.9813	98.0187	0.0384615	0.961538	2.8846	72.1154	0.320755	0.679245	20.2075	42.7925	0.166667	0.833333	8.1667
ENSMUSG00000088446	AL732470.1	X	0	0	0	0	0	0	0	0	0	0	0	0	0	0	0	0	0	0	0	0	0	0	0	0	0	0	0	0	0	0	0	0	0	0	0	0	0	0	0	0	0	0	0	0	0	0	0
ENSMUSG00000083067	Gm14751	X	0	0	0	0	0	0	0	0	0	0	0	0	0	0	0	0	0	0	0	0	0	0	0	0	0	0	0	0	0	0	0	0	0	0	0	0	0	0	0	0	0	0	0	0	0	0	0
ENSMUSG00000081049	Rps24-ps3	X	0	0	0	0	0	0	0	0	0	0	0	0	0	0	0	0	0	0	0	0	0	0	0	0	0	1	0	298	0	0	0	0	0	0	0	0	0	0	0	0	0	0	0	0	1	0	233
ENSMUSG00000071735	Gm16462	X	1	0	5	0	1	0	7	0	1	0	3	0	1	0	8	0	1	0	5	0	1	0	6	0	0	0	0	0	1	0	10	0	1	0	7	0	0.6	0.4	5.4	3.6	1	0	10	0	1	0	8
ENSMUSG00000079517	Gm8787	X	0.5	0.5	8	8	1	0	19	0	0	1	0	17	1	0	35	0	1	0	30	0	1	0	36	0	1	0	28	0	1	0	37	0	1	0	19	0	1	0	29	0	1	0	25	0	1	0	24
ENSMUSG00000094900	AL844174.1	X	0.833333	0.166667	16.6667	3.3333	0.545455	0.454545	14.1818	11.8182	0.5	0.5	13.5	13.5	0.738095	0.261905	45.0238	15.9762	1	0	34	0	1	0	38	0	1	0	31	0	1	0	47	0	1	0	23	0	1	0	30	0	0.666667	0.333333	18.6667	9.3333	1	0	30
ENSMUSG00000073077	Gm7173	X	0.72	0.28	54	21	0.787879	0.212121	67.7576	18.2424	0.6375	0.3625	72.675	41.325	0.910112	0.0898876	160.18	15.8202	1	0	156	0	1	0	132	0	1	0	125	0	1	0	163	0	0.854167	0.145833	67.4792	11.5208	0.974359	0.025641	84.7692	2.2308	0.835821	0.164179	98.6269	19.3731	0.986301	0.0136986	124.274
ENSMUSG00000046942	Mageb16	X	0.388889	0.611111	226.722	356.278	0.341176	0.658824	237.118	457.882	0.298077	0.701923	165.731	390.269	0.206897	0.793103	206.69	792.31	0.521739	0.478261	49.0435	44.9565	0.541667	0.458333	99.125	83.875	0.53125	0.46875	68	60	0.487805	0.512195	118.049	123.951	0.45	0.55	124.2	151.8	0.4	0.6	89.2	133.8	1	0	284	0	0.444444	0.555556	143.111
ENSMUSG00000082372	Gm4772	X	0	0	0	0	0	0	0	0	0	0	0	0	0	0	0	0	0	0	0	0	0	0	0	0	0	0	0	0	0	0	0	0	0	0	0	0	0	0	0	0	0	0	0	0	0	0	0
ENSMUSG00000080847	Gm4773	X	0	0	0	0	0	0	0	0	0	0	0	0	0	0	0	0	0	0	0	0	0	0	0	0	0	0	0	0	0	0	0	0	0	0	0	0	0	0	0	0	0	0	0	0	0	0	0
ENSMUSG00000081221	Gm14760	X	0	0	0	0	0	0	0	0	0	0	0	0	0	0	0	0	0	0	0	0	0	0	0	0	0	0	0	0	0	0	0	0	0	0	0	0	0	0	0	0	0	0	0	0	0	0	0
ENSMUSG00000082346	Gm6952	X	0	0	0	0	0	0	0	0	0	0	0	0	0	0	0	0	0	0	0	0	0	0	0	0	0	0	0	0	0	0	0	0	0	0	0	0	0	0	0	0	0	0	0	0	0	0	0
ENSMUSG00000083444	Gm14768	X	0	0	0	0	0	0	0	0	0	0	0	0	0	0	0	0	0	0	0	0	0	0	0	0	0	0	0	0	0	0	0	0	0	0	0	0	0	0	0	0	0	0	0	0	0	0	0
ENSMUSG00000081205	Gm5940	X	0	0	0	0	0	0	0	0	0	0	0	0	0	0	0	0	0	0	0	0	0	0	0	0	0	0	0	0	0	0	0	0	0	0	0	0	0	0	0	0	0	0	0	0	0	0	0
ENSMUSG00000083367	Gm8806	X	1	0	346	0	1	0	217	0	1	0	302	0	1	0	312	0	1	0	210	0	1	0	219	0	1	0	188	0	1	0	190	0	1	0	833	0	1	0	683	0	1	0	663	0	1	0	711
ENSMUSG00000084300	Gm6954	X	0	0	0	0	1	0	1	0	0	0	0	0	0	0	0	0	0	0	0	0	0	0	0	0	1	0	1	0	1	0	2	0	0	0	0	0	1	0	1	0	0	0	0	0	0	0	0
ENSMUSG00000083944	Gm14733	X	0	0	0	0	0	0	0	0	0	0	0	0	0	0	0	0	0	0	0	0	0	0	0	0	0	0	0	0	0	0	0	0	0	0	0	0	0	0	0	0	0	0	0	0	0	0	0
ENSMUSG00000025666	Tmem47	X	0.540774	0.459226	1101.56	935.442	0.592435	0.407565	1104.3	759.702	0.632025	0.367975	1215.38	707.616	0.600462	0.399538	1524.57	1014.43	0.846108	0.153892	2684.7	488.299	0.841038	0.158962	2749.35	519.647	0.882242	0.117758	2157.08	287.918	0.888551	0.111449	2850.47	357.527	0.61733	0.38267	2198.93	1363.07	0.596852	0.403148	2233.42	1508.58	0.577612	0.422388	2223.23	1625.77	0.599374	0.400626	2428.66
ENSMUSG00000083637	Gm14754	X	0	0	0	0	0	0	0	0	0	0	0	0	0	0	0	0	0	0	0	0	0	0	0	0	0	0	0	0	0	0	0	0	0	0	0	0	0	0	0	0	0	0	0	0	0	0	0
ENSMUSG00000060673	4930595M18Rik	X	0	0	0	0	0	0	0	0	0	0	0	0	0	0	0	0	0	0	0	0	0	0	0	0	0	0	0	0	0	0	0	0	0	0	0	0	0	0	0	0	0	0	0	0	0	0	0
ENSMUSG00000082319	Gm8822	X	0.4	0.6	39.6	59.4	0.583333	0.416667	42.5833	30.4167	0.769231	0.230769	70	21	0.8	0.2	74.4	18.6	0.586207	0.413793	60.3793	42.6207	0.525	0.475	47.25	42.75	0.583333	0.416667	63.5833	45.4167	0.5	0.5	61.5	61.5	0.333333	0.666667	23.6667	47.3333	0.619048	0.380952	43.9524	27.0476	0.692308	0.307692	45	20	0.5	0.5	23
ENSMUSG00000081241	Gm14737	X	0	0	0	0	0	0	0	0	0	0	0	0	0	0	0	0	0	0	0	0	0	0	0	0	0	0	0	0	0	0	0	0	0	0	0	0	0	0	0	0	0	0	0	0	0	0	0
ENSMUSG00000089040	RNaseP_nuc	X	0	0	0	0	0	0	0	0	0	0	0	0	0	0	0	0	0	0	0	0	0	0	0	0	0	0	0	0	0	0	0	0	0	0	0	0	0	0	0	0	0	0	0	0	0	0	0
ENSMUSG00000064781	U6	X	0	0	0	0	0	0	0	0	0	0	0	0	0	0	0	0	0	0	0	0	0	0	0	0	0	0	0	0	0	0	0	0	0	0	0	0	0	0	0	0	0	0	0	0	0	0	0
ENSMUSG00000081291	Gm14738	X	0	0	0	0	0	0	0	0	0	0	0	0	0	0	0	0	0	0	0	0	0	0	0	0	0	0	0	0	0	0	0	0	0	0	0	0	0	0	0	0	0	0	0	0	0	0	0
ENSMUSG00000083113	Rpl10-ps4	X	0	0	0	0	0	0	0	0	0	0	0	0	0	0	0	0	0	0	0	0	0	0	0	0	0	0	0	0	0	0	0	0	0	0	0	0	0	0	0	0	0	0	0	0	0	0	0
ENSMUSG00000064740	SNORA70	X	0	0	0	0	0	0	0	0	0	0	0	0	0	0	0	0	0	0	0	0	0	0	0	0	0	0	0	0	0	0	0	0	0	0	0	0	0	0	0	0	0	0	0	0	0	0	0
ENSMUSG00000083877	Gm14740	X	0	0	0	0	0	0	0	0	0	0	0	0	0	0	0	0	0	0	0	0	0	0	0	0	0	0	0	0	1	0	3	0	0	0	0	0	0	0	0	0	0	0	0	0	0	0	0
ENSMUSG00000082913	Gm14739	X	0	0	0	0	0	0	0	0	0	0	0	0	0	0	0	0	0	0	0	0	0	0	0	0	0	0	0	0	0	0	0	0	0	0	0	0	0	0	0	0	0	0	0	0	0	0	0
ENSMUSG00000077674	SNORA17	X	0	0	0	0	0	0	0	0	0	0	0	0	0	0	0	0	0	0	0	0	0	0	0	0	0	0	0	0	0	0	0	0	0	0	0	0	0	0	0	0	0	0	0	0	0	0	0
ENSMUSG00000083587	Gm14741	X	0	0	0	0	0	0	0	0	0	0	0	0	0	0	0	0	0	0	0	0	0	0	0	0	0	0	0	0	0	0	0	0	1	0	1	0	0	0	0	0	0	0	0	0	0	0	0
ENSMUSG00000088097	7SK	X	0	0	0	0	0	0	0	0	0	0	0	0	0	0	0	0	0	0	0	0	0	0	0	0	0	0	0	0	0	0	0	0	0	0	0	0	0	0	0	0	0	0	0	0	0	0	0
ENSMUSG00000045103	Dmd	X	0.837798	0.162202	2087.79	404.208	0.796348	0.203652	1875.4	479.6	0.848197	0.151803	1861.79	333.207	0.858047	0.141953	2860.73	473.271	1	0	1701	0	0.997872	0.00212766	1667.44	3.5553	1	0	1765	0	0.998624	0.00137552	2179	3.0014	0.923351	0.0766488	2172.65	180.355	0.917785	0.0822148	1956.72	175.282	0.939781	0.060219	2072.22	132.783	0.945899	0.0541012	1910.72
ENSMUSG00000077620	n-R5s9	X	0	0	0	0	0	0	0	0	0	0	0	0	0	0	0	0	0	0	0	0	0	0	0	0	0	0	0	0	0	0	0	0	0	0	0	0	0	0	0	0	0	0	0	0	0	0	0
ENSMUSG00000035522	Tsga8	X	0	0	0	0	0	0	0	0	0	0	0	0	0	0	0	0	0	0	0	0	0	0	0	0	1	0	1	0	0	0	0	0	0	0	0	0	1	0	2	0	0	0	0	0	0	0	0
ENSMUSG00000065661	U6	X	0	0	0	0	0	0	0	0	0	0	0	0	0	0	0	0	0	0	0	0	0	0	0	0	0	0	0	0	0	0	0	0	0	0	0	0	0	0	0	0	0	0	0	0	0	0	0
ENSMUSG00000081583	Gm14769	X	0	0	0	0	0	0	0	0	0	0	0	0	0	0	0	0	1	0	1	0	0	0	0	0	1	0	1	0	1	0	3	0	0	0	0	0	1	0	1	0	1	0	2	0	0	0	0
ENSMUSG00000084281	Gm14770	X	0	0	0	0	0	0	0	0	0	0	0	0	0	0	0	0	0	0	0	0	0	0	0	0	0	0	0	0	0	0	0	0	0	0	0	0	0	0	0	0	0	0	0	0	0	0	0
ENSMUSG00000081379	Gm14771	X	1	0	1	0	0	0	0	0	0	0	0	0	0	0	0	0	0	0	0	0	0	0	0	0	0	0	0	0	0	0	0	0	0	0	0	0	0	0	0	0	0	0	0	0	0	0	0
ENSMUSG00000082139	Gm16463	X	0	0	0	0	0	0	0	0	0	0	0	0	0	0	0	0	0	0	0	0	0	0	0	0	0	0	0	0	0	0	0	0	0	0	0	0	1	0	1	0	0	0	0	0	0	0	0
ENSMUSG00000035491	1600014K23Rik	X	1	0	22	0	0.962963	0.037037	22.1481	0.8519	0.981818	0.0181818	40.2545	0.7455	1	0	29	0	1	0	46	0	1	0	53	0	1	0	62	0	1	0	46	0	1	0	24	0	0.972973	0.027027	28.2162	0.7838	1	0	30	0	0.92	0.08	29.44
ENSMUSG00000083839	Gm14765	X	0	0	0	0	0	0	0	0	0	0	0	0	0	0	0	0	0	0	0	0	0	0	0	0	0	0	0	0	0	0	0	0	0	0	0	0	0	0	0	0	0	0	0	0	0	0	0
ENSMUSG00000035476	Tab3	X	0.571494	0.428506	2746.6	2059.4	0.55337	0.44663	2148.18	1733.82	0.630357	0.369643	2816.43	1651.57	0.572161	0.427839	3189.22	2384.78	0.913164	0.0868363	3522.99	335.014	0.890107	0.109893	3252.45	401.55	0.868722	0.131278	3216.88	486.121	0.880377	0.119623	3199.29	434.709	0.83233	0.16767	1988.44	400.563	0.85847	0.14153	1752.14	288.863	0.830908	0.169092	1737.43	353.571	0.895248	0.104752	1862.12
ENSMUSG00000025059	Gyk	X	0.571727	0.428273	943.35	706.65	0.568657	0.431343	843.887	640.113	0.614837	0.385163	686.159	429.841	0.602054	0.397946	997.603	659.397	0.997546	0.00245399	920.735	2.265	0.990085	0.00991501	827.711	8.289	0.996109	0.00389105	817.805	3.1946	0.996333	0.00366748	931.571	3.4291	0.76434	0.23566	1227.53	378.47	0.78071	0.21929	969.641	272.358	0.78678	0.21322	807.237	218.763	0.833922	0.166078	792.226
ENSMUSG00000081933	Gm14767	X	0	0	0	0	1	0	2	0	0	0	0	0	0	0	0	0	1	0	4	0	0	0	0	0	1	0	3	0	1	0	2	0	0	0	0	0	0	0	0	0	1	0	3	0	0	0	0
ENSMUSG00000087232	Gm14764	X	0	0	0	0	0	0	0	0	0	0	0	0	0	0	0	0	0	0	0	0	0	0	0	0	0	0	0	0	0	0	0	0	0	0	0	0	0	0	0	0	1	0	1	0	0	0	0
ENSMUSG00000084340	Gm14766	X	0	0	0	0	1	0	2	0	0	1	0	2	0	0	0	0	0	0	0	0	0	0	0	0	0	0	0	0	0	0	0	0	0	0	0	0	0	0	0	0	0	0	0	0	0	0	0
ENSMUSG00000081212	Gm6964	X	0	0	0	0	0	0	0	0	0	0	0	0	0	0	0	0	0	0	0	0	0	0	0	0	0	0	0	0	0	0	0	0	0	0	0	0	0	0	0	0	0	0	0	0	0	0	0
ENSMUSG00000081452	Gm14761	X	0	0	0	0	0	0	0	0	0	0	0	0	0	0	0	0	0	0	0	0	0	0	0	0	0	0	0	0	0	0	0	0	0	0	0	0	0	0	0	0	0	0	0	0	0	0	0
ENSMUSG00000078314	Gm14762	X	0	0	0	0	0	1	0	1	0	0	0	0	0	0	0	0	0	0	0	0	0	0	0	0	0	0	0	0	0	0	0	0	0	0	0	0	0	0	0	0	0	0	0	0	0	0	0
ENSMUSG00000025058	5430427O19Rik	X	0	0	0	0	0	0	0	0	0	0	0	0	0	0	0	0	0	0	0	0	0	0	0	0	0	0	0	0	0	0	0	0	0	0	0	0	0	0	0	0	0	0	0	0	0	0	0
ENSMUSG00000084040	Gm14763	X	0	0	0	0	0	0	0	0	0	0	0	0	0	0	0	0	0	0	0	0	0	0	0	0	0	0	0	0	0	0	0	0	0	0	0	0	0	0	0	0	0	0	0	0	0	0	0
ENSMUSG00000080266	Gm14772	X	0	0	0	0	0	0	0	0	0	0	0	0	0	0	0	0	0	0	0	0	0	0	0	0	0	0	0	0	0	0	0	0	0	0	0	0	0	0	0	0	0	0	0	0	0	0	0
ENSMUSG00000035454	Samt3	X	0	0	0	0	0	0	0	0	0	0	0	0	0	0	0	0	0	0	0	0	0	0	0	0	0	0	0	0	0	0	0	0	0	0	0	0	0	0	0	0	0	0	0	0	0	0	0
ENSMUSG00000025056	Nr0b1	X	0.786161	0.213839	1408.01	382.986	0.770938	0.229062	1161.03	344.967	0.877904	0.122096	1314.22	182.778	0.856364	0.143636	1741.84	292.156	0.996743	0.00325733	237.225	0.7752	1	0	167	0	0.997561	0.00243902	286.3	0.7	0.985866	0.0141343	404.205	5.7951	0.839046	0.160954	440.499	84.5007	0.856698	0.143302	227.882	38.1184	0.858639	0.141361	120.209	19.7906	0.888	0.112	74.592
ENSMUSG00000035427	Mageb4	X	0.5	0.5	7.5	7.5	1	0	13	0	1	0	13	0	1	0	21	0	0	0	0	0	0	0	0	0	0	0	0	0	0	0	0	0	0	0	0	0	1	0	6	0	0	0	0	0	0	0	0
ENSMUSG00000083830	Gm8839	X	0	0	0	0	0	0	0	0	0	0	0	0	0	1	0	1	0	0	0	0	0	0	0	0	0	0	0	0	0	0	0	0	0	0	0	0	0	0	0	0	0	0	0	0	0	0	0
ENSMUSG00000082033	Mageb10-ps	X	1	0	8	0	1	0	11	0	1	0	13	0	1	0	14	0	0	0	0	0	0	0	0	0	0	0	0	0	0	0	0	0	1	0	11	0	0	0	0	0	0	0	0	0	0	0	0
ENSMUSG00000082461	Gm8844	X	0	1	0	5	0	1	0	2	0	1	0	3	0	1	0	1	0	0	0	0	0	1	0	1	0	1	0	2	0	1	0	4	0	1	0	7	0	1	0	3	0	1	0	2	0	1	0
ENSMUSG00000083977	Mageb8-ps	X	0	0	0	0	0	0	0	0	1	0	4	0	1	0	5	0	0	0	0	0	0	0	0	0	0	0	0	0	0	0	0	0	0	0	0	0	0	0	0	0	0	0	0	0	0	0	0
ENSMUSG00000080069	Gm41	X	0.666667	0.333333	41.3333	20.6667	0.913043	0.0869565	47.4783	4.5217	0.88	0.12	38.72	5.28	0.864865	0.135135	69.1892	10.8108	0	0	0	0	1	0	2	0	0	0	0	0	1	0	7	0	0.833333	0.166667	21.6667	4.3333	1	0	17	0	1	0	33	0	0.888889	0.111111	13.3333
ENSMUSG00000085577	Mageb6-ps	X	0	1	0	8	0.333333	0.666667	2.3333	4.6667	1	0	3	0	0.25	0.75	2	6	0	0	0	0	0	0	0	0	0	0	0	0	0	0	0	0	0	0	0	0	1	0	3	0	0	0	0	0	1	0	2
ENSMUSG00000082450	Mageb7-ps	X	0.75	0.25	3	1	1	0	1	0	1	0	4	0	1	0	10	0	1	0	2	0	0	0	0	0	0	0	0	0	0	0	0	0	1	0	3	0	0	0	0	0	1	0	6	0	0	1	0
ENSMUSG00000065758	n-R5s10	X	0	0	0	0	0	0	0	0	0	0	0	0	0	0	0	0	0	0	0	0	0	0	0	0	0	0	0	0	0	0	0	0	0	0	0	0	0	0	0	0	0	0	0	0	0	0	0
ENSMUSG00000052372	Il1rapl1	X	0	0	0	0	0	0	0	0	1	0	4	0	0	0	0	0	1	0	32	0	1	0	29	0	1	0	26	0	1	0	21	0	0	0	0	0	0	0	0	0	1	0	3	0	0	0	0
ENSMUSG00000083779	Gm14775	X	0	0	0	0	0	0	0	0	0	0	0	0	0	0	0	0	0	0	0	0	0	0	0	0	0	0	0	0	0	0	0	0	0	0	0	0	1	0	1	0	0	0	0	0	0	0	0
ENSMUSG00000084029	Gm8855	X	1	0	1	0	0	0	0	0	0	0	0	0	0	0	0	0	0	0	0	0	1	0	2	0	1	0	6	0	0	0	0	0	0	0	0	0	0	0	0	0	0	0	0	0	0	0	0
ENSMUSG00000083421	Gm14776	X	0	0	0	0	0	0	0	0	0	0	0	0	0	0	0	0	1	0	5	0	1	0	2	0	1	0	5	0	1	0	2	0	1	0	2	0	0	0	0	0	0	0	0	0	0	0	0
ENSMUSG00000093056	AL844869.1	X	0	0	0	0	0	0	0	0	0	0	0	0	0	0	0	0	0	0	0	0	0	0	0	0	0	0	0	0	0	0	0	0	0	0	0	0	0	0	0	0	0	0	0	0	0	0	0
ENSMUSG00000081424	Gm14774	X	0	0	0	0	0	0	0	0	0	0	0	0	1	0	2	0	1	0	1	0	1	0	2	0	1	0	2	0	0	0	0	0	0	0	0	0	0	0	0	0	0	0	0	0	0	0	0
ENSMUSG00000065747	U6	X	0	0	0	0	0	0	0	0	0	0	0	0	0	0	0	0	0	0	0	0	0	0	0	0	0	0	0	0	0	0	0	0	0	0	0	0	0	0	0	0	0	0	0	0	0	0	0
ENSMUSG00000081877	Gm8858	X	0	0	0	0	0	0	0	0	0	0	0	0	0	0	0	0	0	0	0	0	0	0	0	0	0	0	0	0	0	0	0	0	0	0	0	0	0	0	0	0	0	0	0	0	0	0	0
ENSMUSG00000082595	Gm14793	X	0	0	0	0	0	0	0	0	0	0	0	0	0	0	0	0	0	0	0	0	0	0	0	0	0	0	0	0	0	0	0	0	0	0	0	0	0	0	0	0	0	0	0	0	0	0	0
ENSMUSG00000081892	Gm8864	X	0	0	0	0	0	0	0	0	0	0	0	0	0	0	0	0	0	0	0	0	0	0	0	0	0	0	0	0	0	0	0	0	0	1	0	1	0	0	0	0	0	0	0	0	0	0	0
ENSMUSG00000083058	Gm14795	X	0	0	0	0	0	0	0	0	1	0	2	0	0	1	0	2	0	0	0	0	0	0	0	0	0	0	0	0	0	0	0	0	0	0	0	0	0	1	0	1	0	0	0	0	0	0	0
ENSMUSG00000084355	Gm14792	X	0	0	0	0	0	0	0	0	0	0	0	0	0	0	0	0	0	0	0	0	0	0	0	0	0	0	0	0	0	0	0	0	0	0	0	0	0	0	0	0	0	0	0	0	0	0	0
ENSMUSG00000086142	Smek3-ps	X	0	0	0	0	0	0	0	0	0	0	0	0	0	0	0	0	0	0	0	0	0	0	0	0	0	0	0	0	0	0	0	0	0	0	0	0	0	0	0	0	0	0	0	0	0	0	0
ENSMUSG00000081673	Gm14794	X	0	0	0	0	0	0	0	0	0	0	0	0	0	0	0	0	0	0	0	0	0	0	0	0	0	0	0	0	0	0	0	0	0	0	0	0	0	0	0	0	0	0	0	0	0	0	0
ENSMUSG00000083640	Gm8876	X	0	1	0	4	0	1	0	2	0	1	0	5	1	0	2	0	0	0	0	0	0	1	0	3	0	1	0	4	0	1	0	2	0	1	0	5	0	1	0	5	0	1	0	2	0	0	0
ENSMUSG00000084559	Mir1906-2	X	0	0	0	0	0	0	0	0	0	0	0	0	0	0	0	0	0	0	0	0	0	0	0	0	0	0	0	0	0	0	0	0	0	0	0	0	0	0	0	0	0	0	0	0	0	0	0
ENSMUSG00000082847	Gm5759	X	0	0	0	0	0	0	0	0	0	0	0	0	0	0	0	0	0	0	0	0	0	0	0	0	0	0	0	0	0	0	0	0	0	0	0	0	0	0	0	0	0	0	0	0	0	0	0
ENSMUSG00000081167	Gm8880	X	0	0	0	0	0	0	0	0	0	0	0	0	1	0	4	0	0	0	0	0	1	0	2	0	0	0	0	0	0	0	0	0	0	0	0	0	0	0	0	0	0	0	0	0	0	0	0
ENSMUSG00000084060	Gm16412	X	1	0	3	0	0	0	0	0	0	0	0	0	0	0	0	0	0	0	0	0	0	0	0	0	0	0	0	0	0	0	0	0	0	0	0	0	1	0	4	0	0	0	0	0	0	0	0
ENSMUSG00000082311	Gm14791	X	0	0	0	0	0	0	0	0	0	0	0	0	0	0	0	0	0	0	0	0	0	0	0	0	0	0	0	0	0	0	0	0	0	0	0	0	0	0	0	0	0	0	0	0	0	0	0
ENSMUSG00000081458	Gm14796	X	0	0	0	0	0	0	0	0	0	0	0	0	0	0	0	0	0	0	0	0	0	0	0	0	0	0	0	0	0	0	0	0	0	0	0	0	0	0	0	0	0	0	0	0	0	0	0
ENSMUSG00000081033	Gm14797	X	0	0	0	0	0	0	0	0	0	0	0	0	0	0	0	0	0	0	0	0	0	0	0	0	0	1	0	1	0	0	0	0	0	0	0	0	0	0	0	0	1	0	1	0	0	0	0
ENSMUSG00000083923	Gm649	X	0	0	0	0	0	0	0	0	0	0	0	0	0	0	0	0	0	0	0	0	0	0	0	0	0	0	0	0	0	0	0	0	0	0	0	0	0	0	0	0	0	0	0	0	0	0	0
ENSMUSG00000083597	Gm14805	X	0	0	0	0	0	0	0	0	0	0	0	0	0	0	0	0	0	0	0	0	0	0	0	0	0	0	0	0	0	0	0	0	0	0	0	0	0	0	0	0	0	0	0	0	0	0	0
ENSMUSG00000035395	Pet2	X	0.695652	0.304348	64.6957	28.3043	0.733333	0.266667	61.6	22.4	0.690909	0.309091	87.7455	39.2545	0.733333	0.266667	83.6	30.4	0.333333	0.666667	1.6667	3.3333	1	0	16	0	1	0	7	0	0.928571	0.0714286	24.1429	1.8571	1	0	5	0	0.833333	0.166667	5.8333	1.1667	1	0	3	0	0.333333	0.666667	2.3333
ENSMUSG00000081628	Gm14804	X	0	0	0	0	0	0	0	0	0	0	0	0	0	0	0	0	0	0	0	0	0	0	0	0	0	0	0	0	0	0	0	0	0	0	0	0	0	0	0	0	0	0	0	0	0	0	0
ENSMUSG00000082422	Gm6973	X	0	0	0	0	0	0	0	0	0	0	0	0	0	0	0	0	0	0	0	0	0	0	0	0	0	0	0	0	0	0	0	0	0	0	0	0	0	0	0	0	1	0	1	0	0	0	0
ENSMUSG00000079513	4932429P05Rik	X	0	0	0	0	0	0	0	0	0	0	0	0	0	0	0	0	0	0	0	0	0	0	0	0	0	0	0	0	0	0	0	0	0	0	0	0	0	0	0	0	0	0	0	0	0	0	0
ENSMUSG00000083253	Gm7108	X	0	0	0	0	0	0	0	0	0	0	0	0	0	0	0	0	0	1	0	8	0	0	0	0	1	0	13	0	0	0	0	0	0	0	0	0	0	0	0	0	0	0	0	0	0	0	0
ENSMUSG00000095235	AL670771.1	X	0	0	0	0	0	0	0	0	0	0	0	0	0	0	0	0	0	0	0	0	0	0	0	0	0	0	0	0	0	0	0	0	0	0	0	0	0	0	0	0	0	0	0	0	0	0	0
ENSMUSG00000035387	4930415L06Rik	X	0	0	0	0	0	0	0	0	0	0	0	0	0	0	0	0	0	0	0	0	0	0	0	0	0	0	0	0	0	0	0	0	0	0	0	0	0	0	0	0	0	0	0	0	0	0	0
ENSMUSG00000083508	Gm6027	X	0	0	0	0	0	0	0	0	0	0	0	0	0	0	0	0	0	0	0	0	0	0	0	0	0	0	0	0	0	0	0	0	0	0	0	0	0	1	0	1	0	0	0	0	0	0	0
ENSMUSG00000082479	Gm4746	X	0	0	0	0	0	0	0	0	0	0	0	0	0	0	0	0	0	0	0	0	0	0	0	0	0	0	0	0	0	0	0	0	0	0	0	0	0	0	0	0	0	0	0	0	0	0	0
ENSMUSG00000084289	Gm6977	X	1	0	2	0	1	0	1	0	1	0	1	0	1	0	2	0	1	0	1	0	0	0	0	0	1	0	2	0	0	0	0	0	1	0	3	0	1	0	1	0	1	0	5	0	0	0	0
ENSMUSG00000091497	Gm44	X	0	1	0	4	0	1	0	3	0.5	0.5	1	1	0	0	0	0	0	0	0	0	0	0	0	0	0	0	0	0	0	0	0	0	0	1	0	9	0	1	0	3	0	1	0	3	0.25	0.75	1.75
ENSMUSG00000059972	Gm14773	X	0	0	0	0	0	0	0	0	0	0	0	0	0	0	0	0	0	0	0	0	0	0	0	0	0	0	0	0	0	0	0	0	0	0	0	0	0	0	0	0	0	0	0	0	0	0	0
ENSMUSG00000080427	AL929540.1	X	0	0	0	0	0	0	0	0	0	0	0	0	0	0	0	0	0	0	0	0	0	0	0	0	0	0	0	0	0	0	0	0	0	0	0	0	0	0	0	0	0	0	0	0	0	0	0
ENSMUSG00000082832	Gm14786	X	0	0	0	0	0	0	0	0	0	0	0	0	0	0	0	0	0	0	0	0	0	0	0	0	0	0	0	0	0	0	0	0	0	0	0	0	0	0	0	0	0	0	0	0	0	0	0
ENSMUSG00000080765	Gm8908	X	0	0	0	0	0	0	0	0	0	0	0	0	0	0	0	0	0	0	0	0	0	0	0	0	0	0	0	0	0	0	0	0	0	0	0	0	0	0	0	0	0	0	0	0	0	0	0
ENSMUSG00000081235	Gm14788	X	0	0	0	0	0	0	0	0	0	0	0	0	0	0	0	0	0	0	0	0	0	0	0	0	0	0	0	0	0	0	0	0	0	0	0	0	0	0	0	0	0	0	0	0	0	0	0
ENSMUSG00000073069	Mageb2	X	0	0	0	0	0	0	0	0	0	0	0	0	0	0	0	0	0	0	0	0	0	0	0	0	0	0	0	0	0	0	0	0	0	0	0	0	0	0	0	0	0	0	0	0	0	0	0
ENSMUSG00000083926	Gm14783	X	0	0	0	0	0	0	0	0	0	0	0	0	0	0	0	0	0	0	0	0	0	0	0	0	0	0	0	0	0	0	0	0	0	0	0	0	0	0	0	0	0	0	0	0	0	0	0
ENSMUSG00000094861	Gm5072	X	0	0	0	0	0	0	0	0	0	0	0	0	0	0	0	0	0	0	0	0	0	0	0	0	0	0	0	0	0	0	0	0	0	0	0	0	0	0	0	0	0	0	0	0	0	0	0
ENSMUSG00000096072	Gm8914	X	0	0	0	0	0	0	0	0	0	0	0	0	0	0	0	0	0	0	0	0	0	0	0	0	0	0	0	0	0	0	0	0	0	0	0	0	0	0	0	0	0	0	0	0	0	0	0
ENSMUSG00000082880	Gm14789	X	0	0	0	0	0	1	0	2	0	0	0	0	0	0	0	0	0	0	0	0	0	0	0	0	0	0	0	0	0	0	0	0	0	0	0	0	0	0	0	0	0	0	0	0	0	0	0
ENSMUSG00000080863	Gm14787	X	0	0	0	0	0	0	0	0	0	0	0	0	0	0	0	0	0	0	0	0	0	0	0	0	0	0	0	0	0	0	0	0	0	0	0	0	0	0	0	0	0	0	0	0	0	0	0
ENSMUSG00000084057	Gm8916	X	0	0	0	0	0	0	0	0	0	0	0	0	0	0	0	0	0	0	0	0	0	0	0	0	0	0	0	0	0	0	0	0	0	0	0	0	0	0	0	0	0	0	0	0	0	0	0
ENSMUSG00000083955	Gm14785	X	0	0	0	0	0	0	0	0	0	0	0	0	0	0	0	0	0	0	0	0	0	0	0	0	0	0	0	0	0	0	0	0	0	0	0	0	0	0	0	0	0	0	0	0	0	0	0
ENSMUSG00000057805	1700084M14Rik	X	0	0	0	0	0	0	0	0	0	0	0	0	0	0	0	0	0	0	0	0	0	0	0	0	0	0	0	0	0	0	0	0	0	0	0	0	0	0	0	0	0	0	0	0	0	0	0
ENSMUSG00000081960	Mageb17-ps	X	0	0	0	0	0	0	0	0	0	0	0	0	1	0	3	0	0	0	0	0	0	0	0	0	0	0	0	0	0	0	0	0	0	0	0	0	0	0	0	0	0	0	0	0	0	0	0
ENSMUSG00000064129	Gm14781	X	0	0	0	0	0	0	0	0	0	0	0	0	0	0	0	0	0	0	0	0	0	0	0	0	0	0	0	0	0	0	0	0	0	0	0	0	0	0	0	0	0	0	0	0	0	0	0
ENSMUSG00000061392	Mageb5	X	0	0	0	0	0	0	0	0	0	0	0	0	0	0	0	0	0	0	0	0	0	0	0	0	0	0	0	0	0	0	0	0	0	0	0	0	0	0	0	0	0	0	0	0	0	0	0
ENSMUSG00000082807	Gm14782	X	0	0	0	0	0	0	0	0	0	0	0	0	0	0	0	0	0	0	0	0	0	0	0	0	0	0	0	0	0	0	0	0	0	0	0	0	0	0	0	0	0	0	0	0	0	0	0
ENSMUSG00000084155	Gm7113	X	0	0	0	0	0	0	0	0	0	0	0	0	0	0	0	0	0	0	0	0	0	0	0	0	0	0	0	0	0	0	0	0	0	0	0	0	0	0	0	0	0	0	0	0	0	0	0
ENSMUSG00000083994	Gm16465	X	0	0	0	0	0	1	0	4	0	1	0	5	0	0	0	0	0	0	0	0	0	0	0	0	0	0	0	0	0	0	0	0	0	1	0	8	0	0	0	0	0	1	0	8	0	0	0
ENSMUSG00000078123	Gm5071	X	0	0	0	0	0	0	0	0	0	0	0	0	0	0	0	0	0	0	0	0	0	0	0	0	0	0	0	0	0	0	0	0	0	0	0	0	0	0	0	0	0	0	0	0	0	0	0
ENSMUSG00000084269	Gm14784	X	0	0	0	0	1	0	1	0	0	0	0	0	0	0	0	0	0	0	0	0	0	0	0	0	0	0	0	0	0	0	0	0	0	0	0	0	0	0	0	0	0	0	0	0	0	0	0
ENSMUSG00000062162	Mageb1	X	0	0	0	0	0	0	0	0	0	0	0	0	0	0	0	0	0	0	0	0	0	0	0	0	0	0	0	0	0	0	0	0	0	0	0	0	0	0	0	0	0	0	0	0	0	0	0
ENSMUSG00000081743	Gm4911	X	0	0	0	0	0	0	0	0	1	0	1	0	0	0	0	0	0	0	0	0	0	0	0	0	0	0	0	0	0	0	0	0	0	0	0	0	0	0	0	0	0	0	0	0	0	0	0
ENSMUSG00000083701	Gm4912	X	0	0	0	0	0	0	0	0	0	0	0	0	0	0	0	0	0	0	0	0	0	0	0	0	0	0	0	0	0	0	0	0	0	0	0	0	0	0	0	0	0	0	0	0	0	0	0
ENSMUSG00000067649	Mageb18	X	1	0	5	0	0.333333	0.666667	1.3333	2.6667	1	0	7	0	0.7	0.3	7	3	0	0	0	0	0	0	0	0	0	0	0	0	0	0	0	0	0	0	0	0	0	0	0	0	0	1	0	1	1	0	1
ENSMUSG00000080155	Gm14777	X	0	0	0	0	0	0	0	0	0	0	0	0	0	1	0	1	0	0	0	0	0	0	0	0	0	0	0	0	0	0	0	0	0	0	0	0	0	0	0	0	0	0	0	0	0	0	0
ENSMUSG00000084322	Gm14778	X	0	0	0	0	0	0	0	0	0	0	0	0	0	0	0	0	0	0	0	0	0	0	0	0	0	0	0	0	0	0	0	0	0	0	0	0	0	0	0	0	0	0	0	0	0	0	0
ENSMUSG00000071726	Gm5941	X	0	0	0	0	0	0	0	0	0	0	0	0	0	0	0	0	0	0	0	0	0	0	0	0	0	0	0	0	0	0	0	0	0	0	0	0	0	0	0	0	0	0	0	0	0	0	0
ENSMUSG00000080737	Gm6982	X	0.25	0.75	0.75	2.25	0	0	0	0	0	0	0	0	0	0	0	0	0.25	0.75	1	3	0	0	0	0	0	0	0	0	0	0	0	0	0.666667	0.333333	2	1	1	0	2	0	0	1	0	2	0	0	0
ENSMUSG00000088663	U6	X	0	0	0	0	0	0	0	0	0	0	0	0	1	0	1	0	0	0	0	0	0	0	0	0	0	0	0	0	0	0	0	0	0	0	0	0	0	0	0	0	0	0	0	0	0	0	0
ENSMUSG00000093329	AL627403.1	X	0	0	0	0	0	0	0	0	0	0	0	0	0	0	0	0	0	0	0	0	0	0	0	0	0	0	0	0	0	0	0	0	0	0	0	0	0	0	0	0	0	0	0	0	0	0	0
ENSMUSG00000095110	1700003E24Rik	X	0	0	0	0	0	0	0	0	0	0	0	0	0	0	0	0	0	0	0	0	0	0	0	0	0	0	0	0	0	0	0	0	0	0	0	0	0	0	0	0	0	0	0	0	0	0	0
ENSMUSG00000077294	SNORD12	X	0	0	0	0	0	0	0	0	0	0	0	0	0	0	0	0	0	0	0	0	0	0	0	0	0	0	0	0	0	0	0	0	0	0	0	0	0	0	0	0	0	0	0	0	0	0	0
ENSMUSG00000096153	BC061195	X	0	0	0	0	0	0	0	0	0	0	0	0	0	0	0	0	0	0	0	0	0	0	0	0	0	0	0	0	0	0	0	0	0	0	0	0	0	0	0	0	0	0	0	0	0	0	0
ENSMUSG00000065266	SNORA16	X	0	0	0	0	0	0	0	0	0	0	0	0	0	0	0	0	0	0	0	0	0	0	0	0	0	0	0	0	0	0	0	0	0	0	0	0	0	0	0	0	0	0	0	0	0	0	0
ENSMUSG00000035277	Arx	X	0	0	0	0	0	0	0	0	0	0	0	0	0	0	0	0	0	0	0	0	0	0	0	0	1	0	2	0	0	0	0	0	1	0	4	0	0	1	0	3	1	0	3	0	0	0	0
ENSMUSG00000006678	Pola1	X	0.684854	0.315146	8519.59	3920.41	0.683673	0.316327	6374.57	2949.43	0.78022	0.21978	8122.87	2288.13	0.737686	0.262314	9933.68	3532.32	0.996366	0.00363353	7721.84	28.1599	0.997145	0.00285492	7162.49	20.5069	0.99602	0.0039801	7592.66	30.3403	0.994507	0.00549313	7579.14	41.8632	0.663068	0.336932	11456.5	5821.51	0.666758	0.333242	9814.01	4904.99	0.668506	0.331494	8907.84	4417.16	0.687087	0.312913	9412.4
ENSMUSG00000083207	Gm14780	X	0	0	0	0	0	0	0	0	0	0	0	0	0	0	0	0	0	0	0	0	0	0	0	0	0	0	0	0	0	0	0	0	0	0	0	0	0	0	0	0	0	0	0	0	0	0	0
ENSMUSG00000088445	SCARNA24	X	0.8	0.2	26.4	6.6	0.811321	0.188679	31.6415	7.3585	1	0	11	0	0.617021	0.382979	33.3191	20.6809	1	0	18	0	1	0	27	0	1	0	16	0	0.966667	0.0333333	26.1	0.9	0.75	0.25	25.5	8.5	0.658537	0.341463	30.2927	15.7073	0.794872	0.205128	33.3846	8.6154	0.871795	0.128205	35.7436
ENSMUSG00000087255	Gm6985	X	0	0	0	0	0	0	0	0	0	0	0	0	0	0	0	0	0	0	0	0	0	0	0	0	0	0	0	0	0	0	0	0	0	0	0	0	0	0	0	0	0	0	0	0	0	0	0
ENSMUSG00000035246	Pcyt1b	X	0.669014	0.330986	418.134	206.866	0.660287	0.339713	245.627	126.373	0.898305	0.101695	216.492	24.5085	0.722513	0.277487	267.33	102.67	1	0	367	0	0.994845	0.00515464	347.201	1.799	1	0	306	0	1	0	276	0	0.838824	0.161176	1337.92	257.077	0.851429	0.148571	1110.26	193.737	0.907436	0.0925645	1002.72	102.284	0.905132	0.0948678	1003.79
ENSMUSG00000035232	Pdk3	X	0.719673	0.280327	2092.09	814.909	0.714686	0.285314	1488.69	594.309	0.774275	0.225725	1989.89	580.114	0.777211	0.222789	2080.59	596.407	0.999046	0.000953743	2330.77	2.2251	0.998368	0.00163221	2057.64	3.364	0.992612	0.00738786	2058.68	15.3224	0.994895	0.00510465	2052.47	10.5309	0.918552	0.081448	2491.11	220.887	0.900786	0.0992141	2039.38	224.621	0.92304	0.0769601	2007.61	167.388	0.946917	0.0530829	2419.37
ENSMUSG00000082728	Fam48b1	X	0.946429	0.0535714	78.5536	4.4464	0.555556	0.444444	25.5556	20.4444	1	0	59	0	0.913043	0.0869565	58.4348	5.5652	1	0	28	0	1	0	27	0	1	0	27	0	1	0	27	0	0.973684	0.0263158	136.316	3.6842	0.977778	0.0222222	103.644	2.3556	0.984615	0.0153846	141.785	2.2154	0.988235	0.0117647	99.8118
ENSMUSG00000081573	Gm15164	X	0	0	0	0	0	0	0	0	0	0	0	0	0	0	0	0	0	0	0	0	0	0	0	0	0	0	0	0	0	0	0	0	0	0	0	0	0	0	0	0	0	0	0	0	0	0	0
ENSMUSG00000081044	AU015836	X	0.904564	0.0954357	1037.54	109.465	0.889002	0.110998	914.783	114.217	0.944125	0.0558751	1048.92	62.0772	0.93283	0.0671704	1134.32	81.6793	0.998442	0.00155844	3657.29	5.7086	0.998747	0.00125313	3811.22	4.782	1	0	3301	0	0.999727	0.000272926	3611.01	0.9858	0.960784	0.0392157	43.2353	1.7647	1	0	28	0	0.953488	0.0465116	46.7209	2.2791	1	0	32
ENSMUSG00000055936	AU015836	X	0	0	0	0	0	0	0	0	0	0	0	0	0	0	0	0	0	0	0	0	0	0	0	0	0	0	0	0	0	0	0	0	0	0	0	0	0	0	0	0	0	0	0	0	0	0	0
ENSMUSG00000083114	Gm14790	X	0	0	0	0	0	0	0	0	0	0	0	0	0	0	0	0	1	0	1	0	0	0	0	0	0	0	0	0	0	0	0	0	0	0	0	0	0	0	0	0	0	0	0	0	0	0	0
ENSMUSG00000080995	Gm15165	X	1	0	1	0	0	0	0	0	1	0	1	0	0	0	0	0	0	0	0	0	0	0	0	0	0	0	0	0	0	0	0	0	0	0	0	0	0	0	0	0	0	0	0	0	0	0	0
ENSMUSG00000081055	Gm6987	X	0	0	0	0	0	0	0	0	0	0	0	0	0	0	0	0	0	0	0	0	0	0	0	0	0	0	0	0	0	0	0	0	0	0	0	0	0	0	0	0	0	0	0	0	0	0	0
ENSMUSG00000087640	Gm14798	X	0	0	0	0	0	0	0	0	0	0	0	0	1	0	2	0	0	0	0	0	0	0	0	0	0	0	0	0	0	0	0	0	0	0	0	0	0	0	0	0	0	0	0	0	0	0	0
ENSMUSG00000079509	Zfx	X	0.564917	0.435083	3177.09	2446.91	0.544292	0.455708	2445.51	2047.49	0.551132	0.448868	3011.39	2452.61	0.528173	0.471827	3756.37	3355.63	0.883181	0.116819	4324.06	571.944	0.866723	0.133277	3965.26	609.741	0.859649	0.140351	4105.68	670.316	0.821309	0.178691	3990.74	868.261	0.764603	0.235397	3357.37	1033.63	0.714982	0.285018	2701.92	1077.08	0.74044	0.25956	2754.44	965.562	0.77665	0.22335	3015.73
ENSMUSG00000035150	Eif2s3x	X	0.450653	0.549347	4807.57	5860.43	0.471706	0.528294	3484.96	3903.04	0.472357	0.527643	4718.85	5271.15	0.455143	0.544857	4588.3	5492.7	0.580857	0.419143	4937.28	3562.72	0.549221	0.450779	3992.83	3277.17	0.592003	0.407997	4438.25	3058.75	0.575207	0.424793	4143.21	3059.79	0.558171	0.441829	10948	8666.03	0.538289	0.461711	7838.03	6722.97	0.546067	0.453933	7855.18	6529.82	0.581179	0.418821	9010.61
ENSMUSG00000043929	Klhl15	X	0.654891	0.345109	506.231	266.769	0.699495	0.300505	515.528	221.472	0.665753	0.334247	492.658	247.343	0.690541	0.309459	854.199	382.801	0.980176	0.0198238	778.26	15.7401	0.99284	0.0071599	769.451	5.5489	0.987835	0.0121655	697.411	8.5888	0.977358	0.0226415	949.992	22.0075	0.931579	0.0684211	334.437	24.5632	0.905213	0.0947867	293.289	30.7109	0.923077	0.0769231	320.308	26.6923	0.969325	0.0306748	274.319
ENSMUSG00000080923	Gm5400	X	0	0	0	0	0	0	0	0	0	1	0	1	0	1	0	1	0	1	0	1	0	1	0	1	0	1	0	2	0	0	0	0	0	1	0	2	0	1	0	2	0	1	0	6	0	0	0
ENSMUSG00000082759	Gm14826	X	0	0	0	0	0	0	0	0	0	0	0	0	0	0	0	0	0	0	0	0	0	0	0	0	0	0	0	0	0	0	0	0	0	0	0	0	0	0	0	0	0	0	0	0	0	0	0
ENSMUSG00000084214	Gm14825	X	0	0	0	0	0	0	0	0	0	0	0	0	0	0	0	0	0	0	0	0	0	0	0	0	0	0	0	0	0	0	0	0	0	0	0	0	0	0	0	0	0	0	0	0	0	0	0
ENSMUSG00000087826	snoU13	X	0	0	0	0	0	0	0	0	0	0	0	0	0	0	0	0	0	0	0	0	0	0	0	0	0	0	0	0	0	0	0	0	0	0	0	0	0	0	0	0	0	0	0	0	0	0	0
ENSMUSG00000043549	4932442L08Rik	X	1	0	4	0	0	1	0	6	1	0	7	0	1	0	10	0	1	0	5	0	1	0	15	0	1	0	7	0	1	0	16	0	1	0	2	0	0	0	0	0	1	0	4	0	1	0	3
ENSMUSG00000079508	Apoo	X	0.611111	0.388889	523.722	333.278	0.347826	0.652174	208.696	391.304	0.432432	0.567568	349.405	458.595	0.584615	0.415385	513.877	365.123	0.87931	0.12069	427.345	58.6552	1	0	434	0	0.875	0.125	373.625	53.375	0.901639	0.0983607	408.443	44.5574	0.826923	0.173077	1271.81	266.192	0.78	0.22	969.54	273.46	0.754717	0.245283	933.585	303.415	0.719697	0.280303	913.295
ENSMUSG00000084007	Gm9003	X	0	0	0	0	0	0	0	0	0	0	0	0	0	0	0	0	0	0	0	0	0	0	0	0	0	0	0	0	0	0	0	0	0	0	0	0	0	0	0	0	0	0	0	0	0	0	0
ENSMUSG00000084904	Gm14827	X	0.304348	0.695652	5.7826	13.2174	0.666667	0.333333	11.3333	5.6667	0.730769	0.269231	13.8846	5.1154	0.777778	0.222222	7.7778	2.2222	1	0	18	0	1	0	34	0	1	0	28	0	1	0	15	0	0.911765	0.0882353	31	3	0.793103	0.206897	23	6	0.692308	0.307692	29.0769	12.9231	0.73913	0.26087	20.6957
ENSMUSG00000084450	SNORA11	X	0	0	0	0	0	0	0	0	0	0	0	0	0	0	0	0	0	0	0	0	0	0	0	0	0	0	0	0	0	0	0	0	1	0	1	0	0	0	0	0	0	0	0	0	0	0	0
ENSMUSG00000025151	Maged1	X	0.615943	0.384057	8357.73	5211.27	0.603363	0.396637	5135.22	3375.78	0.632543	0.367457	8245.19	4789.81	0.631046	0.368954	7472.22	4368.78	0.981577	0.0184228	8952.97	168.035	0.977593	0.0224066	7281.12	166.885	0.975565	0.0244346	7805.5	195.501	0.961771	0.0382288	7090.18	281.823	0.895689	0.104311	6117.56	712.445	0.880364	0.119636	5018.07	681.927	0.91254	0.0874595	4052.59	388.408	0.937952	0.062048	4967.39
ENSMUSG00000081796	Gm9005	X	0	0	0	0	0	0	0	0	0	0	0	0	0	0	0	0	0	0	0	0	0	0	0	0	0	0	0	0	0	0	0	0	0	0	0	0	0	0	0	0	0	0	0	0	0	0	0
ENSMUSG00000080887	Gm14831	X	0	0	0	0	0	0	0	0	0	0	0	0	0	0	0	0	0	0	0	0	0	0	0	0	0	0	0	0	0	0	0	0	0	0	0	0	0	0	0	0	0	0	0	0	0	0	0
ENSMUSG00000082406	Gm5401	X	0	0	0	0	0	0	0	0	0	0	0	0	0	0	0	0	0	0	0	0	0	0	0	0	0	0	0	0	0	0	0	0	0	0	0	0	0	0	0	0	0	0	0	0	0	0	0
ENSMUSG00000080974	Gm9009	X	0	0	0	0	0	0	0	0	0	0	0	0	0	0	0	0	0	0	0	0	0	0	0	0	0	0	0	0	0	0	0	0	0	0	0	0	0	0	0	0	0	0	0	0	0	0	0
ENSMUSG00000071723	Gspt2	X	0.734312	0.265688	620.494	224.506	0.697897	0.302103	397.801	172.199	0.825145	0.174855	617.208	130.792	0.759777	0.240223	554.637	175.363	1	0	651	0	1	0	523	0	1	0	605	0	1	0	536	0	0.870902	0.129098	485.092	71.9078	0.939241	0.0607595	432.051	27.9494	0.853604	0.146396	389.243	66.7568	0.927536	0.0724638	461.913
ENSMUSG00000083438	Gm5402	X	0	1	0	12	0	1	0	10	0	1	0	16	0	1	0	12	0	1	0	14	0	1	0	7	0	1	0	4	0	1	0	5	0.333333	0.666667	5.6667	11.3333	1	0	8	0	0.166667	0.833333	1.5	7.5	0.666667	0.333333	7.3333
ENSMUSG00000073062	Zxdb	X	0.744681	0.255319	75.9574	26.0426	0.607143	0.392857	80.1429	51.8571	0.93617	0.0638298	67.4043	4.5957	0.931034	0.0689655	189.931	14.069	1	0	162	0	1	0	166	0	1	0	162	0	1	0	215	0	1	0	68	0	0.884615	0.115385	85.8077	11.1923	0.87037	0.12963	81.8148	12.1852	0.854545	0.145455	120.491
ENSMUSG00000082776	Gm7061	X	1	0	12	0	1	0	14	0	1	0	15	0	0.9	0.1	17.1	1.9	1	0	4	0	1	0	5	0	1	0	5	0	1	0	5	0	1	0	10	0	0.8	0.2	4.8	1.2	1	0	7	0	1	0	7
ENSMUSG00000081418	Gm14830	X	1	0	13	0	1	0	15	0	1	0	18	0	1	0	22	0	1	0	21	0	1	0	16	0	1	0	15	0	1	0	18	0	1	0	20	0	1	0	24	0	1	0	15	0	1	0	24
ENSMUSG00000082964	Rpl13-ps5	X	0	0	0	0	0	0	0	0	0	0	0	0	0	0	0	0	0	0	0	0	0	0	0	0	0	0	0	0	0	0	0	0	0	0	0	0	0	0	0	0	0	0	0	0	0	0	0
ENSMUSG00000073060	Zxda	X	0	0	0	0	0	0	0	0	0	0	0	0	0	0	0	0	0	0	0	0	0	0	0	0	0	0	0	0	0	0	0	0	0	0	0	0	0	0	0	0	0	0	0	0	0	0	0
ENSMUSG00000087522	Gm371	X	1	0	6	0	1	0	4	0	0	1	0	2	0.666667	0.333333	6.6667	3.3333	0	0	0	0	0	0	0	0	0	0	0	0	0	0	0	0	1	0	16	0	0.9375	0.0625	14.0625	0.9375	0.8	0.2	9.6	2.4	1	0	11
ENSMUSG00000071722	Spin4	X	0.770186	0.229814	154.037	45.9627	0.709091	0.290909	97.1455	39.8545	0.763636	0.236364	129.818	40.1818	0.797386	0.202614	137.948	35.0523	1	0	111	0	0.985714	0.0142857	74.9143	1.0857	1	0	87	0	1	0	107	0	0.981481	0.0185185	142.315	2.6852	0.91791	0.0820896	140.44	12.5597	1	0	95	0	0.967742	0.0322581	130.645
ENSMUSG00000025656	Arhgef9	X	0.678571	0.321429	59.0357	27.9643	0.5	0.5	23.5	23.5	0.8	0.2	52.8	13.2	0.875	0.125	33.25	4.75	1	0	103	0	1	0	58	0	1	0	104	0	1	0	51	0	0.636364	0.363636	226.546	129.454	0.972973	0.027027	151.784	4.2162	0.920455	0.0795455	192.375	16.625	0.977273	0.0227273	128.023
ENSMUSG00000083789	Gm6092	X	0	0	0	0	0	0	0	0	0	0	0	0	1	0	1	0	0	0	0	0	0	0	0	0	0	0	0	0	0	0	0	0	0	0	0	0	1	0	1	0	0	0	0	0	0	0	0
ENSMUSG00000080298	Gm14807	X	0	0	0	0	0	0	0	0	0	0	0	0	0	0	0	0	1	0	1	0	0	0	0	0	0	0	0	0	0	0	0	0	0	0	0	0	0	0	0	0	0	0	0	0	0	0	0
ENSMUSG00000082371	Gm3712	X	0	0	0	0	0	0	0	0	0	0	0	0	1	0	1	0	0	0	0	0	0	0	0	0	0	0	0	0	0	0	0	0	0	0	0	0	0	0	0	0	0	0	0	0	0	0	0
ENSMUSG00000080283	Gm14806	X	0	0	0	0	0	0	0	0	0	0	0	0	0	0	0	0	0	0	0	0	0	0	0	0	0	0	0	0	0	0	0	0	0	0	0	0	0	0	0	0	0	0	0	0	1	0	1
ENSMUSG00000050332	Fam123b	X	0.631169	0.368831	624.857	365.143	0.652661	0.347339	553.457	294.543	0.774194	0.225806	604.645	176.355	0.682984	0.317016	687.765	319.235	0.947368	0.0526316	167.684	9.3158	1	0	138	0	1	0	162	0	1	0	145	0	0.818719	0.181281	1834.75	406.25	0.90781	0.0921895	1646.77	167.232	0.84193	0.15807	1223.32	229.675	0.937931	0.062069	1407.83
ENSMUSG00000031204	Asb12	X	0	0	0	0	0	0	0	0	0	0	0	0	0	0	0	0	0	0	0	0	0	0	0	0	0	0	0	0	0	0	0	0	0	0	0	0	0	0	0	0	0	0	0	0	0	0	0
ENSMUSG00000087324	Gm14818	X	0	0	0	0	0	0	0	0	0	0	0	0	0	0	0	0	0	0	0	0	0	0	0	0	0	0	0	0	0	0	0	0	0	0	0	0	0	0	0	0	0	0	0	0	0	0	0
ENSMUSG00000083556	Gm9043	X	0	0	0	0	0	0	0	0	0	0	0	0	0	0	0	0	0	0	0	0	0	0	0	0	0	0	0	0	0	0	0	0	0	1	0	2	0	0	0	0	1	0	3	0	0.833333	0.166667	3.3333
ENSMUSG00000035062	Zc4h2	X	0.76129	0.23871	253.51	79.4903	0.821705	0.178295	194.744	42.2558	0.745946	0.254054	219.308	74.6919	0.868571	0.131429	254.491	38.5086	1	0	313	0	1	0	238	0	1	0	241	0	1	0	277	0	0.938511	0.0614887	491.78	32.2201	0.946188	0.0538117	343.466	19.5336	0.938596	0.0614035	387.64	25.3596	0.96875	0.03125	372
ENSMUSG00000035045	Zc3h12b	X	0.75	0.25	62.25	20.75	0.791667	0.208333	52.25	13.75	0.833333	0.166667	58.3333	11.6667	0.735294	0.264706	50	18	1	0	76	0	1	0	74	0	1	0	68	0	1	0	61	0	0.971429	0.0285714	113.657	3.3429	0.960784	0.0392157	111.451	4.549	0.893617	0.106383	118.851	14.1489	0.969697	0.030303	113.454
ENSMUSG00000071721	1700010D01Rik	X	0	0	0	0	0	0	0	0	0	0	0	0	0	0	0	0	0	0	0	0	0	0	0	0	0	0	0	0	0	0	0	0	0	0	0	0	0	0	0	0	0	0	0	0	0	0	0
ENSMUSG00000057421	Las1l	X	0.448885	0.551115	1725.96	2119.04	0.463687	0.536313	1284.41	1485.59	0.570295	0.429705	1724	1299	0.527434	0.472566	1895.07	1697.93	0.959459	0.0405405	1548.57	65.4324	0.977995	0.0220049	1222.49	27.5061	0.933333	0.0666667	1307.6	93.4	0.925837	0.0741627	1316.54	105.459	0.710875	0.289125	2259.16	918.838	0.686427	0.313573	1742.15	795.847	0.703565	0.296435	1497.89	631.111	0.762279	0.237721	1698.36
ENSMUSG00000031207	Msn	X	0.71595	0.28405	2358.34	935.662	0.743529	0.256471	1437.24	495.758	0.846246	0.153754	2247.63	408.369	0.827881	0.172119	1827.13	379.868	0.998357	0.00164339	1291.87	2.1265	0.998779	0.001221	873.932	1.0684	0.998318	0.00168209	1259.88	2.1228	1	0	774	0	0.837798	0.162202	6844.81	1325.19	0.868918	0.131082	5241.31	790.687	0.836978	0.163022	6386.15	1243.85	0.880375	0.119625	6081.63
ENSMUSG00000088146	SCARNA3	X	0	0	0	0	0	0	0	0	0	0	0	0	0	0	0	0	0	0	0	0	0	0	0	0	0	0	0	0	0	0	0	0	0	0	0	0	0	0	0	0	0	0	0	0	0	0	0
ENSMUSG00000081848	Gm14925	X	0	0	0	0	0	0	0	0	0	0	0	0	0	0	0	0	0	0	0	0	0	0	0	0	0	0	0	0	0	0	0	0	0	0	0	0	0	0	0	0	0	0	0	0	0	0	0
ENSMUSG00000081742	Gm9051	X	0	0	0	0	0	0	0	0	0	0	0	0	0	0	0	0	0	0	0	0	0	0	0	0	0	0	0	0	0	0	0	0	0	0	0	0	0	0	0	0	0	0	0	0	0	0	0
ENSMUSG00000078122	F630028O10Rik	X	0	0	0	0	0	0	0	0	0	0	0	0	0	0	0	0	0	0	0	0	0	0	0	0	0	0	0	0	0	0	0	0	0	0	0	0	0	0	0	0	0	0	0	0	0	0	0
ENSMUSG00000076066	Mir223	X	0	0	0	0	0	0	0	0	0	0	0	0	0	0	0	0	0	0	0	0	0	0	0	0	0	0	0	0	0	0	0	0	0	0	0	0	0	0	0	0	0	0	0	0	0	0	0
ENSMUSG00000044206	Vsig4	X	0	0	0	0	0	0	0	0	0	1	0	1	1	0	1	0	0	0	0	0	0	0	0	0	0	0	0	0	0	0	0	0	0	0	0	0	0	0	0	0	0	1	0	1	0	0	0
ENSMUSG00000045802	Hsf3	X	1	0	18	0	1	0	14	0	1	0	11	0	1	0	18	0	0	0	0	0	0	0	0	0	0	0	0	0	0	0	0	0	1	0	9	0	1	0	13	0	1	0	10	0	1	0	12
ENSMUSG00000082317	Gm14933	X	0	0	0	0	0	0	0	0	0	0	0	0	0	0	0	0	0	0	0	0	0	0	0	0	0	0	0	0	0	0	0	0	0	0	0	0	0	0	0	0	0	0	0	0	0	0	0
ENSMUSG00000031209	Heph	X	0.714286	0.285714	30.7143	12.2857	1	0	44	0	1	0	34	0	1	0	49	0	1	0	103	0	1	0	116	0	1	0	77	0	1	0	117	0	0.993103	0.00689655	504.497	3.5034	1	0	576	0	1	0	341	0	0.988571	0.0114286	551.623
ENSMUSG00000082035	Gm14934	X	0	1	0	13	0	0	0	0	0	0	0	0	0	1	0	17	0	0	0	0	0	0	0	0	0	0	0	0	0	0	0	0	0	0	0	0	0	0	0	0	0	0	0	0	0	0	0
ENSMUSG00000081182	Gm14935	X	1	0	2	0	0	0	0	0	0	0	0	0	0	0	0	0	0	0	0	0	0	0	0	0	0	0	0	0	0	0	0	0	1	0	7	0	0	0	0	0	1	0	2	0	1	0	3
ENSMUSG00000031210	Gpr165	X	0	0	0	0	0	0	0	0	0	0	0	0	0	0	0	0	0	0	0	0	0	0	0	0	0	0	0	0	0	0	0	0	1	0	38	0	1	0	16	0	0.733333	0.266667	23.4667	8.5333	1	0	40
ENSMUSG00000082735	Gm16394	X	0	0	0	0	0	0	0	0	0	0	0	0	0	0	0	0	0	0	0	0	0	0	0	0	0	0	0	0	0	0	0	0	0	0	0	0	0	0	0	0	0	0	0	0	0	0	0
ENSMUSG00000082397	Gm14803	X	0	0	0	0	0	0	0	0	0	0	0	0	0	0	0	0	0	0	0	0	0	0	0	0	0	0	0	0	0	0	0	0	0	0	0	0	0	0	0	0	0	0	0	0	0	0	0
ENSMUSG00000081606	Gm9059	X	0	0	0	0	0	0	0	0	0	0	0	0	0	0	0	0	0	0	0	0	0	0	0	0	0	0	0	0	0	0	0	0	0	0	0	0	0	0	0	0	0	0	0	0	0	0	0
ENSMUSG00000083350	Gm9060	X	0	0	0	0	0	0	0	0	0	0	0	0	0	0	0	0	0	0	0	0	0	0	0	0	0	0	0	0	0	0	0	0	0	0	0	0	0	0	0	0	0	0	0	0	0	0	0
ENSMUSG00000031212	Pgr15l	X	1	0	3	0	0	0	0	0	1	0	3	0	0	0	0	0	0	0	0	0	0	0	0	0	0	0	0	0	0	0	0	0	0	1	0	1	1	0	5	0	1	0	7	0	1	0	9
ENSMUSG00000081135	Gm14800	X	0	0	0	0	0	0	0	0	0	0	0	0	0	0	0	0	0	0	0	0	0	0	0	0	0	0	0	0	0	0	0	0	0	1	0	1	0	0	0	0	1	0	1	0	0	0	0
ENSMUSG00000034457	Eda2r	X	0.622517	0.377483	2062.4	1250.6	0.598436	0.401564	1659.46	1113.54	0.61956	0.38044	1862.4	1143.6	0.6	0.4	2524.8	1683.2	0.941473	0.0585267	1344.42	83.5762	0.925862	0.0741379	1404.53	112.467	0.930293	0.0697074	1535.91	115.087	0.891622	0.108378	1630.78	198.223	0.675139	0.324861	7080.18	3406.82	0.673098	0.326902	6568.09	3189.91	0.681685	0.318315	8167.26	3813.74	0.655771	0.344229	8650.27
ENSMUSG00000081923	Gm9062	X	0	0	0	0	0	0	0	0	0	0	0	0	0	0	0	0	0	0	0	0	0	0	0	0	0	0	0	0	0	0	0	0	0	0	0	0	0	0	0	0	0	0	0	0	0	0	0
ENSMUSG00000082273	Gm14801	X	0	0	0	0	0	0	0	0	0	0	0	0	0	0	0	0	0	0	0	0	0	0	0	0	0	0	0	0	0	0	0	0	0	0	0	0	0	0	0	0	0	0	0	0	0	0	0
ENSMUSG00000083972	Gm14802	X	0	0	0	0	0	0	0	0	0	0	0	0	0	0	0	0	0	0	0	0	0	0	0	0	0	0	0	0	0	0	0	0	0	0	0	0	0	0	0	0	0	0	0	0	0	0	0
ENSMUSG00000046532	Ar	X	0.75	0.25	12	4	1	0	12	0	1	0	10	0	1	0	21	0	1	0	13	0	1	0	21	0	1	0	9	0	1	0	15	0	0.945687	0.0543131	555.118	31.8818	0.968661	0.031339	552.137	17.8632	0.962343	0.0376569	480.209	18.7908	0.990769	0.00923077	566.72
ENSMUSG00000082933	Gm14811	X	0	0	0	0	0	0	0	0	0	0	0	0	0	0	0	0	0	0	0	0	0	0	0	0	0	0	0	0	0	0	0	0	0	0	0	0	0	0	0	0	0	0	0	0	0	0	0
ENSMUSG00000081397	Gm14815	X	0	0	0	0	0	0	0	0	0	0	0	0	0	0	0	0	0	0	0	0	0	0	0	0	0	0	0	0	0	0	0	0	0	0	0	0	0	0	0	0	0	0	0	0	0	0	0
ENSMUSG00000083603	Gm14810	X	0	0	0	0	0	0	0	0	0	0	0	0	1	0	2	0	0	0	0	0	0	0	0	0	0	0	0	0	0	0	0	0	1	0	1	0	0	0	0	0	0	0	0	0	0	0	0
ENSMUSG00000031214	Ophn1	X	0.728972	0.271028	112.262	41.7383	0.706522	0.293478	81.25	33.75	0.853846	0.146154	120.392	20.6077	0.772059	0.227941	113.493	33.5074	1	0	74	0	0.907407	0.0925926	58.0741	5.9259	1	0	115	0	0.98	0.02	55.86	1.14	0.956772	0.0432277	354.962	16.0375	0.945137	0.0548628	382.781	22.2195	0.94081	0.05919	347.159	21.8411	0.940937	0.0590631	490.228
ENSMUSG00000088616	U6	X	0	0	0	0	0	0	0	0	0	0	0	0	0	0	0	0	0	0	0	0	0	0	0	0	0	0	0	0	0	0	0	0	0	0	0	0	0	0	0	0	0	0	0	0	0	0	0
ENSMUSG00000047694	Yipf6	X	0.579894	0.420106	1123.25	813.746	0.617585	0.382415	967.755	599.245	0.593325	0.406675	1123.16	769.837	0.576238	0.423762	1210.68	890.325	0.913783	0.0862174	1323.16	124.843	0.884425	0.115575	1213.43	158.569	0.887164	0.112836	1244.69	158.309	0.848358	0.151642	1197.03	213.967	0.756731	0.243269	1371.95	441.046	0.734151	0.265849	1229.7	445.296	0.72659	0.27341	1022.31	384.688	0.747904	0.252096	1164.49
ENSMUSG00000082549	Gm14813	X	0	0	0	0	0	0	0	0	0	0	0	0	1	0	2	0	1	0	5	0	0	0	0	0	0	0	0	0	0	0	0	0	1	0	7	0	0	0	0	0	1	0	8	0	0	0	0
ENSMUSG00000031216	Stard8	X	0.952998	0.0470016	683.3	33.7002	0.962578	0.037422	524.605	20.395	0.981343	0.0186567	929.332	17.6679	0.97089	0.0291096	709.721	21.2791	1	0	1140	0	0.998841	0.00115875	932.918	1.0823	1	0	1259	0	1	0	828	0	1	0	62	0	1	0	51	0	0.909091	0.0909091	63.6364	6.3636	1	0	82
ENSMUSG00000083310	Gm5760	X	0	0	0	0	0	0	0	0	0	0	0	0	0	0	0	0	0	0	0	0	0	0	0	0	0	0	0	0	0	0	0	0	0	0	0	0	0	0	0	0	0	0	0	0	0	0	0
ENSMUSG00000031217	Efnb1	X	0.541724	0.458276	649.527	549.473	0.597077	0.402923	484.827	327.173	0.594074	0.405926	627.342	428.658	0.543511	0.456489	561.447	471.553	0.911013	0.0889868	1696.31	165.693	0.857868	0.142132	1532.15	253.848	0.871429	0.128571	1365.53	201.471	0.844937	0.155063	1337.53	245.465	0.891304	0.108696	65.9565	8.0435	1	0	87	0	0.974359	0.025641	67.2308	1.7692	1	0	89
ENSMUSG00000073051	Gm14812	X	0	0	0	0	0	1	0	4	0	0	0	0	0	0	0	0	0	0	0	0	0	0	0	0	0	0	0	0	0	0	0	0	1	0	3	0	0	0	0	0	0	0	0	0	0	0	0
ENSMUSG00000085053	Gm14809	X	0	0	0	0	0	0	0	0	0	0	0	0	0	0	0	0	0	0	0	0	0	0	0	0	0	0	0	0	0	0	0	0	0	0	0	0	0	1	0	1	0	0	0	0	0	0	0
ENSMUSG00000085553	Gm14808	X	0	0	0	0	0	0	0	0	0	0	0	0	0	1	0	1	0	0	0	0	0	0	0	0	0	0	0	0	0	0	0	0	0	0	0	0	0	0	0	0	0	0	0	0	0	0	0
ENSMUSG00000034403	Pja1	X	0.558712	0.441288	1148.15	906.847	0.553892	0.446108	719.506	579.494	0.59322	0.40678	1031.61	707.39	0.593047	0.406953	993.354	681.646	0.979775	0.0202247	1630.35	33.6539	0.95288	0.0471204	1334.98	66.0157	0.956403	0.0435967	1300.71	59.2916	0.965812	0.034188	1373.38	48.6154	0.897059	0.102941	1896.38	217.618	0.888158	0.111842	1470.79	185.21	0.889706	0.110294	1651.29	204.706	0.885185	0.114815	1634.05
ENSMUSG00000082505	Gm14816	X	0	0	0	0	0	0	0	0	0	0	0	0	0	0	0	0	0	0	0	0	0	0	0	0	0	0	0	0	0	0	0	0	1	0	1	0	0	0	0	0	0	0	0	0	0	0	0
ENSMUSG00000083552	Gm14814	X	0	0	0	0	0	0	0	0	0	0	0	0	0	0	0	0	0	0	0	0	0	0	0	0	0	0	0	0	0	0	0	0	0	0	0	0	0	0	0	0	0	0	0	0	0	0	0
ENSMUSG00000083682	Pcna-ps1	X	0	0	0	0	0	0	0	0	0	0	0	0	0	1	0	1	0	0	0	0	0	0	0	0	0	0	0	0	0	0	0	0	0	0	0	0	0	0	0	0	0	0	0	0	0	0	0
ENSMUSG00000071719	Tmem28	X	0.835165	0.164835	202.11	39.8901	0.655738	0.344262	108.197	56.8033	1	0	143	0	0.846154	0.153846	112.538	20.4615	1	0	133	0	1	0	95	0	1	0	125	0	1	0	90	0	0.972222	0.0277778	519.167	14.8333	0.936508	0.0634921	288.444	19.5556	0.98773	0.0122699	316.074	3.9264	0.977273	0.0227273	302.954
ENSMUSG00000059327	Eda	X	0.833689	0.166311	607.759	121.241	0.826087	0.173913	408.087	85.913	0.873272	0.126728	568.5	82.5	0.864802	0.135198	518.881	81.1189	1	0	937	0	1	0	708	0	1	0	773	0	1	0	724	0	0.971429	0.0285714	179.714	5.2857	0.907895	0.0921053	157.066	15.9342	0.967033	0.032967	146.989	5.011	0.930693	0.0693069	158.218
ENSMUSG00000082907	Gm14832	X	0	1	0	8	0.714286	0.285714	10	4	1	0	5	0	0.961538	0.0384615	20.1923	0.8077	1	0	13	0	1	0	17	0	1	0	20	0	1	0	20	0	0	0	0	0	0.8	0.2	8	2	0	0	0	0	1	0	2
ENSMUSG00000083936	Gm14829	X	0.826087	0.173913	15.6957	3.3043	0.818182	0.181818	11.4545	2.5455	0.5	0.5	7	7	1	0	22	0	1	0	20	0	1	0	17	0	1	0	18	0	1	0	21	0	1	0	1	0	1	0	9	0	0.909091	0.0909091	9.0909	0.9091	1	0	3
ENSMUSG00000080813	Gm14828	X	0.5	0.5	5.5	5.5	0.941176	0.0588235	11.2941	0.7059	1	0	7	0	0.615385	0.384615	12.9231	8.0769	1	0	17	0	1	0	18	0	1	0	13	0	1	0	14	0	0.857143	0.142857	6.8571	1.1429	0	0	0	0	1	0	2	0	1	0	4
ENSMUSG00000076398	Mir676	X	1	0	2	0	0	0	0	0	0	0	0	0	0	1	0	5	1	0	1	0	1	0	2	0	0	0	0	0	0	0	0	0	0	0	0	0	0	0	0	0	0	0	0	0	0	0	0
ENSMUSG00000031220	Awat2	X	0.783784	0.216216	50.1622	13.8378	0.538462	0.461538	18.8462	16.1538	0.8	0.2	33.6	8.4	0.758621	0.241379	40.2069	12.7931	1	0	58	0	1	0	54	0	1	0	69	0	1	0	73	0	0.976744	0.0232558	69.3488	1.6512	0.935484	0.0645161	50.5161	3.4839	0.904762	0.0952381	44.3333	4.6667	0.971429	0.0285714	47.6
ENSMUSG00000051582	Otud6a	X	0.84	0.16	83.16	15.84	0.868421	0.131579	85.9737	13.0263	0.973684	0.0263158	70.1053	1.8947	0.902439	0.097561	65.878	7.122	1	0	10	0	1	0	11	0	0	0	0	0	1	0	14	0	0.993506	0.00649351	348.721	2.2792	0.962617	0.0373832	213.701	8.2991	0.966667	0.0333333	246.5	8.5	0.964286	0.0357143	190.929
ENSMUSG00000031221	Igbp1	X	0.534021	0.465979	2546.21	2221.79	0.563459	0.436541	1841.38	1426.62	0.581856	0.418144	2492.67	1791.33	0.548568	0.451432	2300.15	1892.85	0.735819	0.264181	3329.58	1195.42	0.686747	0.313253	2724.33	1242.67	0.682994	0.317006	2772.27	1286.73	0.682386	0.317614	2627.19	1222.81	0.673581	0.326419	4422.73	2143.27	0.647977	0.352023	3320.23	1803.77	0.666975	0.333025	3400.9	1698.1	0.681058	0.318942	3512.22
ENSMUSG00000067597	Dgat2l6	X	0	0	0	0	0	0	0	0	1	0	1	0	0	0	0	0	0	0	0	0	0	0	0	0	1	0	1	0	0	0	0	0	0	0	0	0	0	0	0	0	0	0	0	0	0	0	0
ENSMUSG00000015665	Awat1	X	0	0	0	0	0	0	0	0	0	0	0	0	0	0	0	0	0	0	0	0	0	0	0	0	0	0	0	0	0	0	0	0	0	0	0	0	0	0	0	0	0	0	0	0	0	0	0
ENSMUSG00000081886	Gm6175	X	0	0	0	0	0	0	0	0	0	0	0	0	0	0	0	0	0	0	0	0	0	0	0	0	0	0	0	0	0	0	0	0	0	0	0	0	0	0	0	0	0	0	0	0	0	0	0
ENSMUSG00000044359	P2ry4	X	0	0	0	0	0	0	0	0	0	0	0	0	0	0	0	0	0	0	0	0	0	0	0	0	0	0	0	0	1	0	1	0	1	0	3	0	0.875	0.125	7	1	0	0	0	0	1	0	4
ENSMUSG00000060890	Arr3	X	0	0	0	0	0	0	0	0	0	1	0	2	0	0	0	0	0	0	0	0	0	0	0	0	0	0	0	0	0	0	0	0	0	0	0	0	0	0	0	0	0	0	0	0	0	0	0
ENSMUSG00000015668	Pdzd11	X	0.598338	0.401662	814.936	547.064	0.594937	0.405063	513.43	349.57	0.558484	0.441516	705.366	557.634	0.556818	0.443182	624.193	496.807	0.908665	0.0913349	795.082	79.918	0.884021	0.115979	650.639	85.3608	0.836634	0.163366	696.916	136.084	0.800525	0.199475	612.402	152.598	0.742547	0.257453	1288.32	446.68	0.749591	0.250409	1060.67	354.329	0.798206	0.201794	1118.29	282.713	0.767123	0.232877	1147.62
ENSMUSG00000034311	Kif4	X	0.520962	0.479038	3520.66	3237.34	0.498442	0.501558	2339.19	2353.81	0.538855	0.461145	3405.56	2914.44	0.513098	0.486902	3606.05	3421.95	0.83085	0.16915	3816.09	776.907	0.8	0.2	3211.2	802.8	0.778328	0.221672	3202.82	912.18	0.745158	0.254842	3447.1	1178.9	0.752802	0.247198	4845.04	1590.96	0.747683	0.252317	3932.81	1327.19	0.714028	0.285972	3413.77	1367.23	0.743465	0.256535	3795.39
ENSMUSG00000019359	Gdpd2	X	0.727273	0.272727	13.8182	5.1818	0.75	0.25	9.75	3.25	0.846154	0.153846	22.8462	4.1538	0.166667	0.833333	1.6667	8.3333	1	0	43	0	1	0	23	0	1	0	42	0	1	0	18	0	0.833333	0.166667	14.1667	2.8333	0.944444	0.0555556	18.8889	1.1111	0.5	0.5	4.5	4.5	1	0	8
ENSMUSG00000085314	Gm14866	X	0	0	0	0	0	0	0	0	0	0	0	0	0	0	0	0	0	0	0	0	0	0	0	0	0	0	0	0	0	0	0	0	0	0	0	0	0	0	0	0	0	0	0	0	0	0	0
ENSMUSG00000086736	Gm14902	X	0	0	0	0	0	0	0	0	0	0	0	0	0	0	0	0	0	0	0	0	0	0	0	0	0	0	0	0	0	0	0	0	0	0	0	0	0	0	0	0	0	0	0	0	0	0	0
ENSMUSG00000089030	7SK	X	0	0	0	0	0	0	0	0	0	0	0	0	0	0	0	0	0	0	0	0	0	0	0	0	0	0	0	0	0	0	0	0	0	0	0	0	0	0	0	0	0	0	0	0	0	0	0
ENSMUSG00000000881	Dlg3	X	0.685039	0.314961	980.976	451.024	0.682635	0.317365	776.838	361.162	0.748858	0.251142	1137.52	381.484	0.752381	0.247619	1019.48	335.524	1	0	1591	0	0.983707	0.0162933	1473.59	24.4073	0.996016	0.00398406	1655.38	6.6215	0.995506	0.00449438	1379.77	6.2292	0.8523	0.1477	1165.09	201.906	0.839623	0.160377	921.906	176.094	0.882166	0.117834	810.71	108.29	0.933333	0.0666667	1041.6
ENSMUSG00000009670	Tex11	X	0.895122	0.104878	527.227	61.7732	0.874587	0.125413	368.201	52.7987	0.914216	0.0857843	510.132	47.8676	0.92112	0.0788804	514.906	44.0941	1	0	607	0	1	0	471	0	1	0	484	0	1	0	601	0	0.90861	0.0913897	1773.61	178.393	0.912301	0.0876993	1112.09	106.906	0.899791	0.100209	1199.42	133.578	0.936484	0.0635155	843.773
ENSMUSG00000089205	U7	X	0	0	0	0	0	0	0	0	0	0	0	0	0	0	0	0	0	0	0	0	0	0	0	0	0	0	0	0	0	0	0	0	0	0	0	0	0	0	0	0	0	0	0	0	0	0	0
ENSMUSG00000081806	Gm14901	X	0	0	0	0	0	0	0	0	0	0	0	0	0	0	0	0	0	0	0	0	0	0	0	0	0	0	0	0	0	0	0	0	0	0	0	0	0	0	0	0	0	0	0	0	0	0	0
ENSMUSG00000081943	Gm9078	X	0	0	0	0	0	0	0	0	0	0	0	0	1	0	3	0	0	0	0	0	0	0	0	0	0	0	0	0	0	0	0	0	0	0	0	0	0	0	0	0	0	0	0	0	0	0	0
ENSMUSG00000031297	Slc7a3	X	0.649538	0.350462	3674.44	1982.56	0.634056	0.365944	2281.33	1316.67	0.715048	0.284952	2314.61	922.389	0.697187	0.302813	2109.69	916.312	0.992499	0.00750144	2721.43	20.569	0.979853	0.0201465	1747.08	35.9212	0.986928	0.0130719	2031.1	26.902	0.990385	0.00961538	1218.17	11.8269	0.812932	0.187068	12628.1	2905.92	0.808265	0.191735	9536.72	2262.28	0.786347	0.213653	8639.59	2347.41	0.836093	0.163907	8165.29
ENSMUSG00000046032	Snx12	X	0.591276	0.408724	1615.96	1117.04	0.539583	0.460417	1032.76	881.237	0.565217	0.434783	1380.26	1061.74	0.562295	0.437705	1334.33	1038.67	0.927536	0.0724638	1838.38	143.623	0.911688	0.0883117	1581.78	153.221	0.896714	0.103286	1719.9	198.103	0.848718	0.151282	1412.27	251.733	0.747941	0.252059	1501.12	505.883	0.663342	0.336658	1093.19	554.813	0.71754	0.28246	1249.24	491.763	0.698324	0.301676	1284.22
ENSMUSG00000088114	SNORA72	X	1	0	3	0	1	0	5	0	1	0	2	0	1	0	5	0	0	0	0	0	1	0	3	0	1	0	6	0	1	0	7	0	0	0	0	0	1	0	2	0	0	0	0	0	0	1	0
ENSMUSG00000083781	Gm14842	X	0	0	0	0	0	0	0	0	0	0	0	0	0	0	0	0	0	0	0	0	0	0	0	0	0	0	0	0	0	0	0	0	0	0	0	0	0	0	0	0	0	0	0	0	0	0	0
ENSMUSG00000077303	U11	X	0	0	0	0	0	0	0	0	0	0	0	0	0	0	0	0	0	0	0	0	0	0	0	0	0	0	0	0	0	0	0	0	0	0	0	0	0	0	0	0	0	0	0	0	0	0	0
ENSMUSG00000042903	Foxo4	X	0.618598	0.381402	932.846	575.154	0.610018	0.389982	633.199	404.801	0.632258	0.367742	847.226	492.774	0.69914	0.30086	916.573	394.427	0.979194	0.0208062	1587.27	33.7269	0.965891	0.0341085	1179.35	41.6465	0.951185	0.0488145	1347.83	69.1702	0.942568	0.0574324	1037.77	63.2331	0.903651	0.0963489	1689.83	180.172	0.894882	0.105118	1243.89	146.113	0.925249	0.0747508	1214.85	98.1478	0.867681	0.132319	1367.47
ENSMUSG00000090141	Gm614	X	0	0	0	0	1	0	1	0	0	0	0	0	0	0	0	0	1	0	1	0	0	0	0	0	1	0	2	0	0	0	0	0	0	1	0	1	0	0	0	0	0	0	0	0	0	0	0
ENSMUSG00000092463	Gm20489	X	0	0	0	0	0	0	0	0	0	0	0	0	0	0	0	0	0	0	0	0	0	0	0	0	0	0	0	0	0	0	0	0	0	0	0	0	0	0	0	0	0	0	0	0	0	0	0
ENSMUSG00000031304	Il2rg	X	0.767442	0.232558	26.8605	8.1395	0.5625	0.4375	5.625	4.375	0.692308	0.307692	24.9231	11.0769	0.970588	0.0294118	22.3235	0.6765	1	0	24	0	1	0	16	0	1	0	9	0	1	0	17	0	0.861111	0.138889	21.5278	3.4722	0.653846	0.346154	13.0769	6.9231	0.916667	0.0833333	5.5	0.5	1	0	6
ENSMUSG00000079487	Med12	X	0.572294	0.427706	1826.19	1364.81	0.628611	0.371389	1467.18	866.823	0.555458	0.444542	1620.83	1297.17	0.55658	0.44342	1710.37	1362.63	0.962466	0.0375335	2036.58	79.4209	0.960961	0.039039	1669.19	67.8108	0.932084	0.0679157	2049.65	149.347	0.892665	0.107335	1297.94	156.064	0.822352	0.177648	2876.59	621.413	0.793256	0.206744	2399.6	625.399	0.801843	0.198157	2321.34	573.664	0.791123	0.208877	2464.35
ENSMUSG00000096056	RP23-440J15.7	X	0.75	0.25	8.25	2.75	0.8	0.2	8	2	0.583333	0.416667	8.1667	5.8333	0	1	0	4	1	0	9	0	1	0	2	0	1	0	4	0	1	0	7	0	0.923077	0.0769231	18.4615	1.5385	0.714286	0.285714	11.4286	4.5714	0.916667	0.0833333	12.8333	1.1667	1	0	13
ENSMUSG00000031302	Nlgn3	X	0	0	0	0	0.8	0.2	7.2	1.8	0	0	0	0	0.6	0.4	4.2	2.8	0	0	0	0	1	0	3	0	1	0	4	0	0	0	0	0	0.947368	0.0526316	39.7895	2.2105	0.714286	0.285714	15.7143	6.2857	1	0	20	0	0.5	0.5	8.5
ENSMUSG00000047797	Gjb1	X	0	0	0	0	1	0	7	0	0	0	0	0	0	0	0	0	0	0	0	0	0	0	0	0	0	0	0	0	0	0	0	0	0	0	0	0	0	0	0	0	0	0	0	0	0	0	0
ENSMUSG00000031310	Zmym3	X	0.496377	0.503623	1716.47	1741.53	0.491109	0.508891	1189.96	1233.04	0.517028	0.482972	1342.2	1253.8	0.472416	0.527584	1570.78	1754.22	0.913265	0.0867347	762.577	72.4235	0.892774	0.107226	789.212	94.7879	0.933962	0.0660377	743.434	52.566	0.888889	0.111111	901.333	112.667	0.861893	0.138107	805.008	128.992	0.825269	0.174731	634.632	134.368	0.890966	0.109034	537.252	65.7477	0.929825	0.0701754	592.298
ENSMUSG00000031311	Nono	X	0.419153	0.580847	5971.26	8274.74	0.428302	0.571698	4229.49	5645.51	0.442388	0.557612	4941.92	6229.08	0.41034	0.58966	5034.46	7234.54	0.845276	0.154724	5568.68	1019.32	0.806543	0.193457	4722.31	1132.69	0.787548	0.212452	4474.06	1206.94	0.745987	0.254013	4281.22	1457.78	0.657903	0.342097	18904.8	9830.16	0.65328	0.34672	14336.9	7609.12	0.640346	0.359654	12662.8	7112.16	0.646243	0.353757	14835.8
ENSMUSG00000031312	Itgb1bp2	X	0.66	0.34	83.82	43.18	0.53	0.47	60.42	53.58	0.683673	0.316327	73.1531	33.8469	0.631068	0.368932	80.1456	46.8544	0.981982	0.018018	134.531	2.4685	0.917808	0.0821918	89.0274	7.9726	0.957895	0.0421053	91.9579	4.0421	0.956522	0.0434783	53.5652	2.4348	0.878049	0.121951	90.439	12.561	0.808511	0.191489	81.6596	19.3404	0.832168	0.167832	120.664	24.3357	0.855072	0.144928	65.8406
ENSMUSG00000083897	Gm14843	X	0.5	0.5	1	1	1	0	2	0	0	0	0	0	0	0	0	0	0	0	0	0	1	0	1	0	0	0	0	0	1	0	1	0	1	0	1	0	0.5	0.5	1	1	1	0	2	0	1	0	2
ENSMUSG00000088584	U7	X	0	1	0	1	0	0	0	0	0	0	0	0	0	0	0	0	0	0	0	0	0	0	0	0	0	0	0	0	0	0	0	0	0	0	0	0	0	0	0	0	0	0	0	0	0	0	0
ENSMUSG00000081674	Gm6184	X	0	0	0	0	1	0	4	0	0	1	0	4	1	0	5	0	1	0	7	0	1	0	6	0	1	0	3	0	1	0	7	0	1	0	4	0	1	0	4	0	1	0	8	0	0.8	0.2	3.2
ENSMUSG00000031314	Taf1	X	0.586714	0.413286	10516.8	7408.16	0.619011	0.380989	8343.03	5134.97	0.556409	0.443591	9677.06	7714.94	0.595294	0.404706	11649.9	7920.09	0.612885	0.387115	10741.4	6784.58	0.642388	0.357612	10542.9	5869.13	0.639785	0.360215	10418.3	5865.74	0.612624	0.387376	9940.43	6285.57	0.658831	0.341169	10231	5298.01	0.584943	0.415057	8400.96	5961.04	0.646254	0.353746	7841.64	4292.36	0.64527	0.35473	8532.41
ENSMUSG00000034160	Ogt	X	0.530405	0.469595	12566.9	11126.1	0.512821	0.487179	9688.21	9203.79	0.517174	0.482826	11479.2	10716.8	0.523155	0.476845	14280.5	13016.5	0.673201	0.326799	15919.2	7727.81	0.656096	0.343904	14609.3	7657.71	0.665132	0.334868	13640.5	6867.48	0.643646	0.356354	14949.3	8276.67	0.632355	0.367645	8008.15	4655.85	0.605802	0.394198	7238.13	4709.87	0.632785	0.367215	7856.66	4559.34	0.625544	0.374456	7848.08
ENSMUSG00000082729	Gm14845	X	0	1	0	27	0	1	0	11	0	1	0	12	0	1	0	21	0	1	0	22	0	1	0	13	0	1	0	26	0	1	0	21	0	1	0	23	0	1	0	23	0	1	0	12	0	1	0
ENSMUSG00000084197	Gm9089	X	0	0	0	0	0	0	0	0	0	0	0	0	0	0	0	0	0	0	0	0	0	0	0	0	0	0	0	0	0	0	0	0	0	0	0	0	0	0	0	0	0	0	0	0	0	0	0
ENSMUSG00000050232	Cxcr3	X	0	0	0	0	1	0	1	0	0	0	0	0	0	0	0	0	0	0	0	0	0	0	0	0	0	0	0	0	0	0	0	0	0	0	0	0	0	0	0	0	0	0	0	0	0	0	0
ENSMUSG00000084284	Tpt1-ps6	X	0	1	0	112	0	1	0	111	0	1	0	89	0	1	0	104	0	1	0	85	0	1	0	84	0.0123457	0.987654	1.4321	114.568	0	1	0	93	0	1	0	132	0	1	0	111	0	1	0	104	0	1	0
ENSMUSG00000082541	Gm9095	X	0	0	0	0	0	0	0	0	0	0	0	0	0	0	0	0	0	0	0	0	0	0	0	0	0	0	0	0	0	0	0	0	0	0	0	0	0	0	0	0	0	0	0	0	0	0	0
ENSMUSG00000045010	Gm4779	X	0.487013	0.512987	147.565	155.435	0.431034	0.568966	114.224	150.776	0.555556	0.444444	133.889	107.111	0.517986	0.482014	153.324	142.676	1	0	25	0	1	0	40	0	1	0	33	0	1	0	49	0	0.87	0.13	144.42	21.58	0.833333	0.166667	92.5	18.5	0.897436	0.102564	119.359	13.641	1	0	110
ENSMUSG00000046774	8030474K03Rik	X	0.687042	0.312958	375.812	171.188	0.63125	0.36875	258.181	150.819	0.670968	0.329032	299.252	146.748	0.665012	0.334988	375.732	189.268	0.977778	0.0222222	66.4889	1.5111	1	0	56	0	0.985075	0.0149254	70.9254	1.0746	0.971014	0.0289855	87.3913	2.6087	0.984	0.016	204.672	3.328	0.930233	0.0697674	147.907	11.093	0.960265	0.0397351	203.576	8.4238	0.98913	0.0108696	145.402
ENSMUSG00000081230	Gm9097	X	0	0	0	0	0	0	0	0	0	0	0	0	0	0	0	0	0	0	0	0	0	0	0	0	0	0	0	0	0	0	0	0	0	0	0	0	0	0	0	0	0	0	0	0	0	0	0
ENSMUSG00000082284	H3f3a-ps1	X	0	0	0	0	1	0	31	0	1	0	57	0	0	1	0	46	0	1	0	69	0.5	0.5	39	39	0	1	0	40	0.166667	0.833333	9.6667	48.3333	0.25	0.75	30.25	90.75	0	1	0	84	0.2	0.8	17.6	70.4	0	1	0
ENSMUSG00000083133	Gm14844	X	0	0	0	0	0	0	0	0	0	0	0	0	0	0	0	0	0	0	0	0	0	0	0	0	0	0	0	0	0	0	0	0	0	0	0	0	0	0	0	0	0	0	0	0	0	0	0
ENSMUSG00000079481	Nhsl2	X	0.76	0.24	114.76	36.24	0.833333	0.166667	60.8333	12.1667	0.642857	0.357143	55.9286	31.0714	0.6875	0.3125	56.375	25.625	0.979592	0.0204082	106.775	2.2245	1	0	88	0	1	0	69	0	1	0	50	0	0.928571	0.0714286	378.857	29.1429	0.981595	0.0184049	320.982	6.0184	0.930693	0.0693069	200.099	14.901	0.950355	0.0496454	243.291
ENSMUSG00000087712	U6	X	0	0	0	0	0	0	0	0	0	0	0	0	0	0	0	0	0	0	0	0	0	0	0	0	0	0	0	0	0	0	0	0	0	0	0	0	0	0	0	0	0	0	0	0	0	0	0
ENSMUSG00000049191	Rgag4	X	1	0	5	0	0	0	0	0	0	0	0	0	0	1	0	2	1	0	13	0	1	0	11	0	1	0	9	0	1	0	4	0	1	0	12	0	1	0	10	0	1	0	10	0	1	0	9
ENSMUSG00000087208	Gm5125	X	0	0	0	0	0	0	0	0	1	0	1	0	0	0	0	0	0	0	0	0	0	0	0	0	0	0	0	0	0	0	0	0	0	0	0	0	0	0	0	0	0	0	0	0	0	0	0
ENSMUSG00000079480	Pin4	X	0.565217	0.434783	670.348	515.652	0.375	0.625	277.125	461.875	0.62963	0.37037	637.815	375.185	0.565217	0.434783	574.826	442.174	0.315789	0.684211	337.579	731.421	0.384615	0.615385	339.615	543.385	0.428571	0.571429	378.429	504.571	0.172414	0.827586	140.69	675.31	0.454545	0.545455	811.364	973.636	0.3125	0.6875	382.812	842.188	0.645161	0.354839	829.032	455.968	0.5	0.5	664.5
ENSMUSG00000081969	Gm16471	X	0	0	0	0	0	0	0	0	0	0	0	0	1	0	2	0	0	0	0	0	0	0	0	0	0	0	0	0	0	0	0	0	0	0	0	0	0	0	0	0	0	0	0	0	0.5	0.5	2.5
ENSMUSG00000051220	Ercc6l	X	0.50647	0.49353	3322.95	3238.05	0.492041	0.507959	2259.45	2332.55	0.529412	0.470588	3256.94	2895.06	0.493174	0.506826	3573.04	3671.96	0.645027	0.354973	3350.92	1844.08	0.638941	0.361059	3077.78	1739.22	0.662177	0.337823	3019.53	1540.47	0.611083	0.388917	3135.47	1995.53	0.735635	0.264365	4437.35	1594.65	0.719842	0.280158	3720.15	1447.85	0.745	0.255	3541.73	1212.27	0.7145	0.2855	3836.86
ENSMUSG00000084142	Gm9103	X	0.25	0.75	0.75	2.25	0.5	0.5	1	1	0.333333	0.666667	1.3333	2.6667	0.285714	0.714286	1.4286	3.5714	1	0	1	0	1	0	2	0	1	0	3	0	0	0	0	0	1	0	5	0	0.166667	0.833333	0.8333	4.1667	0.333333	0.666667	1.6667	3.3333	0.5	0.5	3
ENSMUSG00000031320	Rps4x	X	0.522923	0.477077	72663.9	66293.1	0.519462	0.480538	49442.4	45737.6	0.520312	0.479688	66223.7	61053.3	0.526911	0.473089	64584.6	57987.4	0.660463	0.339537	77578.7	39882.3	0.632667	0.367333	66564.2	38647.8	0.646588	0.353412	65296.9	35690.1	0.617355	0.382645	62425.1	38691.9	0.626651	0.373349	67472.2	40198.8	0.610104	0.389896	57057.5	36463.5	0.621228	0.378772	50879.8	31022.2	0.628118	0.371882	56118.5
ENSMUSG00000081263	Gm14859	X	0	0	0	0	0	0	0	0	0	0	0	0	0	0	0	0	0	0	0	0	0	0	0	0	0	0	0	0	0	0	0	0	1	0	14	0	0	0	0	0	0	0	0	0	0	0	0
ENSMUSG00000051159	Cited1	X	0	0	0	0	0	0	0	0	1	0	4	0	1	0	3	0	1	0	3	0	0	0	0	0	1	0	2	0	1	0	1	0	1	0	22	0	0.941176	0.0588235	16.9412	1.0588	0.954545	0.0454545	30.5455	1.4545	0.888889	0.111111	11.5556
ENSMUSG00000085568	Gm14858	X	0	0	0	0	0	0	0	0	0	0	0	0	0	0	0	0	0	0	0	0	0	0	0	0	0	0	0	0	0	0	0	0	0	0	0	0	0	0	0	0	0	0	0	0	0	0	0
ENSMUSG00000093428	AL954850.1	X	0	0	0	0	0	0	0	0	0	0	0	0	0	0	0	0	0	0	0	0	0	0	0	0	0	0	0	0	0	0	0	0	0	0	0	0	0	0	0	0	0	0	0	0	0	0	0
ENSMUSG00000067567	Hdac8	X	0.666667	0.333333	149.333	74.6667	0.8125	0.1875	125.125	28.875	0.142857	0.857143	23.1429	138.857	0.7	0.3	165.9	71.1	1	0	92	0	1	0	85	0	1	0	98	0	1	0	116	0	0.860465	0.139535	382.907	62.093	0.979592	0.0204082	341.878	7.1224	0.85	0.15	266.9	47.1	0.96875	0.03125	360.375
ENSMUSG00000034055	Phka1	X	0.840364	0.159636	1563.92	297.083	0.838156	0.161844	1025.07	197.935	0.886964	0.113036	1505.18	191.823	0.853152	0.146848	1609.9	277.102	0.999006	0.000994036	1503.5	1.496	0.994325	0.00567537	1181.26	6.7423	1	0	1528	0	0.998914	0.00108578	1251.64	1.3605	0.955056	0.0449438	950.281	44.7191	0.932299	0.067701	992.898	72.1016	0.963351	0.0366492	744.67	28.3298	0.968011	0.0319889	953.491
ENSMUSG00000080899	Gm9109	X	0	0	0	0	0	0	0	0	0	0	0	0	0	0	0	0	0	0	0	0	0	0	0	0	1	0	1	0	0	0	0	0	0.5	0.5	1	1	0	0	0	0	0	0	0	0	0	0	0
ENSMUSG00000083414	Gm14840	X	0	0	0	0	0	0	0	0	0	0	0	0	0	0	0	0	0	0	0	0	0	0	0	0	0	0	0	0	0	0	0	0	0	0	0	0	0	0	0	0	0	0	0	0	1	0	2
ENSMUSG00000081443	Gm3880	X	0.961538	0.0384615	19.2308	0.7692	0.969697	0.030303	24.2424	0.7576	1	0	27	0	1	0	35	0	1	0	9	0	1	0	5	0	1	0	5	0	1	0	7	0	1	0	17	0	1	0	13	0	1	0	21	0	1	0	9
ENSMUSG00000079479	Gm9112	X	0.881988	0.118012	209.031	27.9689	0.90566	0.0943396	148.528	15.4717	0.91863	0.0813704	285.694	25.3062	0.939086	0.0609137	236.65	15.3503	1	0	138	0	1	0	145	0	1	0	150	0	0.995885	0.00411523	174.28	0.7202	1	0	2	0	0.5	0.5	1.5	1.5	0	0	0	0	0.8	0.2	4
ENSMUSG00000073027	Dmrtc1b	X	0.917526	0.0824742	90.8351	8.1649	0.945205	0.0547945	71.8356	4.1644	0.949686	0.0503145	151	8	0.944954	0.0550459	119.064	6.9358	1	0	60	0	1	0	56	0	1	0	49	0	1	0	81	0	1	0	3	0	0	0	0	0	1	0	7	0	1	0	2
ENSMUSG00000080845	Gm9115	X	1	0	105	0	1	0	68	0	1	0	73	0	1	0	101	0	1	0	46	0	1	0	54	0	0	0	0	0	1	0	54	0	1	0	225	0	1	0	154	0	1	0	165	0	1	0	132
ENSMUSG00000081716	Gm14839	X	0	0	0	0	0	0	0	0	0	0	0	0	0	0	0	0	0	0	0	0	0	0	0	0	0	0	0	0	0	0	0	0	0	0	0	0	0	0	0	0	0	0	0	0	0	0	0
ENSMUSG00000081108	Gm4234	X	0	0	0	0	0	0	0	0	0	0	0	0	0	0	0	0	0	0	0	0	0	0	0	0	0	0	0	0	0	0	0	0	0	0	0	0	0	0	0	0	0	0	0	0	0	0	0
ENSMUSG00000083680	Gm9119	X	0	0	0	0	0	0	0	0	0	0	0	0	0	0	0	0	0	0	0	0	0	0	0	0	0	0	0	0	0	0	0	0	0	0	0	0	0	0	0	0	0	0	0	0	0	0	0
ENSMUSG00000082191	Gm5166	X	0	0	0	0	0	0	0	0	0	0	0	0	0	0	0	0	0	0	0	0	0	0	0	0	0	0	0	0	0	0	0	0	0	0	0	0	0	0	0	0	0	0	0	0	0	0	0
ENSMUSG00000094656	5S_rRNA	X	0	0	0	0	0	0	0	0	0	0	0	0	0	0	0	0	0	0	0	0	0	0	0	0	0	0	0	0	0	0	0	0	0	0	0	0	0	0	0	0	0	0	0	0	0	0	0
ENSMUSG00000067562	Dmrtc1c1	X	0	0	0	0	0	0	0	0	0	0	0	0	0	0	0	0	0	0	0	0	0	0	0	0	0	0	0	0	0	0	0	0	0	0	0	0	0	0	0	0	0	0	0	0	0	0	0
ENSMUSG00000082783	Gm9126	X	0	0	0	0	0	0	0	0	1	0	0	0	0.5	0.5	0	0	0	0	0	0	0	0	0	0	1	0	0	0	0	0	0	0	0	0	0	0	0	0	0	0	0	0	0	0	0	0	0
ENSMUSG00000081240	Gm16511	X	0	0	0	0	0	0	0	0	0	0	0	0	0	0	0	0	0	0	0	0	0	0	0	0	0	0	0	0	0	0	0	0	1	0	1	0	0	0	0	0	0	0	0	0	0	0	0
ENSMUSG00000095072	5S_rRNA	X	0	0	0	0	0	0	0	0	0	0	0	0	0	0	0	0	0	0	0	0	0	0	0	0	0	0	0	0	0	0	0	0	0	0	0	0	0	0	0	0	0	0	0	0	0	0	0
ENSMUSG00000067561	Dmrtc1c2	X	0	0	0	0	0	0	0	0	0	0	0	0	0	0	0	0	0	0	0	0	0	0	0	0	0	0	0	0	0	0	0	0	0	0	0	0	0	0	0	0	0	0	0	0	0	0	0
ENSMUSG00000088052	5S_rRNA	X	0	0	0	0	0	0	0	0	0	0	0	0	0	0	0	0	0	0	0	0	0	0	0	0	0	0	0	0	0	0	0	0	0	0	0	0	0	0	0	0	0	0	0	0	0	0	0
ENSMUSG00000032894	1700031F05Rik	X	0	0	0	0	0	0	0	0	0	0	0	0	0	0	0	0	0	0	0	0	0	0	0	0	0	0	0	0	0	0	0	0	0	0	0	0	0	0	0	0	0	0	0	0	0	0	0
ENSMUSG00000084397	Gm9133	X	0	0	0	0	0	0	0	0	0	0	0	0	0	0	0	0	0	0	0	0	0	0	0	0	0	0	0	0	0	0	0	0	0	0	0	0	0	0	0	0	0	0	0	0	0	0	0
ENSMUSG00000031323	Dmrtc1a	X	0	0	0	0	0	0	0	0	0	0	0	0	0	0	0	0	0	0	0	0	0	0	0	0	0	0	0	0	0	0	0	0	0	0	0	0	0	0	0	0	0	0	0	0	0	1	0
ENSMUSG00000079476	1700011M02Rik	X	1	0	1	0	0	0	0	0	0	0	0	0	0	0	0	0	1	0	5	0	1	0	3	0	0	0	0	0	1	0	2	0	0	0	0	0	0	0	0	0	0	0	0	0	0	0	0
ENSMUSG00000081986	Gm14841	X	0	0	0	0	0	0	0	0	0	0	0	0	0	0	0	0	0	0	0	0	0	0	0	0	0	0	0	0	0	0	0	0	0	0	0	0	0	0	0	0	0	0	0	0	0	0	0
ENSMUSG00000083775	Gm14837	X	0	0	0	0	0	0	0	0	0	0	0	0	0	0	0	0	0	0	0	0	0	0	0	0	0	0	0	0	0	0	0	0	0	0	0	0	0	0	0	0	0	0	0	0	0	0	0
ENSMUSG00000081779	Gm5126	X	0	0	0	0	0	0	0	0	0	0	0	0	0	0	0	0	0	0	0	0	0	0	0	0	0	0	0	0	0	0	0	0	0	0	0	0	0	0	0	0	0	0	0	0	0	0	0
ENSMUSG00000084842	Pabpc1l2b-ps	X	0	0	0	0	0	0	0	0	0	0	0	0	0	0	0	0	0	0	0	0	0	0	0	0	0	0	0	0	0	0	0	0	0	0	0	0	0	0	0	0	0	0	0	0	0	0	0
ENSMUSG00000080774	Gm9143	X	1	0	31	0	1	0	27	0	1	0	34	0	1	0	33	0	1	0	33	0	1	0	25	0	1	0	32	0	1	0	22	0	1	0	41	0	1	0	22	0	1	0	28	0	1	0	22
ENSMUSG00000086524	Pabpc1l2a-ps	X	0	0	0	0	0	0	0	0	0	0	0	0	0	0	0	0	0	0	0	0	0	0	0	0	0	0	0	0	0	0	0	0	0	0	0	0	0	0	0	0	0	0	0	0	0	0	0
ENSMUSG00000084341	Gm3928	X	0	0	0	0	0	0	0	0	0	0	0	0	0	0	0	0	0	0	0	0	0	0	0	0	0	0	0	0	0	0	0	0	0	0	0	0	0	0	0	0	0	0	0	0	0	0	0
ENSMUSG00000081567	Gm14838	X	0	0	0	0	0	0	0	0	0	0	0	0	0	0	0	0	0	0	0	0	0	0	0	0	0	0	0	0	0	0	0	0	0	0	0	0	0	0	0	0	0	0	0	0	0	0	0
ENSMUSG00000048949	Gm6206	X	0	1	0	178	0	1	0	105	0	1	0	129	0	1	0	163	0	1	0	196	0	1	0	142	0	1	0	157	0	1	0	152	0	1	0	264	0	1	0	217	0	1	0	235	0	1	0
ENSMUSG00000031325	4930519F16Rik	X	0.697987	0.302013	288.966	125.034	0.761084	0.238916	385.87	121.13	0.730159	0.269841	214.667	79.3333	0.771654	0.228346	540.929	160.071	0.91358	0.0864198	125.16	11.8395	1	0	131	0	0.989691	0.0103093	143.505	1.4948	0.992	0.008	130.944	1.056	0.663934	0.336066	114.861	58.1393	0.689655	0.310345	77.931	35.069	0.9375	0.0625	59.0625	3.9375	0.421053	0.578947	16
ENSMUSG00000082229	Nap1l2	X	0.916667	0.0833333	92.5833	8.4167	0.948276	0.0517241	148.879	8.1207	0.8	0.2	66.4	16.6	0.904762	0.0952381	213.524	22.4762	1	0	34	0	1	0	49	0	1	0	43	0	1	0	48	0	0.883721	0.116279	134.326	17.6744	1	0	152	0	0.895522	0.104478	128.06	14.9403	0.985075	0.0149254	154.657
ENSMUSG00000083763	Gm9050	X	0	0	0	0	0	0	0	0	0	0	0	0	0	0	0	0	0	0	0	0	0	0	0	0	0	0	0	0	0	0	0	0	0	0	0	0	0	0	0	0	0	0	0	0	0	0	0
ENSMUSG00000080886	Gm14847	X	0	0	0	0	0	0	0	0	0	0	0	0	0	0	0	0	0	0	0	0	0	0	0	0	0	0	0	0	0	0	0	0	0	0	0	0	0	0	0	0	0	0	0	0	0	0	0
ENSMUSG00000083805	Gm14848	X	0.611111	0.388889	20.7778	13.2222	0.555556	0.444444	32.2222	25.7778	0.538462	0.461538	17.7692	15.2308	0.7	0.3	51.8	22.2	1	0	12	0	1	0	16	0	1	0	13	0	1	0	17	0	0.642857	0.357143	15.4286	8.5714	1	0	17	0	1	0	5	0	0	0	0
ENSMUSG00000083711	Gm3931	X	0	0	0	0	0	0	0	0	0	0	0	0	1	0	1	0	0	0	0	0	0	0	0	0	0	0	0	0	0	1	0	1	0	0	0	0	0	0	0	0	0	0	0	0	0	0	0
ENSMUSG00000031326	Cdx4	X	0	0	0	0	0	0	0	0	0	0	0	0	0	1	0	2	0	0	0	0	0	0	0	0	0	0	0	0	0	0	0	0	0.0909091	0.909091	0.9091	9.0909	1	0	4	0	1	0	7	0	0	0	0
ENSMUSG00000081280	Gm9516	X	0	0	0	0	0	0	0	0	0	0	0	0	0	0	0	0	0	0	0	0	0	0	0	0	0	0	0	0	0	0	0	0	0	0	0	0	0	0	0	0	0	0	0	0	0	0	0
ENSMUSG00000031327	Chic1	X	0.476829	0.523171	491.611	539.389	0.554987	0.445013	536.673	430.327	0.665116	0.334884	484.87	244.13	0.675025	0.324975	840.406	404.594	0.992141	0.00785855	603.222	4.778	0.998066	0.00193424	608.82	1.1799	1	0	497	0	0.991285	0.0087146	583.867	5.1329	0.727615	0.272385	979.37	366.63	0.748837	0.251163	986.219	330.781	0.820628	0.179372	1127.54	246.457	0.82131	0.17869	913.296
ENSMUSG00000031329	Tsx	X	0.333333	0.666667	4.6667	9.3333	0	1	0	5	0.272727	0.727273	3	8	0.307692	0.692308	2.4615	5.5385	1	0	3	0	1	0	3	0	1	0	1	0	1	0	3	0	0.75	0.25	35.25	11.75	0.882353	0.117647	24.7059	3.2941	0.72973	0.27027	19.7027	7.2973	0.787879	0.212121	16.5455
ENSMUSG00000085715	Tsix	X	0.843137	0.156863	204.882	38.1176	0.859155	0.140845	144.338	23.662	0.804348	0.195652	94.913	23.087	0.892857	0.107143	166.964	20.0357	1	0	127	0	0.978723	0.0212766	77.3191	1.6809	1	0	99	0	1	0	61	0	0.947955	0.0520446	456.914	25.0855	0.95625	0.04375	348.075	15.925	0.944444	0.0555556	291.833	17.1667	0.921986	0.0780142	258.156
ENSMUSG00000086503	Xist	X	0.0430108	0.956989	37.5054	834.495	0.113178	0.886822	78.8853	618.115	0.0384615	0.961538	15.5	387.5	0.0860806	0.913919	59.7399	634.26	0.00168161	0.998318	13.1216	7789.88	0.00698455	0.993015	53.9627	7672.04	0.0014564	0.998544	8.5826	5884.42	0.00302013	0.99698	18.8517	6223.15	0.0289584	0.971042	789.725	26481.3	0.0119395	0.988061	331.536	27436.5	0.0424688	0.957531	1131.11	25502.9	0.0137389	0.986261	305.581
ENSMUSG00000083502	Gm14861	X	1	0	1	0	1	0	1	0	1	0	2	0	1	0	7	0	1	0	5	0	1	0	10	0	1	0	8	0	1	0	3	0	1	0	13	0	1	0	13	0	1	0	22	0	1	0	24
ENSMUSG00000082746	Gm9153	X	1	0	14	0	1	0	11	0	1	0	17	0	1	0	12	0	1	0	12	0	1	0	7	0	0	0	0	0	1	0	13	0	1	0	43	0	1	0	26	0	1	0	29	0	1	0	34
ENSMUSG00000082383	Gm9670	X	0.5	0.5	1	1	1	0	1	0	0.5	0.5	2	2	0	1	0	2	1	0	4	0	1	0	5	0	1	0	4	0	1	0	3	0	0.6875	0.3125	6.875	3.125	1	0	6	0	0.5	0.5	4.5	4.5	0	1	0
ENSMUSG00000082812	Gm14860	X	0	0	0	0	0	0	0	0	0	0	0	0	0.5	0.5	1	1	0	0	0	0	1	0	4	0	1	0	3	0	1	0	1	0	1	0	2	0	1	0	5	0	1	0	2	0	0.5	0.5	1
ENSMUSG00000043661	Gm9785	X	1	0	10	0	1	0	4	0	1	0	10	0	0.923077	0.0769231	12.9231	1.0769	1	0	5	0	1	0	9	0	1	0	10	0	1	0	10	0	1	0	18	0	1	0	21	0	1	0	15	0	1	0	11
ENSMUSG00000081004	Gm9157	X	0	0	0	0	0	0	0	0	0	0	0	0	0	0	0	0	0.75	0.25	3.75	1.25	1	0	6	0	1	0	6	0	1	0	2	0	0.75	0.25	7.5	2.5	0.777778	0.222222	7	2	0.5	0.5	2.5	2.5	0	1	0
ENSMUSG00000086370	B230206F22Rik	X	0.723077	0.276923	336.954	129.046	0.686508	0.313492	210.071	95.9286	0.691932	0.308068	353.577	157.423	0.68956	0.31044	285.478	128.522	0.852632	0.147368	1379.56	238.442	0.864392	0.135608	1166.06	182.935	0.831705	0.168295	1202.65	243.354	0.833333	0.166667	1052.5	210.5	0.663596	0.336404	1635.77	829.235	0.676112	0.323888	1740.99	834.013	0.664926	0.335074	1478.13	744.869	0.671442	0.328558	1509.4
ENSMUSG00000065509	Mir421	X	0	0	0	0	0	0	0	0	0	0	0	0	0	0	0	0	1	0	6	0	1	0	16	0	0.5	0.5	6	6	0	0	0	0	1	0	17	0	0	0	0	0	0	0	0	0	0	0	0
ENSMUSG00000076269	Mir374	X	1	0	8	0	0.5	0.5	2.5	2.5	0.857143	0.142857	8.5714	1.4286	1	0	10	0	0.8	0.2	16	4	0.571429	0.428571	13.1429	9.8571	0.888889	0.111111	11.5556	1.4444	0.928571	0.0714286	14.8571	1.1429	0.6	0.4	9.6	6.4	0.818182	0.181818	10.6364	2.3636	0.428571	0.571429	7.7143	10.2857	0.833333	0.166667	7.5
ENSMUSG00000080796	Gm9159	X	0	0	0	0	0	0	0	0	0	0	0	0	0	0	0	0	0	0	0	0	0	0	0	0	0	0	0	0	0	0	0	0	0	0	0	0	0	0	0	0	0	0	0	0	0	0	0
ENSMUSG00000031330	Zcchc13	X	0	0	0	0	0	0	0	0	1	0	1	0	0	1	0	1	0	0	0	0	0	0	0	0	1	0	3	0	0	0	0	0	0	1	0	13	0	1	0	9	0	1	0	6	0	1	0
ENSMUSG00000083263	Gm14874	X	0	0	0	0	0	0	0	0	0	0	0	0	1	0	1	0	0	0	0	0	0	0	0	0	0	0	0	0	0	0	0	0	0	0	0	0	0	0	0	0	0	0	0	0	0	0	0
ENSMUSG00000083213	Gm14875	X	0	0	0	0	0	0	0	0	0	0	0	0	0	0	0	0	1	0	2	0	0	0	0	0	1	0	1	0	0	0	0	0	0.25	0.75	0.75	2.25	0.833333	0.166667	3.3333	0.6667	0.714286	0.285714	4.2857	1.7143	1	0	1
ENSMUSG00000081414	Gm3943	X	0	0	0	0	0	0	0	0	0	0	0	0	0	0	0	0	0	0	0	0	0	0	0	0	1	0	1	0	0	0	0	0	0.777778	0.222222	5.4444	1.5556	0.933333	0.0666667	9.3333	0.6667	0	0	0	0	0.625	0.375	3.125
ENSMUSG00000033965	Slc16a2	X	1	0	4	0	0	0	0	0	1	0	3	0	0	0	0	0	1	0	9	0	1	0	8	0	1	0	10	0	1	0	8	0	1	0	351	0	0.995885	0.00411523	359.514	1.4856	1	0	293	0	0.988679	0.0113208	359.879
ENSMUSG00000083019	Gm6222	X	1	0	2	0	1	0	10	0	1	0	5	0	1	0	8	0	1	0	3	0	1	0	3	0	1	0	3	0	0.75	0.25	3	1	1	0	8	0	1	0	9	0	1	0	4	0	1	0	2
ENSMUSG00000083605	Gm14893	X	0	0	0	0	0	0	0	0	0	0	0	0	0	0	0	0	0	0	0	0	0	0	0	0	0	0	0	0	0	0	0	0	1	0	2	0	1	0	1	0	0	0	0	0	0	0	0
ENSMUSG00000082322	Gm9164	X	0	0	0	0	0	0	0	0	0	0	0	0	1	0	1	0	0	0	0	0	0	0	0	0	0	0	0	0	0	0	0	0	0	0	0	0	0	0	0	0	0	0	0	0	0	0	0
ENSMUSG00000081689	Gm9166	X	1	0	1	0	0	0	0	0	0	0	0	0	0	0	0	0	0	0	0	0	0	0	0	0	0	0	0	0	0	0	0	0	0	1	0	2	0	0	0	0	0	0	0	0	0	0	0
ENSMUSG00000056537	Rlim	X	0.551185	0.448815	11525.3	9384.72	0.548743	0.451257	9190.34	7557.66	0.557353	0.442647	10055.8	7986.24	0.550896	0.449104	14239	11608	0.84967	0.15033	15145.4	2679.64	0.812354	0.187646	13930.3	3217.75	0.8197	0.1803	14011.1	3081.86	0.785542	0.214458	14475.2	3951.81	0.952346	0.0476543	27225.7	1362.34	0.959921	0.0400795	27556.4	1150.56	0.965668	0.0343322	25944.6	922.403	0.970281	0.0297194	30462
ENSMUSG00000080825	Gm14892	X	0	0	0	0	0	0	0	0	0	0	0	0	0	0	0	0	0	0	0	0	0	0	0	0	0	0	0	0	0	0	0	0	0	0	0	0	0	0	0	0	0	0	0	0	0	0	0
ENSMUSG00000064876	U6	X	0	0	0	0	0	0	0	0	0	0	0	0	0	0	0	0	0	0	0	0	0	0	0	0	0	0	0	0	0	0	0	0	0	0	0	0	0	0	0	0	0	0	0	0	0	0	0
ENSMUSG00000077199	SNORA17	X	0	0	0	0	0	0	0	0	0	0	0	0	0	0	0	0	0	0	0	0	0	0	0	0	0	0	0	0	0	0	0	0	0	0	0	0	0	0	0	0	0	0	0	0	0	0	0
ENSMUSG00000088036	AL671963.1	X	0	0	0	0	0	0	0	0	0	0	0	0	0	0	0	0	0	0	0	0	0	0	0	0	0	0	0	0	0	0	0	0	0	0	0	0	0	0	0	0	0	0	0	0	0	0	0
ENSMUSG00000046449	C77370	X	0.625567	0.374433	1575.8	943.198	0.643885	0.356115	1246.56	689.439	0.757637	0.242363	811.43	259.57	0.744371	0.255629	1431.43	491.575	1	0	159	0	0.982759	0.0172414	149.379	2.6207	0.986667	0.0133333	169.707	2.2933	0.9875	0.0125	201.45	2.55	0.806633	0.193367	2788.53	668.469	0.805195	0.194805	2152.29	520.714	0.813576	0.186424	1827.29	418.709	0.859296	0.140704	1545.02
ENSMUSG00000076286	Mir672	X	0	1	0	2	0	0	0	0	0	0	0	0	1	0	1	0	0	0	0	0	0	0	0	0	0	0	0	0	0	0	0	0	1	0	1	0	0	0	0	0	1	0	4	0	0	0	0
ENSMUSG00000031333	Abcb7	X	0.603461	0.396539	3078.86	2023.14	0.562125	0.437875	2513.26	1957.74	0.651464	0.348536	2841.69	1520.31	0.601178	0.398822	3671.39	2435.61	0.963563	0.0364372	3067.02	115.98	0.951917	0.0480832	2806.25	141.749	0.967089	0.0329114	2850.98	97.0228	0.928611	0.0713887	3084.85	237.153	0.779014	0.220986	2991.41	848.588	0.785181	0.214819	2744.21	750.792	0.79606	0.20394	2565.7	657.298	0.846349	0.153651	3062.09
ENSMUSG00000083327	Vcp-rs	X	1	0	1112	0	0	0	0	0	0	0	0	0	0	0	0	0	0	0	0	0	0	0	0	0	0	0	0	0	0	0	0	0	0	0	0	0	0	0	0	0	0	0	0	0	1	0	1190
ENSMUSG00000082996	Gm6238	X	1	0	16	0	0.5	0.5	14	14	1	0	13	0	0.357143	0.642857	8.5714	15.4286	1	0	17	0	0.555556	0.444444	7.7778	6.2222	1	0	22	0	1	0	4	0	1	0	5	0	0.8	0.2	8.8	2.2	0.833333	0.166667	8.3333	1.6667	1	0	5
ENSMUSG00000073016	Uprt	X	0.833333	0.166667	138.333	27.6667	0.822222	0.177778	87.9778	19.0222	0.973684	0.0263158	104.184	2.8158	0.904762	0.0952381	160.143	16.8571	1	0	127	0	1	0	89	0	1	0	84	0	1	0	78	0	1	0	219	0	0.995146	0.00485437	245.801	1.199	0.984127	0.015873	207.651	3.3492	1	0	234
ENSMUSG00000033906	Zdhhc15	X	0.813333	0.186667	245.627	56.3733	0.755102	0.244898	163.857	53.1429	0.931624	0.0683761	213.342	15.6581	0.823529	0.176471	186.941	40.0588	1	0	424	0	1	0	333	0	1	0	332	0	1	0	283	0	0.885599	0.114401	1005.15	129.845	0.902778	0.0972222	813.403	87.5972	0.937833	0.062167	926.579	61.421	0.922734	0.077266	1074.06
ENSMUSG00000089171	SNORA17	X	0	0	0	0	0	0	0	0	0	0	0	0	0	0	0	0	0	0	0	0	0	0	0	0	0	0	0	0	0	0	0	0	0	0	0	0	0	0	0	0	0	0	0	0	0	0	0
ENSMUSG00000083049	Gm14822	X	0	0	0	0	0	0	0	0	0	0	0	0	0	0	0	0	0	0	0	0	0	0	0	0	0	0	0	0	0	0	0	0	0	0	0	0	0	0	0	0	0	0	0	0	0	0	0
ENSMUSG00000031224	Magee2	X	0.5	0.5	2.5	2.5	0.333333	0.666667	2.3333	4.6667	1	0	7	0	0	1	0	9	1	0	5	0	1	0	5	0	1	0	5	0	0	0	0	0	0.6	0.4	14.4	9.6	0.939394	0.0606061	25.3636	1.6364	0.903226	0.0967742	26.1935	2.8065	1	0	34
ENSMUSG00000081703	Gm6285	X	0	1	0	53	0	0	0	0	0	0	0	0	0	1	0	43	0	0	0	0	0	0	0	0	0	0	0	0	0	1	0	41	0	1	0	57	0	1	0	32	0	1	0	34	0	0	0
ENSMUSG00000088960	U6	X	0	0	0	0	0	0	0	0	0	0	0	0	0	1	0	1	0	0	0	0	0	0	0	0	0	0	0	0	0	0	0	0	0	0	0	0	0	0	0	0	0.333333	0.666667	1	2	0	0	0
ENSMUSG00000082600	Gm9673	X	0	0	0	0	1	0	4	0	1	0	2	0	1	0	3	0	1	0	2	0	1	0	2	0	0	0	0	0	1	0	1	0	1	0	3	0	1	0	1	0	1	0	3	0	0	0	0
ENSMUSG00000087174	5530601H04Rik	X	0.519008	0.480992	413.131	382.869	0.520221	0.479779	332.421	306.579	0.512676	0.487324	383.994	365.006	0.553974	0.446026	547.88	441.12	0.620915	0.379085	661.274	403.726	0.583333	0.416667	569.917	407.083	0.647768	0.352232	595.947	324.053	0.566204	0.433796	488.634	374.366	0.628253	0.371747	554.119	327.881	0.602118	0.397882	461.825	305.175	0.664345	0.335655	522.84	264.16	0.633851	0.366149	463.979
ENSMUSG00000031226	2610029G23Rik	X	0.484848	0.515152	1931.64	2052.36	0.464824	0.535176	1403.3	1615.7	0.467527	0.532473	1865.43	2124.57	0.49013	0.50987	2038.45	2120.55	0.593287	0.406713	2236.1	1532.9	0.553211	0.446789	1846.07	1490.93	0.59818	0.40182	1902.81	1278.19	0.52908	0.47092	1818.98	1619.02	0.543345	0.456655	3766.47	3165.53	0.548484	0.451516	3138.97	2584.03	0.533293	0.466707	2902.18	2539.82	0.539145	0.460855	3005.74
ENSMUSG00000031227	Magee1	X	0.609756	0.390244	53.6585	34.3415	0.621622	0.378378	35.4324	21.5676	0.74359	0.25641	46.1026	15.8974	0.395349	0.604651	27.2791	41.7209	0.705882	0.294118	25.4118	10.5882	0.708333	0.291667	24.0833	9.9167	0.9	0.1	25.2	2.8	0.833333	0.166667	19.1667	3.8333	0.914286	0.0857143	96.9143	9.0857	0.8	0.2	88	22	0.810345	0.189655	111.828	26.1724	0.975904	0.0240964	149.313
ENSMUSG00000082245	Gm6292	X	0	0	0	0	0.25	0.75	10.75	32.25	0	0	0	0	0	0	0	0	0	0	0	0	0	0	0	0	0	1	0	45	0	1	0	30	0.5	0.5	23.5	23.5	0	1	0	27	0	0	0	0	0.5	0.5	12.5
ENSMUSG00000083889	E530001F21Rik	X	0	0	0	0	0	0	0	0	0	0	0	0	0	0	0	0	0	0	0	0	0	0	0	0	0	0	0	0	0	0	0	0	0	0	0	0	0	0	0	0	0	0	0	0	0	0	0
ENSMUSG00000085791	Rpl30-ps9	X	1	0	69	0	0	0	0	0	0	0	0	0	0	0	0	0	0	0	0	0	0	0	0	0	0	0	0	0	0	0	0	0	0	0	0	0	0	0	0	0	0	0	0	0	0	0	0
ENSMUSG00000083744	Gm14824	X	0	0	0	0	0	0	0	0	0	0	0	0	0	0	0	0	0	0	0	0	0	0	0	0	0	0	0	0	0	0	0	0	0	0	0	0	0	0	0	0	1	0	1	0	0	0	0
ENSMUSG00000065499	Mir384	X	0	0	0	0	0	0	0	0	0	0	0	0	0	0	0	0	0	0	0	0	0	0	0	0	0	0	0	0	0	0	0	0	0	0	0	0	0	0	0	0	0	0	0	0	1	0	2
ENSMUSG00000087620	5330434G04Rik	X	0	0	0	0	1	0	2	0	0	1	0	2	0	0	0	0	0	0	0	0	0	0	0	0	0	0	0	0	0	0	0	0	1	0	8	0	1	0	8	0	1	0	6	0	1	0	6
ENSMUSG00000065425	Mir325	X	0	0	0	0	0	0	0	0	0	0	0	0	0	0	0	0	0	0	0	0	0	0	0	0	0	0	0	0	0	0	0	0	0	0	0	0	0	0	0	0	0	0	0	0	0	0	0
ENSMUSG00000082464	Rab9b-ps1	X	1	0	11	0	1	0	14	0	1	0	12	0	1	0	17	0	1	0	7	0	1	0	9	0	1	0	3	0	1	0	14	0	1	0	8	0	0	0	0	0	1	0	4	0	1	0	8
ENSMUSG00000090132	Cypt2	X	0	0	0	0	0	0	0	0	0	0	0	0	0	1	0	3	0	0	0	0	0	0	0	0	0	0	0	0	0	0	0	0	1	0	1	0	0	0	0	0	0	0	0	0	0	0	0
ENSMUSG00000081976	Gm14823	X	0	0	0	0	0	0	0	0	0	0	0	0	0	0	0	0	0	0	0	0	0	0	0	0	0	0	0	0	0	0	0	0	0	0	0	0	0	0	0	0	0	0	0	0	0	0	0
ENSMUSG00000084376	Gm14855	X	0	0	0	0	0	0	0	0	0	0	0	0	0	0	0	0	0	0	0	0	0	0	0	0	0	0	0	0	0	0	0	0	0	0	0	0	0	0	0	0	0	0	0	0	0	0	0
ENSMUSG00000082275	Gm14854	X	0	0	0	0	0	0	0	0	0	0	0	0	0	0	0	0	0	0	0	0	0	0	0	0	0	0	0	0	0	0	0	0	0	0	0	0	0	0	0	0	0	0	0	0	0	0	0
ENSMUSG00000063442	Gm7117	X	0.666667	0.333333	103.333	51.6667	0	1	0	128	1	0	136	0	1	0	129	0	0.375	0.625	62.25	103.75	1	0	111	0	0.2	0.8	36.8	147.2	1	0	107	0	0	0	0	0	0.6	0.4	55.2	36.8	0.5	0.5	41	41	0	0	0
ENSMUSG00000031230	Fgf16	X	0	0	0	0	0	0	0	0	0	0	0	0	0	0	0	0	0	0	0	0	0	0	0	0	0	0	0	0	0	0	0	0	0	0	0	0	0	0	0	0	0	0	0	0	0	0	0
ENSMUSG00000031229	Atrx	X	0.577542	0.422458	25854.2	18911.8	0.559712	0.440288	23327.1	18349.9	0.579553	0.420447	27112.1	19668.9	0.570817	0.429183	34032.7	25588.3	0.975515	0.0244849	25862.9	649.143	0.953185	0.0468147	25777.9	1266.06	0.962955	0.0370445	24407.1	938.93	0.92632	0.0736804	26384.4	2098.64	0.68844	0.31156	15922.9	7206.06	0.684345	0.315655	14464.3	6671.68	0.693259	0.306741	13195.5	5838.5	0.707811	0.292189	13489.5
ENSMUSG00000084678	U2	X	0	0	0	0	0	0	0	0	0	0	0	0	0	0	0	0	0	0	0	0	0	0	0	0	0	0	0	0	0	0	0	0	0	0	0	0	0	0	0	0	0	0	0	0	0	0	0
ENSMUSG00000079965	Gm14853	X	0.474576	0.525424	56.9492	63.0508	0.621212	0.378788	85.7273	52.2727	0.545455	0.454545	62.1818	51.8182	0.633028	0.366972	120.908	70.0917	1	0	124	0	0.981132	0.0188679	77.5094	1.4906	1	0	126	0	0.926829	0.0731707	83.4146	6.5854	0.878788	0.121212	65.0303	8.9697	0.477273	0.522727	34.3636	37.6364	0.608696	0.391304	47.4783	30.5217	0.707317	0.292683	51.6341
ENSMUSG00000084575	U6	X	0	0	0	0	0	0	0	0	0	0	0	0	0	0	0	0	0	0	0	0	0	0	0	0	0	0	0	0	0	0	0	0	0	0	0	0	0	0	0	0	0	0	0	0	0	0	0
ENSMUSG00000031232	Magt1	X	0.518346	0.481654	2046.43	1901.57	0.496386	0.503614	1611.77	1635.23	0.507357	0.492643	2060.38	2000.62	0.48808	0.51192	2358.4	2473.6	0.936416	0.0635838	2109.75	143.254	0.9	0.1	1989	221	0.910377	0.0896226	1934.55	190.448	0.845918	0.154082	2061.5	375.497	0.778898	0.221102	1403.57	398.426	0.823983	0.176017	1462.57	312.43	0.858553	0.141447	1289.55	212.454	0.854678	0.145322	1520.47
ENSMUSG00000031231	Cox7b	X	0.574468	0.425532	5433.89	4025.11	0.440678	0.559322	3082.54	3912.46	0.585799	0.414201	4330.81	3062.19	0.52551	0.47449	4621.86	4173.14	0.958333	0.0416667	5133.79	223.208	0.906977	0.0930233	4614.7	473.302	0.916031	0.0839695	3880.31	355.695	0.82243	0.17757	4043.07	872.935	0.769737	0.230263	7044.63	2107.37	0.852459	0.147541	5107.93	884.066	0.804196	0.195804	4660.31	1134.69	0.8	0.2	4765.6
ENSMUSG00000033792	Atp7a	X	0.618715	0.381285	1179.89	727.11	0.56305	0.43695	888.493	689.507	0.633136	0.366864	1104.82	640.178	0.631256	0.368744	1484.08	866.916	0.924188	0.0758123	1181.11	96.8881	0.897196	0.102804	1102.65	126.346	0.907843	0.0921569	1181.1	119.896	0.866913	0.133087	1178.13	180.865	0.855643	0.144357	861.633	145.368	0.851852	0.148148	741.111	128.889	0.891667	0.108333	737.408	89.5917	0.921409	0.0785908	820.976
ENSMUSG00000033777	Tlr13	X	0	0	0	0	0	0	0	0	0	0	0	0	0	0	0	0	0	0	0	0	0	0	0	0	0	0	0	0	0	0	0	0	0	0	0	0	1	0	2	0	0	0	0	0	0	0	0
ENSMUSG00000081081	Gm14856	X	0	0	0	0	0	0	0	0	0	0	0	0	0	0	0	0	0	0	0	0	0	0	0	0	0	0	0	0	0	0	0	0	1	0	1	0	0	0	0	0	0	0	0	0	0	0	0
ENSMUSG00000062070	Pgk1	X	0.575939	0.424061	11374.8	8375.2	0.57816	0.42184	9743.72	7109.28	0.565676	0.434324	4725.66	3628.34	0.547563	0.452437	10635.3	8787.69	0.951943	0.0480565	11887.9	600.13	0.91018	0.0898204	11528.3	1137.66	0.942857	0.0571429	4587.94	278.057	0.877032	0.122968	10455.1	1465.9	0.820827	0.179173	20372.1	4446.9	0.815271	0.184729	20490.2	4642.8	0.827718	0.172282	9669.4	2012.6	0.870735	0.129265	17109.9
ENSMUSG00000047242	Taf9b	X	0.425532	0.574468	22.1277	29.8723	0.651163	0.348837	29.3023	15.6977	0.525	0.475	16.275	14.725	0.75	0.25	27	9	1	0	10	0	1	0	12	0	1	0	19	0	1	0	13	0	0.956522	0.0434783	63.1304	2.8696	0.91358	0.0864198	74.9136	7.0864	0.88	0.12	41.36	5.64	0.826087	0.173913	48.7391
ENSMUSG00000073012	Fnd3c2	X	0	1	0	1	1	0	2	0	0	0	0	0	1	0	3	0	0	1	0	1	0	0	0	0	0	0	0	0	0.333333	0.666667	1.6667	3.3333	0.571429	0.428571	9.7143	7.2857	0.368421	0.631579	8.4737	14.5263	0.214286	0.785714	3.6429	13.3571	0.444444	0.555556	5.7778
ENSMUSG00000082618	Gm14852	X	0	0	0	0	0	0	0	0	0	0	0	0	0	0	0	0	0	0	0	0	0	0	0	0	0	0	0	0	0	0	0	0	0	0	0	0	0	0	0	0	0	0	0	0	0	0	0
ENSMUSG00000081289	Gm14857	X	0	1	0	86	0	1	0	69	0	0	0	0	0	1	0	66	0	1	0	51	0	1	0	47	0	1	0	77	0	1	0	50	0	1	0	144	0	1	0	88	0	1	0	86	0	1	0
ENSMUSG00000083814	Gm5133	X	0	0	0	0	0	0	0	0	0	0	0	0	0	0	0	0	0	0	0	0	0	0	0	0	0	0	0	0	0	0	0	0	0	0	0	0	0	0	0	0	0	0	0	0	0	0	0
ENSMUSG00000084219	Gm14876	X	0	0	0	0	0	0	0	0	0	0	0	0	0	0	0	0	0	0	0	0	0	0	0	0	0	0	0	0	0	0	0	0	0	0	0	0	0	0	0	0	0	0	0	0	0	0	0
ENSMUSG00000081778	Gm6325	X	0	0	0	0	0	0	0	0	0	0	0	0	0.5	0.5	3.5	3.5	0	0	0	0	1	0	1	0	0	0	0	0	1	0	3	0	1	0	1	0	0	0	0	0	0	0	0	0	1	0	1
ENSMUSG00000033737	Fndc3c1	X	0.828571	0.171429	24.0286	4.9714	1	0	15	0	0.923077	0.0769231	12.9231	1.0769	0.769231	0.230769	13.8462	4.1538	0.989691	0.0103093	117.773	1.2268	1	0	107	0	1	0	138	0	1	0	132	0	0.977753	0.0222469	1740.4	39.5996	0.988976	0.0110236	1804.88	20.1181	0.981028	0.0189718	1491.16	28.8372	0.994486	0.00551398	2367.87
ENSMUSG00000052821	Cysltr1	X	0	0	0	0	0	0	0	0	0	0	0	0	0	0	0	0	0	0	0	0	0	0	0	0	0	0	0	0	0	0	0	0	0.986957	0.0130435	528.022	6.9783	0.965116	0.0348837	404.384	14.6163	0.921965	0.0780347	572.54	48.4595	0.973294	0.0267062	671.573
ENSMUSG00000073010	Gm5127	X	0	1	0	1	0	0	0	0	0	0	0	0	0	0	0	0	0	0	0	0	0	0	0	0	0	0	0	0	0	0	0	0	1	0	1	0	1	0	4	0	0	0	0	0	0	0	0
ENSMUSG00000064553	U1	X	0	0	0	0	0	0	0	0	0	0	0	0	0	0	0	0	0	0	0	0	0	0	0	0	0	0	0	0	0	0	0	0	0	0	0	0	1	0	6	0	0	0	0	0	0	0	0
ENSMUSG00000082174	Gm14877	X	0	0	0	0	0	0	0	0	0	0	0	0	0	0	0	0	0	0	0	0	0	0	0	0	0	0	0	0	0	0	0	0	0	0	0	0	0	0	0	0	0	0	0	0	0	0	0
ENSMUSG00000083432	Gm14878	X	0	0	0	0	0	0	0	0	0	0	0	0	0	0	0	0	0	0	0	0	0	0	0	0	0	0	0	0	0	0	0	0	0	0	0	0	0	0	0	0	0	0	0	0	0	0	0
ENSMUSG00000081395	Gm14879	X	0	0	0	0	0	0	0	0	0	0	0	0	0	0	0	0	0	0	0	0	0	0	0	0	0	0	0	0	0	0	0	0	0	0	0	0	0	0	0	0	0	0	0	0	0	0	0
ENSMUSG00000083595	Gm9200	X	1	0	21	0	0	0	0	0	0	0	0	0	0	0	0	0	1	0	13	0	0	1	0	9	1	0	12	0	1	0	14	0	0	1	0	24	1	0	17	0	0	0	0	0	0.75	0.25	15.75
ENSMUSG00000065733	U6	X	0	0	0	0	0	0	0	0	0	0	0	0	0	0	0	0	0	0	0	0	0	0	0	0	0	0	0	0	0	0	0	0	0	0	0	0	0	0	0	0	0	0	0	0	0	0	0
ENSMUSG00000080380	AL732460.1	X	0	0	0	0	0	0	0	0	0	0	0	0	0	0	0	0	0	0	0	0	0	0	0	0	0	0	0	0	0	0	0	0	0	0	0	0	0	0	0	0	0	0	0	0	0	0	0
ENSMUSG00000083063	Gm14882	X	0	0	0	0	0	0	0	0	0	0	0	0	0	0	0	0	0	0	0	0	0	0	0	0	0	0	0	0	0	0	0	0	0	0	0	0	0	0	0	0	0	0	0	0	0	0	0
ENSMUSG00000082939	Gm14881	X	0	0	0	0	0	0	0	0	0	0	0	0	0	0	0	0	0	0	0	0	0	0	0	0	0	0	0	0	0	0	0	0	0	0	0	0	0	0	0	0	0	0	0	0	0	0	0
ENSMUSG00000080841	Gm14880	X	0	0	0	0	0	0	0	0	0	0	0	0	0	0	0	0	0	0	0	0	0	0	0	0	0	0	0	0	0	0	0	0	0	0	0	0	0	0	0	0	0	0	0	0	0	0	0
ENSMUSG00000047686	Zcchc5	X	0	0	0	0	0	0	0	0	0	0	0	0	0	0	0	0	0	0	0	0	0	0	0	0	0	0	0	0	0	0	0	0	1	0	1	0	0	0	0	0	0	0	0	0	0	0	0
ENSMUSG00000049929	Lpar4	X	0.677778	0.322222	245.356	116.644	0.683258	0.316742	204.977	95.0226	0.801325	0.198675	173.887	43.1126	0.777778	0.222222	193.667	55.3333	0.99631	0.00369004	377.601	1.3985	1	0	389	0	0.994709	0.00529101	260.614	1.3862	1	0	306	0	0.86568	0.13432	2202.29	341.711	0.862018	0.137982	1561.11	249.886	0.852653	0.147347	2273.17	392.826	0.892937	0.107063	2010.89
ENSMUSG00000050921	P2ry10	X	0	0	0	0	0	0	0	0	0	0	0	0	0	1	0	1	1	0	1	0	0	0	0	0	0	0	0	0	0	0	0	0	0	0	0	0	0	0	0	0	0	0	0	0	0	0	0
ENSMUSG00000054293	A630033H20Rik	X	0	0	0	0	0	0	0	0	0	0	0	0	0	0	0	0	0	0	0	0	0	0	0	0	0	0	0	0	0	0	0	0	0	0	0	0	0	0	0	0	0	0	0	0	0	0	0
ENSMUSG00000082630	Gm14834	X	0	0	0	0	0	0	0	0	0	0	0	0	0	0	0	0	0	0	0	0	0	0	0	0	0	0	0	0	0	0	0	0	0	0	0	0	0	0	0	0	0	0	0	0	0	0	0
ENSMUSG00000080898	Gm14836	X	0	0	0	0	0	0	0	0	0	0	0	0	0	0	0	0	0	0	0	0	0	0	0	0	0	0	0	0	0	0	0	0	0	0	0	0	0	0	0	0	0	0	0	0	0	0	0
ENSMUSG00000073008	Gpr174	X	0	0	0	0	0	0	0	0	0	0	0	0	0	0	0	0	0	0	0	0	0	0	0	0	0	0	0	0	0	0	0	0	0	0	0	0	0	0	0	0	0	0	0	0	0	0	0
ENSMUSG00000080939	Gm9208	X	0	0	0	0	0	0	0	0	0	0	0	0	0	0	0	0	0	0	0	0	0	0	0	0	0	0	0	0	0	0	0	0	0	0	0	0	0	0	0	0	0	0	0	0	0	0	0
ENSMUSG00000081131	Gm14833	X	0	0	0	0	1	0	2	0	0	0	0	0	0	0	0	0	0	0	0	0	0	0	0	0	0	0	0	0	0	0	0	0	0	0	0	0	0	0	0	0	0	0	0	0	0	0	0
ENSMUSG00000080758	Gm5392	X	0	0	0	0	0	0	0	0	0	1	0	4	0	0	0	0	0	0	0	0	0	0	0	0	0	0	0	0	0	0	0	0	0	0	0	0	0	0	0	0	0	0	0	0	0	0	0
ENSMUSG00000031239	Itm2a	X	0.888889	0.111111	27.5556	3.4444	0.764706	0.235294	17.5882	5.4118	0.962963	0.037037	21.1852	0.8148	0.96	0.04	33.6	1.4	1	0	8	0	1	0	11	0	1	0	22	0	1	0	27	0	0.917208	0.0827922	804.391	72.6088	0.908815	0.0911854	749.772	75.228	0.890411	0.109589	808.493	99.5068	0.937637	0.0623632	932.011
ENSMUSG00000082172	Gm14835	X	0	0	0	0	0	0	0	0	0	0	0	0	0	0	0	0	0	0	0	0	0	0	0	0	0	0	0	0	0	0	0	0	0	0	0	0	0	0	0	0	0	0	0	0	0	0	0
ENSMUSG00000055700	4933401B06Rik	X	0	0	0	0	0	0	0	0	0	0	0	0	0	0	0	0	0	0	0	0	0	0	0	0	0	0	0	0	0	0	0	0	0	1	0	1	0	0	0	0	0	0	0	0	0	0	0
ENSMUSG00000031241	Tbx22	X	1	0	2	0	1	0	1	0	0	0	0	0	0	0	0	0	0	0	0	0	0	0	0	0	0	0	0	0	0	0	0	0	1	0	6	0	0	0	0	0	1	0	3	0	0	0	0
ENSMUSG00000031242	2610002M06Rik	X	0.600427	0.399573	495.953	330.047	0.583648	0.416352	442.989	316.011	0.628307	0.371693	425.364	251.636	0.664954	0.335046	661.629	333.371	0.997676	0.00232378	1152.32	2.684	0.99825	0.00174978	1002.24	1.7568	0.994643	0.00535714	931.98	5.0196	0.994881	0.00511945	1055.57	5.4317	0.704365	0.295635	323.304	135.696	0.635	0.365	222.885	128.115	0.727003	0.272997	258.813	97.1869	0.707657	0.292343	283.063
ENSMUSG00000073007	Fam46d	X	0	1	0	7	0	1	0	4	0.5	0.5	3	3	1	0	8	0	1	0	12	0	1	0	19	0	1	0	11	0	1	0	13	0	0	0	0	0	1	0	8	0	1	0	4	0	0.8	0.2	7.2
ENSMUSG00000073006	Gm732	X	0	0	0	0	0	0	0	0	0	0	0	0	1	0	1	0	0	0	0	0	0	0	0	0	0	0	0	0	0	0	0	0	0	0	0	0	0	0	0	0	0	0	0	0	0	0	0
ENSMUSG00000081807	Gm14849	X	0	0	0	0	0	0	0	0	0	0	0	0	0	0	0	0	0	0	0	0	0	0	0	0	0	0	0	0	0	0	0	0	0	0	0	0	0	0	0	0	0	0	0	0	0	0	0
ENSMUSG00000082354	Gm378	X	0	1	0	1	0	0	0	0	0	0	0	0	0	0	0	0	0	1	0	1	0	0	0	0	0	1	0	2	0	0	0	0	0	0	0	0	0	0	0	0	0	0	0	0	0	0	0
ENSMUSG00000081560	Gm9218	X	0	0	0	0	1	0	1	0	0	0	0	0	0	0	0	0	0	0	0	0	0	0	0	0	0	0	0	0	0	0	0	0	0	0	0	0	0	0	0	0	0	0	0	0	0	0	0
ENSMUSG00000093916	AL670114.1	X	0	0	0	0	0	0	0	0	0	0	0	0	0	0	0	0	0	0	0	0	0	0	0	0	0	0	0	0	0	0	0	0	0	0	0	0	0	0	0	0	0	0	0	0	0	0	0
ENSMUSG00000063663	Brwd3	X	0.620025	0.379975	1367.15	837.845	0.541291	0.458709	1169.19	990.812	0.661017	0.338983	1155.46	592.542	0.657593	0.342407	2010.92	1047.08	0.989003	0.0109971	1925.59	21.4113	0.978602	0.021398	1972.86	43.1384	0.982011	0.0179886	1762.71	32.2895	0.987529	0.0124708	1898.03	23.9688	0.744849	0.255151	1404.04	480.959	0.71907	0.28093	1616.47	631.53	0.76259	0.23741	1268.19	394.813	0.755977	0.244023	1508.93
ENSMUSG00000086629	2810403D21Rik	X	0.571429	0.428571	90.2857	67.7143	0.620253	0.379747	101.101	61.8987	0.54717	0.45283	64.566	53.434	0.648352	0.351648	119.945	65.0549	0.986111	0.0138889	150.875	2.125	1	0	148	0	0.898305	0.101695	150.915	17.0847	0.984127	0.015873	134.825	2.1746	0.72973	0.27027	72.2432	26.7568	0.590909	0.409091	63.2273	43.7727	0.388889	0.611111	36.5556	57.4444	0.433333	0.566667	38.1333
ENSMUSG00000081748	Gm14870	X	0.44	0.56	11.88	15.12	0.153846	0.846154	3.2308	17.7692	0.5	0.5	7.5	7.5	0.909091	0.0909091	19.0909	1.9091	0.666667	0.333333	8.6667	4.3333	0.833333	0.166667	11.6667	2.3333	0.142857	0.857143	1.4286	8.5714	0	1	0	5	0.619048	0.380952	19.1905	11.8095	0.0769231	0.923077	1.7692	21.2308	1	0	13	0	0.583333	0.416667	11.6667
ENSMUSG00000081793	5730416F02Rik	X	0.666667	0.333333	6.6667	3.3333	1	0	2	0	1	0	8	0	0.666667	0.333333	4	2	1	0	4	0	0	0	0	0	0	0	0	0	0.857143	0.142857	3.4286	0.5714	0	0	0	0	0	0	0	0	0	0	0	0	0	0	0
ENSMUSG00000031245	Hmgn5	X	0.679138	0.320862	1201.4	567.604	0.663462	0.336538	1024.38	519.615	0.775039	0.224961	1014.53	294.475	0.746667	0.253333	1096.85	372.147	0.996725	0.00327511	1979.5	6.5044	0.998641	0.0013587	1569.86	2.1359	0.979167	0.0208333	1252.35	26.6458	0.992021	0.00797872	1623.94	13.0612	0.927419	0.0725806	244.839	19.1613	0.821053	0.178947	221.684	48.3158	0.972973	0.027027	155.676	4.3243	0.916667	0.0833333	212.667
ENSMUSG00000077652	U1	X	0.714286	0.285714	18.5714	7.4286	0.230769	0.769231	3.4615	11.5385	0.285714	0.714286	5.1429	12.8571	0.823529	0.176471	22.2353	4.7647	1	0	38	0	1	0	18	0	1	0	23	0	1	0	26	0	1	0	14	0	0.916667	0.0833333	14.6667	1.3333	1	0	9	0	1	0	6
ENSMUSG00000064574	U6	X	0	0	0	0	0	0	0	0	0	0	0	0	0	0	0	0	0	0	0	0	0	0	0	0	0	0	0	0	0	0	0	0	0	0	0	0	0	0	0	0	0	0	0	0	0	0	0
ENSMUSG00000031246	Sh3bgrl	X	0.88993	0.11007	436.955	54.0445	0.920335	0.0796646	439.92	38.0797	0.934426	0.0655738	434.508	30.4918	0.943467	0.0565327	719.866	43.1344	0.998776	0.00122399	893.904	1.0955	0.998948	0.00105152	949.001	0.9989	1	0	636	0	1	0	1069	0	0.936914	0.0630861	1298.56	87.4373	0.920943	0.0790569	1386.94	119.06	0.945523	0.0544771	1527.02	87.9806	0.961945	0.038055	1774.79
ENSMUSG00000088298	7SK	X	0	0	0	0	0	0	0	0	0	0	0	0	0	0	0	0	0	0	0	0	0	0	0	0	0	0	0	0	0	0	0	0	0	0	0	0	0	0	0	0	0	0	0	0	0	0	0
ENSMUSG00000083210	Gm14869	X	0	0	0	0	0	0	0	0	0	0	0	0	0	0	0	0	0	0	0	0	0	0	0	0	0	0	0	0	0	0	0	0	0	0	0	0	0	0	0	0	0	0	0	0	0	1	0
ENSMUSG00000048621	Gm6377	X	0	0	0	0	1	0	1	0	0	0	0	0	1	0	2	0	1	0	1	0	0	0	0	0	1	0	2	0	1	0	4	0	1	0	1	0	1	0	2	0	1	0	4	0	0	0	0
ENSMUSG00000081681	Gm14868	X	0	0	0	0	0	0	0	0	0	0	0	0	0	0	0	0	0	0	0	0	0	0	0	0	0	0	0	0	0	0	0	0	0	0	0	0	0	0	0	0	0	0	0	0	0	0	0
ENSMUSG00000082189	Gm4784	X	0.904762	0.0952381	58.8095	6.1905	1	0	39	0	0.909091	0.0909091	43.6364	4.3636	1	0	43	0	1	0	32	0	0.857143	0.142857	22.2857	3.7143	0.857143	0.142857	34.2857	5.7143	1	0	39	0	0.95	0.05	72.2	3.8	0.8	0.2	36	9	0.833333	0.166667	30.8333	6.1667	0.642857	0.357143	28.2857
ENSMUSG00000083928	Gm4991	X	0	0	0	0	0	0	0	0	0	1	0	27	0	0	0	0	0	0	0	0	0	0	0	0	0	0	0	0	0	0	0	0	0	0	0	0	0	0	0	0	0	0	0	0	0	0	0
ENSMUSG00000082853	Gm7134	X	0	0	0	0	0	0	0	0	0	0	0	0	0	0	0	0	0	0	0	0	0	0	0	0	0	0	0	0	0	0	0	0	1	0	1	0	0	0	0	0	0	0	0	0	0	0	0
ENSMUSG00000083641	Gm9225	X	0	0	0	0	0	0	0	0	0	0	0	0	0	0	0	0	0	0	0	0	0	0	0	0	0	0	0	0	0	0	0	0	0	0	0	0	0	0	0	0	0	0	0	0	0	0	0
ENSMUSG00000081211	Gm14886	X	0	0	0	0	0	0	0	0	0	0	0	0	0	0	0	0	0	0	0	0	0	0	0	0	0	0	0	0	0	0	0	0	0	0	0	0	0	0	0	0	0	0	0	0	0	0	0
ENSMUSG00000065907	U2	X	0	0	0	0	0	0	0	0	0	0	0	0	0	0	0	0	0	0	0	0	0	0	0	0	0	0	0	0	0	0	0	0	0	0	0	0	0	0	0	0	0	0	0	0	0	0	0
ENSMUSG00000056854	Pou3f4	X	0	0	0	0	0	0	0	0	0	0	0	0	0	0	0	0	0	0	0	0	0	0	0	0	0	0	0	0	0	0	0	0	0	0	0	0	0	0	0	0	0	0	0	0	0	0	0
ENSMUSG00000073001	Cylc1	X	0	0	0	0	0	0	0	0	0	0	0	0	0	1	0	1	0	0	0	0	0	0	0	0	0	0	0	0	0	0	0	0	0	0	0	0	0	0	0	0	0	0	0	0	0	0	0
ENSMUSG00000062226	Gm10112	X	0	0	0	0	0	0	0	0	0	0	0	0	0	0	0	0	0	0	0	0	0	0	0	0	0	0	0	0	0	0	0	0	0	0	0	0	0	0	0	0	0	0	0	0	0	0	0
ENSMUSG00000025665	Rps6ka6	X	0.602839	0.397161	3429.55	2259.45	0.59002	0.40998	2937.12	2040.88	0.659979	0.340021	3084.08	1588.92	0.627937	0.372063	4053.33	2401.67	0.997347	0.0026534	4822.17	12.8292	0.99453	0.00547009	4594.73	25.2718	0.99183	0.00816993	4086.34	33.6601	0.987975	0.0120247	4844.04	58.9571	0.708527	0.291473	6991.03	2875.97	0.726065	0.273935	6276.1	2367.9	0.748928	0.251072	5936.76	1990.24	0.784081	0.215919	7138.27
ENSMUSG00000034551	Hdx	X	0	0	0	0	1	0	409	0	1	0	320	0	1	0	516	0	1	0	499	0	0	0	0	0	1	0	451	0	1	0	412	0	1	0	492	0	1	0	604	0	1	0	526	0	1	0	677
ENSMUSG00000083898	Gm7340	X	0	0	0	0	0	0	0	0	0	0	0	0	0	0	0	0	0	0	0	0	0	0	0	0	0	0	0	0	0	0	0	0	0	0	0	0	0	0	0	0	0	0	0	0	0	0	0
ENSMUSG00000089421	7SK	X	0	0	0	0	0	0	0	0	0	0	0	0	0	0	0	0	0	0	0	0	0	0	0	0	0	0	0	0	0	0	0	0	0	0	0	0	0	0	0	0	0	0	0	0	0	0	0
ENSMUSG00000082546	Gm14898	X	0	0	0	0	0	0	0	0	0	0	0	0	0	0	0	0	0	0	0	0	0	0	0	0	0	0	0	0	0	0	0	0	0	0	0	0	0	0	0	0	0	0	0	0	0	0	0
ENSMUSG00000082752	Gm14899	X	0	0	0	0	1	0	2	0	0	0	0	0	0	0	0	0	0	0	0	0	0	0	0	0	0	0	0	0	0	0	0	0	0	0	0	0	0	0	0	0	0	0	0	0	0	0	0
ENSMUSG00000034555	Tex16	X	0	0	0	0	0	0	0	0	0	0	0	0	0	0	0	0	0	0	0	0	0	0	0	0	0	0	0	0	0	0	0	0	0	0	0	0	0	0	0	0	0	0	0	0	0	0	0
ENSMUSG00000083037	Gm14900	X	0	0	0	0	0	0	0	0	0	0	0	0	0	0	0	0	0	0	0	0	0	0	0	0	0	0	0	0	0	0	0	0	0	0	0	0	0	0	0	0	0	0	0	0	0	0	0
ENSMUSG00000083392	Gm6335	X	0	0	0	0	0	0	0	0	0	0	0	0	0	0	0	0	0	0	0	0	0	0	0	0	0	0	0	0	0	0	0	0	0	0	0	0	0	0	0	0	0	0	0	0	0	0	0
ENSMUSG00000079460	4933403O08Rik	X	0	0	0	0	0	0	0	0	0	0	0	0	0	0	0	0	0	0	0	0	0	0	0	0	0	0	0	0	0	0	0	0	0	0	0	0	0	0	0	0	0	0	0	0	0	0	0
ENSMUSG00000082669	Gm5393	X	0	0	0	0	0	0	0	0	0	0	0	0	0	0	0	0	0	0	0	0	0	0	0	0	0	0	0	0	0	0	0	0	0	0	0	0	0	0	0	0	0	0	0	0	0	0	0
ENSMUSG00000025525	Apool	X	0	0	0	0	0	0	0	0	0	0	0	0	0	0	0	0	0	0	0	0	0	0	0	0	0	0	0	0	0	0	0	0	0	0	0	0	0	0	0	0	0	0	0	0	0	0	0
ENSMUSG00000025527	Satl1	X	0	0	0	0	0	0	0	0	0	0	0	0	0	0	0	0	0	0	0	0	0	0	0	0	0	0	0	0	0	0	0	0	0	0	0	0	0	0	0	0	0	0	0	0	0	0	0
ENSMUSG00000083520	Gm6418	X	0	0	0	0	0	0	0	0	0	0	0	0	0	0	0	0	0	0	0	0	0	0	0	0	0	0	0	0	0	0	0	0	0	0	0	0	0	0	0	0	0	0	0	0	0	0	0
ENSMUSG00000083818	Gm14908	X	0	0	0	0	0	0	0	0	0	0	0	0	0	0	0	0	0	0	0	0	0	0	0	0	0	0	0	0	0	0	0	0	0	0	0	0	0	0	0	0	0	0	0	0	0	0	0
ENSMUSG00000025528	2010106E10Rik	X	0	0	0	0	0	0	0	0	0	0	0	0	0	0	0	0	0	0	0	0	0	0	0	0	0	0	0	0	0	0	0	0	0	0	0	0	0	0	0	0	0	0	0	0	0	0	0
ENSMUSG00000025529	Zfp711	X	0	0	0	0	0	0	0	0	0	0	0	0	0	0	0	0	0	0	0	0	0	0	0	0	0	0	0	0	0	0	0	0	0	0	0	0	0	0	0	0	0	0	0	0	0	0	0
ENSMUSG00000034607	Pof1b	X	0	0	0	0	0	0	0	0	0	0	0	0	0	0	0	0	0	0	0	0	0	0	0	0	0	0	0	0	0	0	0	0	0	0	0	0	0	0	0	0	0	0	0	0	0	0	0
ENSMUSG00000081399	Gm14921	X	0	0	0	0	0	0	0	0	0	0	0	0	0	0	0	0	0	0	0	0	0	0	0	0	0	0	0	0	0	0	0	0	0	0	0	0	0	0	0	0	0	0	0	0	0	0	0
ENSMUSG00000084097	Gm14922	X	0	0	0	0	0	0	0	0	0	0	0	0	0	0	0	0	0	0	0	0	0	0	0	0	0	0	0	0	0	0	0	0	0	0	0	0	0	0	0	0	0	0	0	0	0	0	0
ENSMUSG00000082636	Gm14923	X	0	0	0	0	0	0	0	0	0	0	0	0	0	0	0	0	0	0	0	0	0	0	0	0	0	0	0	0	0	0	0	0	0	0	0	0	0	0	0	0	0	0	0	0	0	0	0
ENSMUSG00000081555	Gm6427	X	0	0	0	0	0	0	0	0	0	0	0	0	0	0	0	0	0	0	0	0	0	0	0	0	0	0	0	0	0	0	0	0	0	0	0	0	0	0	0	0	0	0	0	0	0	0	0
ENSMUSG00000083103	Gm6429	X	0	0	0	0	0	0	0	0	0	0	0	0	0	0	0	0	0	0	0	0	0	0	0	0	0	0	0	0	0	0	0	0	0	0	0	0	0	0	0	0	0	0	0	0	0	0	0
ENSMUSG00000078020	AL805935.1	X	0	0	0	0	0	0	0	0	0	0	0	0	0	0	0	0	0	0	0	0	0	0	0	0	0	0	0	0	0	0	0	0	0	0	0	0	0	0	0	0	0	0	0	0	0	0	0
ENSMUSG00000081082	Gm14937	X	0	0	0	0	0	0	0	0	0	0	0	0	0	0	0	0	0	0	0	0	0	0	0	0	0	0	0	0	0	0	0	0	0	0	0	0	0	0	0	0	0	0	0	0	0	0	0
ENSMUSG00000082392	Gm14938	X	0	0	0	0	0	0	0	0	0	0	0	0	0	0	0	0	0	0	0	0	0	0	0	0	0	0	0	0	0	0	0	0	0	0	0	0	0	0	0	0	0	0	0	0	0	0	0
ENSMUSG00000084963	Gm14936	X	0	0	0	0	0	0	0	0	0	0	0	0	0	0	0	0	0	0	0	0	0	0	0	0	0	0	0	0	0	0	0	0	0	0	0	0	0	0	0	0	0	0	0	0	0	0	0
ENSMUSG00000083560	Gm14939	X	0	0	0	0	0	0	0	0	0	0	0	0	0	0	0	0	0	0	0	0	0	0	0	0	0	0	0	0	0	0	0	0	0	0	0	0	0	0	0	0	0	0	0	0	0	0	0
ENSMUSG00000025531	Chm	X	0.496795	0.503205	1865.46	1889.54	0.549958	0.450042	1793.41	1467.59	0.551901	0.448099	1851.63	1503.37	0.548493	0.451507	2495.64	2054.36	0.750865	0.249135	2277.37	755.626	0.744621	0.255379	2036.54	698.461	0.787444	0.212556	2110.35	569.65	0.726673	0.273327	2012.88	757.116	0.622438	0.377562	1478.91	897.087	0.624473	0.375527	1311.39	788.608	0.604775	0.395225	1266.4	827.602	0.693587	0.306413	1500.92
ENSMUSG00000065510	Mir361	X	0	0	0	0	0	0	0	0	0	0	0	0	0	0	0	0	0	0	0	0	0	0	0	0	0	0	0	0	0	0	0	0	0	0	0	0	0	0	0	0	0	0	0	0	0	0	0
ENSMUSG00000081831	Gm7405	X	0	0	0	0	0	0	0	0	0	0	0	0	0	0	0	0	0	0	0	0	0	0	0	0	0	0	0	0	0	0	0	0	0	0	0	0	0	0	0	0	0	0	0	0	0	0	0
ENSMUSG00000025592	Dach2	X	0	0	0	0	0	0	0	0	0	0	0	0	0	0	0	0	0	0	0	0	0	0	0	0	0	0	0	0	0	0	0	0	0	0	0	0	0	0	0	0	1	0	26	0	0	0	0
ENSMUSG00000080428	U6atac	X	0	0	0	0	0	0	0	0	0	0	0	0	0	0	0	0	0	0	0	0	0	0	0	0	0	0	0	0	0	0	0	0	0	0	0	0	0	0	0	0	0	0	0	0	0	0	0
ENSMUSG00000087765	SNORA17	X	0	0	0	0	0	0	0	0	0	0	0	0	0	0	0	0	0	0	0	0	0	0	0	0	0	0	0	0	0	0	0	0	0	0	0	0	0	0	0	0	0	0	0	0	0	0	0
ENSMUSG00000082511	Gm4915	X	0	0	0	0	0	0	0	0	0	0	0	0	0	0	0	0	0	0	0	0	0	0	0	0	0	0	0	0	0	0	0	0	0	0	0	0	0	0	0	0	0	0	0	0	0	0	0
ENSMUSG00000082567	Gm14896	X	0	0	0	0	0	0	0	0	0	0	0	0	0	0	0	0	0	0	0	0	0	0	0	0	0	0	0	0	0	0	0	0	0	0	0	0	0	0	0	0	0	0	0	0	0	0	0
ENSMUSG00000084031	Gm7416	X	0	0	0	0	0	0	0	0	0	0	0	0	0	0	0	0	0	0	0	0	0	0	0	0	0	0	0	0	0	0	0	0	0	0	0	0	0	0	0	0	0	0	0	0	0	0	0
ENSMUSG00000079963	Gm7146	X	0	0	0	0	0	0	0	0	0	0	0	0	0	0	0	0	0	0	0	0	0	0	0	0	0	0	0	0	0	0	0	0	0	0	0	0	0	0	0	0	0	0	0	0	0	0	0
ENSMUSG00000025597	Klhl4	X	0	0	0	0	0	0	0	0	0	0	0	0	0	0	0	0	0	0	0	0	0	0	0	0	0	0	0	0	0	0	0	0	0	0	0	0	0	0	0	0	0	0	0	0	0	0	0
ENSMUSG00000081978	Gm14895	X	0	0	0	0	0	0	0	0	0	0	0	0	0	0	0	0	0	0	0	0	0	0	0	0	0	0	0	0	0	0	0	0	0	0	0	0	0	0	0	0	0	0	0	0	0	0	0
ENSMUSG00000082070	Gm1866	X	0	1	0	19	0	1	0	11	0	1	0	8	0	1	0	16	0	0	0	0	0	1	0	14	0	1	0	11	0	1	0	14	0	1	0	30	0	1	0	18	0	1	0	28	0	1	0
ENSMUSG00000081354	Gm14894	X	0	0	0	0	0	0	0	0	0	0	0	0	0	0	0	0	0	0	0	0	0	0	0	0	0	0	0	0	0	0	0	0	0	0	0	0	0	0	0	0	0	0	0	0	0	0	0
ENSMUSG00000083561	Gm5942	X	0	0	0	0	0	0	0	0	0	0	0	0	0	0	0	0	0	0	0	0	0	0	0	0	0	0	0	0	0	0	0	0	0	0	0	0	0	0	0	0	0	0	0	0	0	0	0
ENSMUSG00000081160	Gm14897	X	0	0	0	0	0	0	0	0	0	0	0	0	0	0	0	0	0	0	0	0	0	0	0	0	0	0	0	0	0	0	0	0	0	0	0	0	0	0	0	0	0	0	0	0	0	0	0
ENSMUSG00000050435	Ube2dnl	X	0	1	0	31	0	0	0	0	0.666667	0.333333	18.6667	9.3333	0	1	0	20	0	0	0	0	0	0	0	0	0	0	0	0	0	0	0	0	0	1	0	7	0	0	0	0	0	1	0	3	0	0	0
ENSMUSG00000047079	4930524E20Rik	X	0	0	0	0	0	0	0	0	0	0	0	0	0	0	0	0	0	0	0	0	0	0	0	0	0	0	0	0	0	0	0	0	0	0	0	0	0	0	0	0	0	0	0	0	0	0	0
ENSMUSG00000085619	4930555B12Rik	X	0	0	0	0	0	0	0	0	0	0	0	0	0	0	0	0	0	0	0	0	0	0	0	0	0	0	0	0	0	0	0	0	0	0	0	0	0	0	0	0	0	0	0	0	0	0	0
ENSMUSG00000082440	Gm4914	X	0	0	0	0	0	0	0	0	0	0	0	0	0	0	0	0	0	0	0	0	0	0	0	0	0	0	0	0	0	0	0	0	0	0	0	0	0	0	0	0	0	0	0	0	0	0	0
ENSMUSG00000082260	Gm7429	X	0	0	0	0	0	0	0	0	0	0	0	0	0	0	0	0	0	0	0	0	0	0	0	0	0	0	0	0	0	0	0	0	0	0	0	0	0	0	0	0	0	0	0	0	0	1	0
ENSMUSG00000083971	Gm5943	X	0	0	0	0	0	0	0	0	0	0	0	0	0	0	0	0	0	0	0	0	0	0	0	0	0	0	0	0	0	0	0	0	0	0	0	0	0	0	0	0	0	0	0	0	0	0	0
ENSMUSG00000083452	Gm14905	X	0	0	0	0	0	0	0	0	0	0	0	0	0	0	0	0	0	0	0	0	0	0	0	0	0	0	0	0	0	0	0	0	0	0	0	0	0	0	0	0	0	0	0	0	0	0	0
ENSMUSG00000089470	U4	X	0	0	0	0	0	0	0	0	0	0	0	0	0	0	0	0	0	0	0	0	0	0	0	0	0	0	0	0	0	0	0	0	0	0	0	0	0	0	0	0	0	0	0	0	0	0	0
ENSMUSG00000080965	Gm6461	X	0	0	0	0	0	0	0	0	0	0	0	0	0	0	0	0	0	0	0	0	0	0	0	0	0	0	0	0	0	0	0	0	0	0	0	0	0	0	0	0	0	0	0	0	0	0	0
ENSMUSG00000081034	Gm5944	X	0	0	0	0	0	0	0	0	0	0	0	0	0	0	0	0	0	0	0	0	0	0	0	0	0	0	0	0	0	0	0	0	0	0	0	0	0	0	0	0	0	0	0	0	0	0	0
ENSMUSG00000083663	Gm14903	X	0	0	0	0	0	0	0	0	0	0	0	0	0	0	0	0	0	0	0	0	0	0	0	0	0	0	0	0	0	0	0	0	0	0	0	0	0	0	0	0	0	0	0	0	0	0	0
ENSMUSG00000081124	Gm14906	X	0	0	0	0	0	0	0	0	0	0	0	0	0	0	0	0	0	0	0	0	0	0	0	0	0	0	0	0	0	0	0	0	0	0	0	0	0	0	0	0	0	0	0	0	0	0	0
ENSMUSG00000083352	Gm14907	X	0	0	0	0	0	0	0	0	0	0	0	0	0	0	0	0	0	0	0	0	0	0	0	0	0	0	0	0	0	0	0	0	0	0	0	0	0	0	0	0	0	0	0	0	0	0	0
ENSMUSG00000078034	BX119956.1	X	0	0	0	0	0	0	0	0	0	0	0	0	0	0	0	0	0	0	0	0	0	0	0	0	0	0	0	0	0	0	0	0	0	0	0	0	0	0	0	0	0	0	0	0	0	0	0
ENSMUSG00000084053	Gm14904	X	0	0	0	0	0	0	0	0	0	0	0	0	0	0	0	0	0	0	0	0	0	0	0	0	0	0	0	0	0	0	0	0	0	0	0	0	0	0	0	0	0	0	0	0	0	0	0
ENSMUSG00000064551	U1	X	0	0	0	0	0	0	0	0	0	0	0	0	0	0	0	0	0	0	0	0	0	0	0	0	0	0	0	0	0	0	0	0	0	0	0	0	0	0	0	0	0	0	0	0	0	0	0
ENSMUSG00000072995	Cpxcr1	X	0	0	0	0	0	0	0	0	0	0	0	0	0	0	0	0	0	0	0	0	0	0	0	0	0	0	0	0	0	0	0	0	0	0	0	0	0	0	0	0	0	0	0	0	0	0	0
ENSMUSG00000082482	H2afb2-ps	X	0	0	0	0	0	0	0	0	0	0	0	0	0	0	0	0	0	0	0	0	0	0	0	0	0	0	0	0	0	0	0	0	0	0	0	0	0	0	0	0	0	0	0	0	0	0	0
ENSMUSG00000088518	SNORA9	X	0	0	0	0	0	0	0	0	0	0	0	0	0	0	0	0	0	0	0	0	0	0	0	0	0	0	0	0	0	0	0	0	0	0	0	0	0	0	0	0	0	0	0	0	0	0	0
ENSMUSG00000043295	Gm16373	X	0	0	0	0	0	0	0	0	0	0	0	0	0	0	0	0	0	0	0	0	0	0	0	0	0	0	0	0	0	0	0	0	0	0	0	0	0	0	0	0	0	0	0	0	0	0	0
ENSMUSG00000080954	Gm14919	X	0	0	0	0	0	0	0	0	0	0	0	0	0	0	0	0	0	0	0	0	0	0	0	0	0	0	0	0	0	0	0	0	0	0	0	0	0	0	0	0	0	0	0	0	0	0	0
ENSMUSG00000067441	Gm14920	X	0	0	0	0	0	0	0	0	0	0	0	0	0	0	0	0	0	0	0	0	0	0	0	0	0	0	0	0	0	0	0	0	0	0	0	0	0	0	0	0	0	0	0	0	0	0	0
ENSMUSG00000080852	Gm14918	X	0	0	0	0	0	0	0	0	0	0	0	0	0	0	0	0	0	0	0	0	0	0	0	0	0	0	0	0	0	0	0	0	0	0	0	0	0	0	0	0	0	0	0	0	0	0	0
ENSMUSG00000081134	Gm14913	X	0	0	0	0	0	0	0	0	0	0	0	0	0	0	0	0	0	0	0	0	0	0	0	0	0	0	0	0	0	0	0	0	0	0	0	0	0	0	0	0	0	0	0	0	0	0	0
ENSMUSG00000083345	Gm6491	X	0	0	0	0	0	0	0	0	0	0	0	0	0	0	0	0	0	0	0	0	0	0	0	0	0	0	0	0	0	0	0	0	0	0	0	0	0	0	0	0	0	0	0	0	0	0	0
ENSMUSG00000083602	Gm14911	X	0	0	0	0	0	0	0	0	0	0	0	0	0	0	0	0	0	0	0	0	0	0	0	0	0	0	0	0	0	0	0	0	0	0	0	0	0	0	0	0	0	0	0	0	0	0	0
ENSMUSG00000084283	Gm14914	X	0	0	0	0	0	0	0	0	0	0	0	0	0	0	0	0	0	0	0	0	0	0	0	0	0	0	0	0	0	0	0	0	0	0	0	0	0	0	0	0	0	0	0	0	0	0	0
ENSMUSG00000081659	Gm14917	X	0	0	0	0	0	0	0	0	0	0	0	0	0	0	0	0	0	0	0	0	0	0	0	0	0	0	0	0	0	0	0	0	0	0	0	0	0	0	0	0	0	0	0	0	0	0	0
ENSMUSG00000084324	Gm6500	X	0	0	0	0	0	0	0	0	0	0	0	0	0	0	0	0	0	0	0	0	0	0	0	0	0	0	0	0	0	0	0	0	0	0	0	0	0	0	0	0	0	0	0	0	0	0	0
ENSMUSG00000082403	Gm14916	X	0	0	0	0	0	0	0	0	0	0	0	0	0	0	0	0	0	0	0	0	0	0	0	0	0	0	0	0	0	0	0	0	0	0	0	0	0	0	0	0	0	0	0	0	0	0	0
ENSMUSG00000081466	Gm14912	X	0	0	0	0	0	0	0	0	0	0	0	0	0	0	0	0	0	0	0	0	0	0	0	0	0	0	0	0	0	0	0	0	0	0	0	0	0	0	0	0	0	0	0	0	0	0	0
ENSMUSG00000084138	Gm14915	X	0	0	0	0	0	0	0	0	0	0	0	0	0	0	0	0	0	0	0	0	0	0	0	0	0	0	0	0	0	0	0	0	0	0	0	0	0	0	0	0	0	0	0	0	0	0	0
ENSMUSG00000081268	Gm14909	X	0	0	0	0	0	0	0	0	0	0	0	0	0	0	0	0	0	0	0	0	0	0	0	0	0	0	0	0	0	0	0	0	0	0	0	0	0	0	0	0	0	0	0	0	0	0	0
ENSMUSG00000083031	Gm14910	X	0	0	0	0	0	0	0	0	0	0	0	0	0	0	0	0	0	0	0	0	0	0	0	0	0	0	0	0	0	0	0	0	0	0	0	0	0	0	0	0	0	0	0	0	0	0	0
ENSMUSG00000063242	Tgif2lx2	X	0	0	0	0	0	0	0	0	0	0	0	0	0	0	0	0	0	0	0	0	0	0	0	0	0	0	0	0	0	0	0	0	0	0	0	0	0	0	0	0	0	0	0	0	0	0	0
ENSMUSG00000061283	Tgif2lx1	X	0	0	0	0	0	0	0	0	0	0	0	0	0	0	0	0	0	0	0	0	0	0	0	0	0	0	0	0	0	0	0	0	0	0	0	0	0	0	0	0	0	0	0	0	0	0	0
ENSMUSG00000081171	Gm7485	X	0	0	0	0	0	0	0	0	0	0	0	0	0	0	0	0	0	0	0	0	0	0	0	0	0	0	0	0	0	0	0	0	0	0	0	0	0	0	0	0	0	0	0	0	0	0	0
ENSMUSG00000081587	Gm14926	X	0	0	0	0	0	0	0	0	0	0	0	0	0	0	0	0	0	0	0	0	0	0	0	0	0	0	0	0	0	0	0	0	0	0	0	0	0	0	0	0	0	0	0	0	0	0	0
ENSMUSG00000088313	SNORA17	X	0	0	0	0	0	0	0	0	0	0	0	0	0	0	0	0	0	0	0	0	0	0	0	0	0	0	0	0	0	0	0	0	0	0	0	0	0	0	0	0	0	0	0	0	0	0	0
ENSMUSG00000086431	Gm14929	X	0	0	0	0	0	0	0	0	0	0	0	0	0	0	0	0	0	0	0	0	0	0	0	0	0	0	0	0	0	0	0	0	0	0	0	0	0	0	0	0	0	0	0	0	0	0	0
ENSMUSG00000034732	Pabpc5	X	0	0	0	0	1	0	2	0	0	1	0	1	1	0	1	0	0	0	0	0	0	0	0	0	0	0	0	0	0	0	0	0	1	0	8	0	0.5	0.5	3	3	1	0	7	0	0.857143	0.142857	12
ENSMUSG00000083151	Gm4913	X	0	0	0	0	0	0	0	0	0	0	0	0	0	0	0	0	0	0	0	0	0	0	0	0	0	0	0	0	0	0	0	0	0	0	0	0	0	0	0	0	0	0	0	0	0	0	0
ENSMUSG00000084172	Gm16420	X	0	0	0	0	0	0	0	0	0	0	0	0	0	0	0	0	0	0	0	0	0	0	0	0	0	0	0	0	0	0	0	0	0	0	0	0	0	0	0	0	0	0	0	0	0	0	0
ENSMUSG00000082927	Gm5863	X	0	0	0	0	0	0	0	0	0	0	0	0	0	0	0	0	0	0	0	0	0	1	0	2	0	0	0	0	0	0	0	0	0	0	0	0	0	0	0	0	0	0	0	0	0	0	0
ENSMUSG00000082718	Gm14928	X	0	0	0	0	0	1	0	14	0	1	0	14	0	1	0	11	0	1	0	12	0	0	0	0	0	0	0	0	0	0	0	0	0	1	0	52	0	1	0	36	0	1	0	22	0	1	0
ENSMUSG00000034755	Pcdh11x	X	0	0	0	0	0	0	0	0	0	0	0	0	0	0	0	0	0	0	0	0	0	0	0	0	0	0	0	0	0	0	0	0	1	0	13	0	1	0	21	0	1	0	12	0	0.666667	0.333333	18
ENSMUSG00000083616	H2afb3-ps	X	0	0	0	0	0	0	0	0	0	0	0	0	0	0	0	0	0	0	0	0	0	0	0	0	0	0	0	0	0	0	0	0	0	0	0	0	0	0	0	0	0	0	0	0	0	0	0
ENSMUSG00000083321	Gm14931	X	0	0	0	0	0	0	0	0	0	0	0	0	0	0	0	0	0	0	0	0	0	0	0	0	0	0	0	0	0	0	0	0	0	0	0	0	0	0	0	0	0	0	0	0	0	0	0
ENSMUSG00000081546	Gm14927	X	0	0	0	0	0	0	0	0	0	0	0	0	0	0	0	0	0	0	0	0	0	0	0	0	0	0	0	0	0	0	0	0	0	0	0	0	0	0	0	0	0	0	0	0	0	0	0
ENSMUSG00000081728	Gm14930	X	0	0	0	0	0	0	0	0	0	0	0	0	0	0	0	0	0	0	0	0	0	0	0	0	0	0	0	0	0	0	0	0	0	0	0	0	0	0	0	0	0	0	0	0	0	0	0
ENSMUSG00000083275	Gm4993	X	0	0	0	0	0	0	0	0	0	0	0	0	0	0	0	0	0	0	0	0	0	0	0	0	0	0	0	0	0	0	0	0	0	1	0	4	0	0	0	0	0	0	0	0	0	0	0
ENSMUSG00000077435	SNORA17	X	0	0	0	0	0	0	0	0	0	0	0	0	0	0	0	0	0	0	0	0	0	0	0	0	0	0	0	0	0	0	0	0	0	0	0	0	0	0	0	0	0	0	0	0	0	0	0
ENSMUSG00000080695	Gm5394	X	0	0	0	0	0	0	0	0	0	0	0	0	0	0	0	0	0	0	0	0	0	0	0	0	0	0	0	0	0	0	0	0	0	0	0	0	0	0	0	0	0	0	0	0	0	0	0
ENSMUSG00000087716	SCARNA4	X	0	0	0	0	0	0	0	0	0	0	0	0	0	0	0	0	0	0	0	0	0	0	0	0	0	0	0	0	0	0	0	0	0	0	0	0	0	0	0	0	0	0	0	0	0	0	0
ENSMUSG00000083668	Gm5648	X	1	0	29	0	1	0	16	0	1	0	28	0	1	0	26	0	0.909091	0.0909091	16.3636	1.6364	1	0	14	0	1	0	20	0	0.428571	0.571429	6.4286	8.5714	0.843137	0.156863	106.235	19.7647	0.846154	0.153846	95.6154	17.3846	0.954545	0.0454545	65.8636	3.1364	0.526316	0.473684	36.3158
ENSMUSG00000083699	Gm14932	X	0	0	0	0	0	0	0	0	0	0	0	0	0	0	0	0	0	0	0	0	0	0	0	0	0	0	0	0	0	0	0	0	0	0	0	0	0	0	0	0	0	0	0	0	0	0	0
ENSMUSG00000088539	SNORA17	X	0	0	0	0	0	0	0	0	0	0	0	0	0	0	0	0	0	0	0	0	0	0	0	0	0	0	0	0	0	0	0	0	0	0	0	0	0	0	0	0	0	0	0	0	0	0	0
ENSMUSG00000082590	Gm14943	X	0	0	0	0	0	0	0	0	0	0	0	0	0	0	0	0	0	0	0	0	0	0	0	0	0	0	0	0	0	0	0	0	0	0	0	0	0	0	0	0	0	0	0	0	0	0	0
ENSMUSG00000084054	Gm14945	X	0	0	0	0	0	0	0	0	0	0	0	0	0	0	0	0	0	0	0	0	0	0	0	0	0	0	0	0	0	0	0	0	0	0	0	0	0	0	0	0	0	0	0	0	0	0	0
ENSMUSG00000084110	Gm4992	X	0	0	0	0	1	0	2	0	0	0	0	0	0	0	0	0	1	0	6	0	1	0	6	0	0	0	0	0	1	0	2	0	1	0	11	0	1	0	6	0	0	0	0	0	1	0	11
ENSMUSG00000088264	U6	X	0	0	0	0	0	0	0	0	0	0	0	0	0	0	0	0	0	0	0	0	0	0	0	0	0	0	0	0	0	0	0	0	0	0	0	0	0	0	0	0	0	0	0	0	0	0	0
ENSMUSG00000082840	Gm16421	X	0	0	0	0	0	0	0	0	0	0	0	0	0	0	0	0	0	0	0	0	0	0	0	0	0	0	0	0	0	0	0	0	0	0	0	0	1	0	8	0	0	0	0	0	0	0	0
ENSMUSG00000081095	Gm14946	X	0	0	0	0	0	0	0	0	0	0	0	0	0	0	0	0	0	0	0	0	0	0	0	0	0	0	0	0	0	0	0	0	0	0	0	0	0	0	0	0	0	0	0	0	0	0	0
ENSMUSG00000080721	Gm14944	X	0	0	0	0	0	0	0	0	0	0	0	0	0	0	0	0	0	0	0	0	0	0	0	0	0	0	0	0	0	0	0	0	0	0	0	0	0	0	0	0	0	0	0	0	0	0	0
ENSMUSG00000083537	Gm14942	X	0	0	0	0	0	0	0	0	0	0	0	0	0	0	0	0	0	0	0	0	0	0	0	0	0	0	0	0	0	0	0	0	0	0	0	0	0	0	0	0	0	0	0	0	1	0	1
ENSMUSG00000083883	Gm14941	X	0	0	0	0	0	0	0	0	0	0	0	0	0	0	0	0	0	0	0	0	0	0	0	0	0	0	0	0	0	0	0	0	0	0	0	0	0	0	0	0	0	0	0	0	0	0	0
ENSMUSG00000055733	Nap1l3	X	0.811321	0.188679	64.9057	15.0943	0.512821	0.487179	38.9744	37.0256	0.622642	0.377358	49.1887	29.8113	0.670103	0.329897	87.7835	43.2165	0.962963	0.037037	55.8519	2.1481	0.941176	0.0588235	41.4118	2.5882	0.960784	0.0392157	48.0392	1.9608	1	0	85	0	0.837209	0.162791	56.093	10.907	0.968254	0.031746	87.1429	2.8571	0.674419	0.325581	44.5116	21.4884	0.918699	0.0813008	125.862
ENSMUSG00000086452	Gm14947	X	0	0	0	0	0	0	0	0	0	0	0	0	0	0	0	0	0	0	0	0	0	0	0	0	0	0	0	0	0	0	0	0	0	0	0	0	0	0	0	0	0	0	0	0	0	0	0
ENSMUSG00000083490	Gm14940	X	0	0	0	0	0	0	0	0	0	0	0	0	0	0	0	0	0	0	0	0	0	0	0	0	0	0	0	0	0	0	0	0	0	0	0	0	0	0	0	0	0	0	0	0	0	0	0
ENSMUSG00000094864	Gm17521	X	0	0	0	0	0	0	0	0	0	0	0	0	0	0	0	0	0	0	0	0	0	0	0	0	0	0	0	0	0	0	0	0	0	0	0	0	0	0	0	0	0	0	0	0	0	0	0
ENSMUSG00000079450	3110007F17Rik	X	0	0	0	0	0	0	0	0	0	0	0	0	0	0	0	0	0	0	0	0	0	0	0	0	0	0	0	0	0	0	0	0	0	0	0	0	0	0	0	0	0	0	0	0	1	0	41
ENSMUSG00000095005	Astx6	X	0	0	0	0	0	0	0	0	0	0	0	0	0	0	0	0	0	0	0	0	0	0	0	0	0	0	0	0	0	0	0	0	0	0	0	0	0	0	0	0	0	0	0	0	0	0	0
ENSMUSG00000091821	Gm17503	X	0	0	0	0	0	0	0	0	0	0	0	0	0	0	0	0	0	0	0	0	0	0	0	0	0	0	0	0	0	0	0	0	0	0	0	0	0	0	0	0	0	0	0	0	0	0	0
ENSMUSG00000095034	BX679668.1	X	0	0	0	0	0	0	0	0	0	0	0	0	0	0	0	0	0	0	0	0	0	0	0	0	0	0	0	0	0	0	0	0	0	0	0	0	0	0	0	0	0	0	0	0	0	0	0
ENSMUSG00000084776	Gm14951	X	0	0	0	0	0	0	0	0	0	0	0	0	0	0	0	0	0	0	0	0	0	0	0	0	0	0	0	0	0	0	0	0	0	0	0	0	0	0	0	0	0	0	0	0	0	0	0
ENSMUSG00000096362	Gm16422	X	0	0	0	0	0	0	0	0	0	0	0	0	0	0	0	0	0	0	0	0	0	0	0	0	0	0	0	0	0	0	0	0	0	0	0	0	0	0	0	0	0	0	0	0	0	0	0
ENSMUSG00000094288	Astx2	X	0	0	0	0	0	0	0	0	0	0	0	0	0	0	0	0	0	0	0	0	0	0	0	0	0	0	0	0	0	0	0	0	0	0	0	0	0	0	0	0	0	0	0	0	0	0	0
ENSMUSG00000094999	BX088531.1	X	0	0	0	0	0	0	0	0	0	0	0	0	0	0	0	0	0	0	0	0	0	0	0	0	0	0	0	0	0	0	0	0	0	0	0	0	0	0	0	0	0	0	0	0	0	0	0
ENSMUSG00000095277	Gm7567	X	0	0	0	0	0	0	0	0	0	0	0	0	0	0	0	0	0	0	0	0	0	0	0	0	0	0	0	0	0	0	0	0	0	0	0	0	0	0	0	0	0	0	0	0	0	0	0
ENSMUSG00000095474	Gm6604	X	0	0	0	0	0	0	0	0	0	0	0	0	0	0	0	0	0	0	0	0	0	0	0	0	0	0	0	0	0	0	0	0	0	0	0	0	0	0	0	0	0	0	0	0	0	0	0
ENSMUSG00000085536	Gm14950	X	0	0	0	0	0	0	0	0	0	0	0	0	0	0	0	0	0	0	0	0	0	0	0	0	0	0	0	0	0	0	0	0	0	0	0	0	0	0	0	0	0	0	0	0	0	0	0
ENSMUSG00000095108	CR628367.1	X	0	0	0	0	0	0	0	0	0	0	0	0	0	0	0	0	0	0	0	0	0	0	0	0	0	0	0	0	0	0	0	0	0	0	0	0	0	0	0	0	0	0	0	0	0	0	0
ENSMUSG00000093796	Gm7586	X	0	0	0	0	0	0	0	0	0	0	0	0	0	0	0	0	0	0	0	0	0	0	0	0	0	0	0	0	0	0	0	0	0	0	0	0	0	0	0	0	0	0	0	0	0	0	0
ENSMUSG00000094620	Gm5167	X	0	0	0	0	0	0	0	0	0	0	0	0	0	0	0	0	0	0	0	0	0	0	0	0	0	0	0	0	0	0	0	0	0	0	0	0	0	0	0	0	0	0	0	0	0	0	0
ENSMUSG00000095521	Astx5	X	0	0	0	0	0	0	0	0	0	0	0	0	0	0	0	0	0	0	0	0	0	0	0	0	0	0	0	0	0	0	0	0	0	0	0	0	0	0	0	0	0	0	0	0	0	0	0
ENSMUSG00000094015	Gm7601	X	0	0	0	0	0	0	0	0	0	0	0	0	0	0	0	0	0	0	0	0	0	0	0	0	0	0	0	0	0	0	0	0	0	0	0	0	0	0	0	0	0	0	0	0	0	0	0
ENSMUSG00000072049	Vmn2r121	X	0	0	0	0	0	0	0	0	0	0	0	0	0	0	0	0	0	0	0	0	0	0	0	0	0	0	0	0	0	0	0	0	0	0	0	0	0	0	0	0	0	0	0	0	0	0	0
ENSMUSG00000096831	Rps12-ps6	X	0	0	0	0	0	0	0	0	0	0	0	0	0	0	0	0	0	0	0	0	0	0	0	0	0	0	0	0	0	0	0	0	0	0	0	0	0	0	0	0	0	0	0	0	0	0	0
ENSMUSG00000095420	Astx1a	X	0	0	0	0	0	0	0	0	0	0	0	0	0	0	0	0	0	0	0	0	0	0	0	0	0	0	0	0	0	0	0	0	0	0	0	0	0	0	0	0	0	0	0	0	0	0	0
ENSMUSG00000094238	Gm5642	X	0	0	0	0	0	0	0	0	0	0	0	0	0	0	0	0	0	0	0	0	0	0	0	0	0	0	0	0	0	0	0	0	0	0	0	0	0	0	0	0	0	0	0	0	0	0	0
ENSMUSG00000094044	CR974424.1	X	0	0	0	0	0	0	0	0	0	0	0	0	0	0	0	0	0	0	0	0	0	0	0	0	0	0	0	0	0	0	0	0	0	0	0	0	0	0	0	0	0	0	0	0	0	0	0
ENSMUSG00000096318	Astx4a	X	0	0	0	0	0	0	0	0	0	0	0	0	0	0	0	0	0	0	0	0	0	0	0	0	0	0	0	0	0	0	0	0	0	0	0	0	0	0	0	0	0	0	0	0	0	0	0
ENSMUSG00000093990	Gm7643	X	0	0	0	0	0	0	0	0	0	0	0	0	0	0	0	0	0	0	0	0	0	0	0	0	0	0	0	0	0	0	0	0	0	0	0	0	0	0	0	0	0	0	0	0	0	0	0
ENSMUSG00000094252	CR974480.1	X	0	0	0	0	0	0	0	0	0	0	0	0	0	0	0	0	0	0	0	0	0	0	0	0	0	0	0	0	0	0	0	0	0	0	0	0	0	0	0	0	0	0	0	0	0	0	0
ENSMUSG00000094675	Astx4b	X	0	0	0	0	0	0	0	0	0	0	0	0	0	0	0	0	0	0	0	0	0	0	0	0	0	0	0	0	0	0	0	0	0	0	0	0	0	0	0	0	0	0	0	0	0	0	0
ENSMUSG00000096135	Gm14958	X	0	0	0	0	0	0	0	0	0	0	0	0	0	0	0	0	0	0	0	0	0	0	0	0	0	0	0	0	0	0	0	0	0	0	0	0	0	0	0	0	0	0	0	0	0	0	0
ENSMUSG00000095283	Astx1b	X	0	0	0	0	0	0	0	0	0	0	0	0	0	0	0	0	0	0	0	0	0	0	0	0	0	0	0	0	0	0	0	0	0	0	0	0	0	0	0	0	0	0	0	0	0	0	0
ENSMUSG00000095017	Gm7671	X	0	0	0	0	0	0	0	0	0	0	0	0	0	0	0	0	0	0	0	0	0	0	0	0	0	0	0	0	0	0	0	0	0	0	0	0	0	0	0	0	0	0	0	0	0	0	0
ENSMUSG00000095850	CR628363.1	X	0	0	0	0	0	0	0	0	0	0	0	0	0	0	0	0	0	0	0	0	0	0	0	0	0	0	0	0	0	0	0	0	0	0	0	0	0	0	0	0	0	0	0	0	0	0	0
ENSMUSG00000094147	CU041232.1	X	0	0	0	0	0	0	0	0	0	0	0	0	0	0	0	0	0	0	0	0	0	0	0	0	0	0	0	0	0	0	0	0	0	0	0	0	0	0	0	0	0	0	0	0	0	0	0
ENSMUSG00000095137	Gm16424	X	0	0	0	0	0	0	0	0	0	0	0	0	0	0	0	0	0	0	0	0	0	0	0	0	0	0	0	0	0	0	0	0	0	0	0	0	0	0	0	0	0	0	0	0	0	0	0
ENSMUSG00000094540	Astx4c	X	0	0	0	0	0	0	0	0	0	0	0	0	0	0	0	0	0	0	0	0	0	0	0	0	0	0	0	0	0	0	0	0	0	0	0	0	0	0	0	0	0	0	0	0	0	0	0
ENSMUSG00000096763	Gm7698	X	0	0	0	0	0	0	0	0	0	0	0	0	0	0	0	0	0	0	0	0	0	0	0	0	0	0	0	0	0	0	0	0	0	0	0	0	0	0	0	0	0	0	0	0	0	0	0
ENSMUSG00000095965	BX571788.1	X	0	0	0	0	0	0	0	0	0	0	0	0	0	0	0	0	0	0	0	0	0	0	0	0	0	0	0	0	0	0	0	0	0	0	0	0	0	0	0	0	0	0	0	0	0	0	0
ENSMUSG00000095008	Astx1c	X	0	0	0	0	0	0	0	0	0	0	0	0	0	0	0	0	0	0	0	0	0	0	0	0	0	0	0	0	0	0	0	0	0	0	0	0	0	0	0	0	0	0	0	0	0	0	0
ENSMUSG00000095499	Gm7711	X	0	0	0	0	0	0	0	0	0	0	0	0	0	0	0	0	0	0	0	0	0	0	0	0	0	0	0	0	0	0	0	0	0	0	0	0	0	0	0	0	0	0	0	0	0	0	0
ENSMUSG00000094342	CR974488.1	X	0	0	0	0	0	0	0	0	0	0	0	0	0	0	0	0	0	0	0	0	0	0	0	0	0	0	0	0	0	0	0	0	0	0	0	0	0	0	0	0	0	0	0	0	0	0	0
ENSMUSG00000096897	Astx4d	X	0	0	0	0	0	0	0	0	0	0	0	0	0	0	0	0	0	0	0	0	0	0	0	0	0	0	0	0	0	0	0	0	0	0	0	0	0	0	0	0	0	0	0	0	0	0	0
ENSMUSG00000096437	Gm6646	X	0	0	0	0	0	0	0	0	0	0	0	0	0	0	0	0	0	0	0	0	0	0	0	0	0	0	0	0	0	0	0	0	0	0	0	0	0	0	0	0	0	0	0	0	0	0	0
ENSMUSG00000094203	BX119993.1	X	0	0	0	0	0	0	0	0	0	0	0	0	0	0	0	0	0	0	0	0	0	0	0	0	0	0	0	0	0	0	0	0	0	0	0	0	0	0	0	0	0	0	0	0	0	0	0
ENSMUSG00000095563	Astx3	X	0	0	0	0	0	0	0	0	0	0	0	0	0	0	0	0	0	0	0	0	0	0	0	0	0	0	0	0	0	0	0	0	0	0	0	0	0	0	0	0	0	0	0	0	0	0	0
ENSMUSG00000083294	Gm14957	X	0	0	0	0	0	0	0	0	0	0	0	0	0	0	0	0	0	0	0	0	0	0	0	0	0	0	0	0	0	0	0	0	0	0	0	0	0	0	0	0	0	0	0	0	0	0	0
ENSMUSG00000081736	Gm14971	X	0	0	0	0	0	0	0	0	0	0	0	0	0	0	0	0	0	0	0	0	0	0	0	0	0	0	0	0	0	0	0	0	0	0	0	0	0	0	0	0	0	0	0	0	0	0	0
ENSMUSG00000083184	Gm14969	X	0	0	0	0	0	0	0	0	0	0	0	0	0	0	0	0	0	0	0	0	0	0	0	0	0	0	0	0	0	0	0	0	0	0	0	0	0	0	0	0	0	0	0	0	0	0	0
ENSMUSG00000082611	Gm7746	X	0	0	0	0	0	0	0	0	0	0	0	0	0	0	0	0	0	0	0	0	0	0	0	0	0	0	0	0	0	0	0	0	0	0	0	0	0	0	0	0	0	0	0	0	0	0	0
ENSMUSG00000058670	4932411N23Rik	X	0	0	0	0	0	0	0	0	0	0	0	0	0	0	0	0	0	0	0	0	0	0	0	0	0	0	0	0	0	0	0	0	0	0	0	0	0	0	0	0	0	0	0	0	0	0	0
ENSMUSG00000088282	SNORA17	X	0	0	0	0	0	0	0	0	0	0	0	0	0	0	0	0	0	0	0	0	0	0	0	0	0	0	0	0	0	0	0	0	0	0	0	0	0	0	0	0	0	0	0	0	0	0	0
ENSMUSG00000082772	Gm381	X	0	0	0	0	0	0	0	0	0	0	0	0	0	0	0	0	0	0	0	0	0	0	0	0	0	0	0	0	0	0	0	0	0	0	0	0	0	0	0	0	0	0	0	0	0	0	0
ENSMUSG00000081639	Gm14973	X	0	0	0	0	0	0	0	0	0	0	0	0	0	0	0	0	0	0	0	0	0	0	0	0	0	0	0	0	0	0	0	0	0	0	0	0	0	0	0	0	0	0	0	0	0	0	0
ENSMUSG00000082690	Gm14972	X	0	0	0	0	0	0	0	0	0	0	0	0	0	0	0	0	0	0	0	0	0	0	0	0	0	0	0	0	0	0	0	0	0	0	0	0	0	0	0	0	0	0	0	0	0	0	0
ENSMUSG00000062791	Gm382	X	0	0	0	0	0	0	0	0	0	0	0	0	0	0	0	0	0	0	0	0	0	0	0	0	0	0	0	0	0	0	0	0	0	0	0	0	0	0	0	0	0	0	0	0	0	0	0
ENSMUSG00000089372	U6	X	0	0	0	0	0	0	0	0	0	0	0	0	0	0	0	0	0	0	0	0	0	0	0	0	0	0	0	0	0	0	0	0	0	0	0	0	0	0	0	0	0	0	0	0	0	0	0
ENSMUSG00000049815	4921511C20Rik	X	0	0	0	0	0	0	0	0	0	0	0	0	0	0	0	0	0	0	0	0	0	0	0	0	0	0	0	0	0	0	0	0	0	0	0	0	0	0	0	0	0	0	0	0	0	0	0
ENSMUSG00000088767	7SK	X	0	0	0	0	0	0	0	0	0	0	0	0	0	0	0	0	0	0	0	0	0	0	0	0	0	0	0	0	0	0	0	0	0	0	0	0	0	0	0	0	0	0	0	0	0	0	0
ENSMUSG00000082382	Gm14970	X	0	0	0	0	0	0	0	0	0	0	0	0	0	0	0	0	0	0	0	0	0	0	0	0	0	0	0	0	0	0	0	0	0	0	0	0	0	0	0	0	0	0	0	0	0	0	0
ENSMUSG00000043569	4930412D23Rik	X	0	0	0	0	0	0	0	0	0	0	0	0	0	0	0	0	0	0	0	0	0	0	0	0	0	0	0	0	0	0	0	0	0	0	0	0	0	0	0	0	0	0	0	0	0	0	0
ENSMUSG00000077857	U6	X	0	0	0	0	0	0	0	0	0	0	0	0	0	0	0	0	0	0	0	0	0	0	0	0	0	0	0	0	0	0	0	0	0	0	0	0	0	0	0	0	0	0	0	0	0	0	0
ENSMUSG00000083250	Gm5403	X	0	1	0	6	0	0	0	0	0	0	0	0	0	0	0	0	0	1	0	2	0	1	0	4	0	1	0	4	0	1	0	2	0	1	0	5	0	0	0	0	0	0	0	0	0	0	0
ENSMUSG00000081739	Mdm4-ps	X	0.214286	0.785714	18.8571	69.1429	0.454545	0.545455	40.4545	48.5455	0.413793	0.586207	42.2069	59.7931	0.289474	0.710526	39.3684	96.6316	0.242424	0.757576	25.4545	79.5455	0.4375	0.5625	31.5	40.5	0.333333	0.666667	41.6667	83.3333	0.25	0.75	26.25	78.75	0.166667	0.833333	7	35	0.111111	0.888889	2.6667	21.3333	0.0769231	0.923077	2.1538	25.8462	0.666667	0.333333	13.3333
ENSMUSG00000082126	Gm14975	X	0	0	0	0	0	0	0	0	0	0	0	0	0	0	0	0	0	0	0	0	0	0	0	0	0	0	0	0	0	0	0	0	0	0	0	0	0	0	0	0	0	0	0	0	0	0	0
ENSMUSG00000085722	Gm4916	X	0	0	0	0	0	0	0	0	0	0	0	0	0	0	0	0	0	0	0	0	0	0	0	0	0	0	0	0	0	0	0	0	0	0	0	0	0	0	0	0	0	0	0	0	0	0	0
ENSMUSG00000080419	AL807401.1	X	0	0	0	0	0	0	0	0	0	0	0	0	0	0	0	0	0	0	0	0	0	0	0	0	0	0	0	0	0	0	0	0	0	0	0	0	0	0	0	0	0	0	0	0	1	0	1
ENSMUSG00000065898	U6	X	0	0	0	0	0	0	0	0	0	0	0	0	0	0	0	0	0	0	0	0	0	0	0	0	0	0	0	0	0	0	0	0	0	0	0	0	0	0	0	0	0	0	0	0	0	0	0
ENSMUSG00000086244	4930558G05Rik	X	0	0	0	0	0	0	0	0	0	0	0	0	0	0	0	0	0	0	0	0	0	0	0	0	0	0	0	0	0	0	0	0	0	0	0	0	0	0	0	0	0	0	0	0	0	0	0
ENSMUSG00000089284	SNORA17	X	0	0	0	0	0	0	0	0	0	0	0	0	0	0	0	0	0	0	0	0	0	0	0	0	0	0	0	0	0	0	0	0	0	0	0	0	0	0	0	0	0	0	0	0	0	0	0
ENSMUSG00000087983	7SK	X	0	0	0	0	0	0	0	0	0	0	0	0	0	0	0	0	0	0	0	0	0	0	0	0	0	0	0	0	0	0	0	0	0	0	0	0	0	0	0	0	0	0	0	0	0	0	0
ENSMUSG00000084337	Gm14986	X	0	0	0	0	0	0	0	0	0	0	0	0	0	0	0	0	0	0	0	0	0	0	0	0	0	0	0	0	0	0	0	0	0	0	0	0	0	0	0	0	0	0	0	0	0	0	0
ENSMUSG00000081900	Gm14985	X	0	0	0	0	0	0	0	0	0	0	0	0	0	0	0	0	0	0	0	0	0	0	0	0	0	0	0	0	0	0	0	0	0	0	0	0	0	0	0	0	0	0	0	0	0	0	0
ENSMUSG00000081874	Gm14983	X	0	0	0	0	0	0	0	0	0	0	0	0	0	0	0	0	0	0	0	0	0	0	0	0	0	0	0	0	0	0	0	0	0	0	0	0	0	0	0	0	0	0	0	0	0	0	0
ENSMUSG00000034480	Diap2	X	0.573477	0.426523	1591.4	1183.6	0.565789	0.434211	1476.71	1133.29	0.742063	0.257937	1953.85	679.147	0.646753	0.353247	2219.66	1212.34	0.936842	0.0631579	1903.66	128.337	0.97006	0.0299401	1839.23	56.7665	0.99095	0.00904977	2265.31	20.6878	0.990338	0.00966184	1948	19.0048	0.523179	0.476821	975.729	889.271	0.743243	0.256757	1673.04	577.96	0.693333	0.306667	1341.6	593.4	0.516854	0.483146	1029.06
ENSMUSG00000084047	Gm14984	X	0	0	0	0	0	0	0	0	0	0	0	0	0	0	0	0	0	0	0	0	0	0	0	0	0	0	0	0	0	0	0	0	0	0	0	0	0	0	0	0	0	0	0	0	0	0	0
ENSMUSG00000083920	Gm14987	X	0	0	0	0	0	0	0	0	0	0	0	0	0	0	0	0	0	0	0	0	0	0	0	0	0	0	0	0	0	0	0	0	0	0	0	0	0	0	0	0	0	0	0	0	0	0	0
ENSMUSG00000081456	Gm7781	X	0	0	0	0	0	0	0	0	0	0	0	0	0	0	0	0	0	0	0	0	0	0	0	0	0	0	0	0	0	0	0	0	0	0	0	0	0	0	0	0	0	0	0	0	0	0	0
ENSMUSG00000083024	Gm14982	X	0	0	0	0	0	0	0	0	0	0	0	0	0	0	0	0	0	0	0	0	0	0	0	0	0	0	0	0	0	0	0	0	0	0	0	0	0	0	0	0	0	0	0	0	0	0	0
ENSMUSG00000077040	AL671906.1	X	0	0	0	0	0	0	0	0	0	0	0	0	0	0	0	0	0	0	0	0	0	0	0	0	0	0	0	0	0	0	0	0	0	0	0	0	0	0	0	0	0	0	0	0	0	0	0
ENSMUSG00000077379	SNORA17	X	0	0	0	0	0	0	0	0	0	0	0	0	0	0	0	0	0	0	0	0	0	0	0	0	0	0	0	0	0	0	0	0	0	0	0	0	0	0	0	0	0	0	0	0	0	0	0
ENSMUSG00000084256	Gm14976	X	0	0	0	0	0	0	0	0	0	0	0	0	0	0	0	0	0	0	0	0	0	0	0	0	0	0	0	0	0	0	0	0	0	0	0	0	0	0	0	0	0	0	0	0	0	0	0
ENSMUSG00000083999	Gm7790	X	0	0	0	0	0	0	0	0	0	0	0	0	0	0	0	0	0	0	0	0	0	0	0	0	0	0	0	0	0	0	0	0	0	0	0	0	0	0	0	0	0	0	0	0	0	0	0
ENSMUSG00000081072	Gm14977	X	0	0	0	0	0	0	0	0	0	0	0	0	0	0	0	0	0	0	0	0	0	0	0	0	0	0	0	0	0	0	0	0	0	0	0	0	0	0	0	0	0	0	0	0	0	1	0
ENSMUSG00000082117	Gm4994	X	0	0	0	0	0	0	0	0	0	0	0	0	0	0	0	0	0	0	0	0	0	0	0	0	0	0	0	0	0	0	0	0	0	0	0	0	0	0	0	0	0	0	0	0	0	0	0
ENSMUSG00000082205	Gm7058	X	0	0	0	0	0	0	0	0	0	0	0	0	0	0	0	0	0	0	0	0	0	0	0	0	0	0	0	0	0	0	0	0	0	0	0	0	0	0	0	0	0	0	0	0	0	0	0
ENSMUSG00000082537	Gm14981	X	0	0	0	0	0	0	0	0	0	0	0	0	0	0	0	0	0	0	0	0	0	0	0	0	0	0	0	0	0	0	0	0	0	0	0	0	0	0	0	0	0	0	0	0	0	0	0
ENSMUSG00000089128	SNORA17	X	0	0	0	0	0	0	0	0	0	0	0	0	0	0	0	0	0	0	0	0	0	0	0	0	0	0	0	0	0	0	0	0	0	0	0	0	0	0	0	0	0	0	0	0	0	0	0
ENSMUSG00000077628	SNORA17	X	0	0	0	0	0	0	0	0	0	0	0	0	0	0	0	0	0	0	0	0	0	0	0	0	0	0	0	0	0	0	0	0	0	0	0	0	0	0	0	0	0	0	0	0	0	0	0
ENSMUSG00000088026	7SK	X	0	0	0	0	0	0	0	0	0	0	0	0	0	0	0	0	0	0	0	0	0	0	0	0	0	0	0	0	0	0	0	0	0	0	0	0	0	0	0	0	0	0	0	0	0	0	0
ENSMUSG00000083177	Gm7820	X	0	0	0	0	0	0	0	0	0	0	0	0	0	0	0	0	0	0	0	0	0	0	0	0	0	0	0	0	0	0	0	0	0	0	0	0	0	0	0	0	0	0	0	0	0	0	0
ENSMUSG00000083205	Gm7821	X	0	0	0	0	0	0	0	0	0	0	0	0	0	0	0	0	0	0	0	0	0	0	0	0	0	0	0	0	0	0	0	0	0	0	0	0	0	0	0	0	0	0	0	0	0	0	0
ENSMUSG00000082905	Gm7823	X	0	0	0	0	0	0	0	0	0	0	0	0	0	0	0	0	0	0	0	0	0	0	0	0	0	0	0	0	0	0	0	0	0	0	0	0	0	0	0	0	0	0	0	0	0	0	0
ENSMUSG00000083858	Gm14979	X	0	0	0	0	0	0	0	0	0	0	0	0	0	0	0	0	0	0	0	0	0	0	0	0	0	0	0	0	0	0	0	0	0	0	0	0	0	0	0	0	0	0	0	0	0	0	0
ENSMUSG00000088421	7SK	X	0	0	0	0	0	0	0	0	0	0	0	0	0	0	0	0	0	0	0	0	0	0	0	0	0	0	0	0	0	0	0	0	0	0	0	0	0	0	0	0	0	0	0	0	0	0	0
ENSMUSG00000083062	Gm14980	X	0	0	0	0	0	0	0	0	0	0	0	0	0	0	0	0	0	0	0	0	0	0	0	0	0	0	0	0	0	0	0	0	0	0	0	0	0	0	0	0	0	0	0	0	0	0	0
ENSMUSG00000051323	Pcdh19	X	0	0	0	0	1	0	32	0	0	0	0	0	0	0	0	0	0	0	0	0	0	0	0	0	0	0	0	0	0	0	0	0	0	0	0	0	0	0	0	0	0	0	0	0	0	0	0
ENSMUSG00000031250	Tnmd	X	0	0	0	0	0	0	0	0	0	0	0	0	0	0	0	0	0	0	0	0	0	0	0	0	0	0	0	0	0	0	0	0	0	0	0	0	0	0	0	0	0	0	0	0	0	0	0
ENSMUSG00000067377	Tspan6	X	0	0	0	0	0	0	0	0	0	1	0	450	0	0	0	0	0	0	0	0	0	0	0	0	1	0	477	0	1	0	414	0	0	0	0	0	0	0	0	0	0	0	0	0	0	0	0
ENSMUSG00000084875	4930570D08Rik	X	0	0	0	0	0	0	0	0	0	0	0	0	0	0	0	0	0	0	0	0	0	0	0	0	0	0	0	0	0	0	0	0	0	0	0	0	0	0	0	0	0	0	0	0	0	0	0
ENSMUSG00000031253	Srpx2	X	0	0	0	0	0	0	0	0	0	0	0	0	0	0	0	0	0	0	0	0	0	0	0	0	0	0	0	0	0	0	0	0	1	0	2	0	1	0	2	0	0	0	0	0	0	0	0
ENSMUSG00000031255	Sytl4	X	0	0	0	0	0	0	0	0	1	0	2	0	0	0	0	0	0	0	0	0	0	0	0	0	0	0	0	0	0	0	0	0	1	0	14	0	1	0	20	0	1	0	17	0	1	0	20
ENSMUSG00000080788	Gm7841	X	0	0	0	0	0	0	0	0	0	0	0	0	0	0	0	0	0	0	0	0	0	0	0	0	0	0	0	0	0	0	0	0	0	0	0	0	0	0	0	0	0	0	0	0	0	0	0
ENSMUSG00000031256	Cstf2	X	0.483989	0.516011	4128.91	4402.09	0.522788	0.477212	3368.32	3074.68	0.533081	0.466919	4440.03	3888.97	0.52027	0.47973	4828.11	4451.89	0.675378	0.324622	4106.3	1973.7	0.7	0.3	3772.3	1616.7	0.715507	0.284493	4046.19	1608.81	0.697194	0.302806	3909.16	1697.84	0.65288	0.34712	6167.76	3279.24	0.612164	0.387836	4771.81	3023.19	0.645594	0.354406	4912.32	2696.68	0.683318	0.316682	5200.73
ENSMUSG00000093172	Mir3112	X	0	0	0	0	0	0	0	0	0	0	0	0	0	0	0	0	0	0	0	0	0	0	0	0	0	0	0	0	0	0	0	0	0	0	0	0	0	0	0	0	0	0	0	0	0	0	0
ENSMUSG00000031257	Nox1	X	0.5	0.5	8	8	0	0	0	0	0	0	0	0	0.25	0.75	4.25	12.75	1	0	13	0	0	0	0	0	0	0	0	0	0	0	0	0	0	0	0	0	0	0	0	0	0	0	0	0	0	1	0
ENSMUSG00000031258	Xkrx	X	0	0	0	0	0	0	0	0	0	0	0	0	0	0	0	0	0	0	0	0	0	0	0	0	0	0	0	0	0	0	0	0	0	0	0	0	0	0	0	0	0	0	0	0	0	0	0
ENSMUSG00000052549	Arl13a	X	0	0	0	0	0	0	0	0	0	0	0	0	0	0	0	0	0	0	0	0	0	0	0	0	0	0	0	0	0	0	0	0	0	0	0	0	0	0	0	0	0	0	0	0	0	0	0
ENSMUSG00000067369	Trmt2b	X	0.425249	0.574751	355.934	481.066	0.480663	0.519337	343.193	370.807	0.434389	0.565611	330.57	430.43	0.613419	0.386581	531.834	335.166	0.953846	0.0461538	693.446	33.5538	0.943231	0.0567686	550.847	33.1528	0.978632	0.0213675	613.603	13.3974	1	0	548	0	0.777778	0.222222	143.111	40.8889	0.92	0.08	154.56	13.44	0.75	0.25	97.5	32.5	0.78125	0.21875	117.188
ENSMUSG00000033578	Tmem35	X	0	0	0	0	0	0	0	0	0	0	0	0	0	0	0	0	0	0	0	0	0	0	0	0	0	0	0	0	0	0	0	0	0	0	0	0	0	0	0	0	0	0	0	0	0	0	0
ENSMUSG00000031262	Cenpi	X	0.516657	0.483343	2520.25	2357.75	0.510367	0.489633	1872.54	1796.46	0.556593	0.443407	2613.2	2081.8	0.556194	0.443806	2973.42	2372.58	0.776249	0.223751	2996.32	863.678	0.750585	0.249415	2563.25	851.754	0.768595	0.231405	2877.62	866.38	0.75117	0.24883	2689.94	891.06	0.649383	0.350617	1847.49	997.506	0.654292	0.345708	1596.47	843.527	0.684633	0.315367	1499.35	690.654	0.708082	0.291918	1509.63
ENSMUSG00000000223	Drp2	X	0.0740741	0.925926	5.1852	64.8148	0.222222	0.777778	9.7778	34.2222	0.133333	0.866667	8.9333	58.0667	0.518519	0.481481	32.1481	29.8519	0.75	0.25	26.25	8.75	0.615385	0.384615	17.2308	10.7692	0.8	0.2	29.6	7.4	0.6	0.4	13.8	9.2	0.583333	0.416667	16.9167	12.0833	0.1875	0.8125	6	26	0.4	0.6	10.8	16.2	0.333333	0.666667	10.3333
ENSMUSG00000009596	Taf7l	X	0.555556	0.444444	11.1111	8.8889	0	1	0	15	0	0	0	0	0.5	0.5	5	5	1	0	3	0	0	0	0	0	1	0	6	0	0	0	0	0	0.870968	0.129032	84.4839	12.5161	0.772727	0.227273	46.3636	13.6364	0.793103	0.206897	92	24	0.862069	0.137931	56.0345
ENSMUSG00000070641	Gm16410	X	0	0	0	0	0	0	0	0	0	0	0	0	0	0	0	0	0	0	0	0	0	0	0	0	0	0	0	0	0	0	0	0	0	0	0	0	0	0	0	0	0	0	0	0	0	0	0
ENSMUSG00000088275	U6	X	0	0	0	0	0	0	0	0	0	0	0	0	0	0	0	0	0	0	0	0	0	0	0	0	0	0	0	0	0	0	0	0	0	0	0	0	0	0	0	0	0	0	0	0	0	0	0
ENSMUSG00000048007	Timm8a1	X	1	0	646	0	1	0	440	0	0.5	0.5	274	274	1	0	594	0	1	0	406	0	1	0	332	0	1	0	383	0	1	0	309	0	0.6	0.4	915.6	610.4	0.8	0.2	1068	267	0.888889	0.111111	1109.33	138.667	0.75	0.25	963
ENSMUSG00000031264	Btk	X	0	0	0	0	0	0	0	0	0	0	0	0	0	0	0	0	0	0	0	0	0	0	0	0	0	0	0	0	0	0	0	0	0	0	0	0	0	0	0	0	0	0	0	0	0	0	0
ENSMUSG00000083687	Gm15154	X	0	0	0	0	0	0	0	0	0	0	0	0	0	0	0	0	0	0	0	0	0	0	0	0	0	0	0	0	0	0	0	0	0	0	0	0	0	0	0	0	0	0	0	0	0	0	0
ENSMUSG00000079435	Rpl36a	X	0	0	0	0	0	0	0	0	0	0	0	0	0	0	0	0	0	0	0	0	0	0	0	0	0	0	0	0	0	0	0	0	0	0	0	0	0	0	0	0	0	0	0	0	0	0	0
ENSMUSG00000031266	Gla	X	0	0	0	0	0	0	0	0	0	0	0	0	0	0	0	0	0	0	0	0	0	0	0	0	0	0	0	0	0	0	0	0	0	0	0	0	0	0	0	0	0	0	0	0	0	0	0
ENSMUSG00000045427	Hnrnph2	X	0.537559	0.462441	2424.39	2085.61	0.54267	0.45733	1791.89	1510.11	0.546512	0.453488	2119.92	1759.08	0.601626	0.398374	2665.8	1765.2	0.86921	0.13079	2963.14	445.864	0.90835	0.0916497	2965.76	299.236	0.904059	0.095941	2452.71	260.288	0.874564	0.125436	2991.01	428.99	0.871711	0.128289	4158.06	611.941	0.843823	0.156177	3394.7	628.301	0.913941	0.0860585	3568.94	336.058	0.895726	0.104274	3752.2
ENSMUSG00000085226	Gm7855	X	0	0	0	0	0	0	0	0	0	0	0	0	0	0	0	0	0	0	0	0	0	0	0	0	0	0	0	0	0	0	0	0	0	0	0	0	0	0	0	0	0	0	0	0	0	0	0
ENSMUSG00000082655	Gm7857	X	0	0	0	0	0	0	0	0	0	0	0	0	0	0	0	0	0	0	0	0	0	0	0	0	0	0	0	0	0	1	0	8	0	0	0	0	0	0	0	0	0	0	0	0	0	0	0
ENSMUSG00000087024	B230119M05Rik	X	0	0	0	0	0	0	0	0	0	0	0	0	0	0	0	0	0	0	0	0	0	0	0	0	0	0	0	0	0	0	0	0	0	0	0	0	0	0	0	0	0	0	0	0	0	0	0
ENSMUSG00000049804	Armcx4	X	0.628319	0.371681	263.894	156.106	0.782051	0.217949	236.962	66.0385	0.612903	0.387097	128.097	80.9032	0.707071	0.292929	203.636	84.3636	0.995745	0.00425532	702.996	3.0043	1	0	359	0	0.979798	0.020202	607.475	12.5253	1	0	332	0	0.974713	0.0252874	2564.47	66.531	0.976077	0.0239234	2122.97	52.0335	0.967785	0.0322148	2057.51	68.4886	0.981586	0.0184136	2071.15
ENSMUSG00000033460	Armcx1	X	0.601583	0.398417	187.694	124.306	0.572603	0.427397	151.167	112.833	0.899371	0.100629	137.604	15.3962	0.741445	0.258555	152.738	53.2624	1	0	261	0	1	0	207	0	1	0	167	0	1	0	133	0	0.958571	0.0414291	1962.19	84.8054	0.94492	0.0550802	1355.02	78.985	0.974677	0.0253233	1379.17	35.8324	0.979534	0.0204662	1308.66
ENSMUSG00000081972	Gm16397	X	0	0	0	0	0	0	0	0	0	0	0	0	0	0	0	0	0	0	0	0	0	1	0	1	0	0	0	0	0	0	0	0	0	1	0	1	0	0	0	0	0	1	0	2	0	1	0
ENSMUSG00000071690	Gm10344	X	0	0	0	0	0	0	0	0	0	0	0	0	0	0	0	0	0	0	0	0	0	0	0	0	0	0	0	0	0	0	0	0	0	0	0	0	0	0	0	0	0	0	0	0	1	0	1
ENSMUSG00000050394	Armcx6	X	0.5	0.5	2.5	2.5	0	0	0	0	1	0	1	0	0.5	0.5	1.5	1.5	1	0	19	0	1	0	8	0	1	0	6	0	1	0	6	0	1	0	157	0	1	0	110	0	1	0	120	0	1	0	141
ENSMUSG00000049047	Armcx3	X	0.9	0.1	10.8	1.2	0	0	0	0	0	0	0	0	1	0	3	0	1	0	54	0	1	0	67	0	1	0	52	0	1	0	21	0	0.987421	0.0125786	285.365	3.6352	0.976471	0.0235294	199.2	4.8	0.992308	0.00769231	242.123	1.8769	0.968504	0.0314961	246.969
ENSMUSG00000033436	Armcx2	X	0.825	0.175	221.925	47.075	0.792453	0.207547	95.0943	24.9057	0.953947	0.0460526	172.665	8.3355	0.947368	0.0526316	104.21	5.7895	1	0	727	0	1	0	500	0	0.99759	0.00240964	622.496	1.5036	1	0	382	0	0.967038	0.0329619	2896.28	98.721	0.977966	0.0220339	2505.55	56.4508	0.972659	0.0273415	2394.69	67.3147	0.982918	0.0170822	2898.62
ENSMUSG00000083236	Gm7222	X	0	0	0	0	0	0	0	0	0	0	0	0	0	0	0	0	0	0	0	0	0	0	0	0	0	0	0	0	0	0	0	0	0	0	0	0	0	0	0	0	0	0	0	0	0	0	0
ENSMUSG00000081292	Gm15018	X	0	0	0	0	0	0	0	0	0	0	0	0	0	0	0	0	0	0	0	0	0	0	0	0	0	0	0	0	0	0	0	0	0	0	0	0	0	0	0	0	0	0	0	0	0	0	0
ENSMUSG00000009941	Nxf2	X	0	0	0	0	0	0	0	0	0	0	0	0	0	0	0	0	0	0	0	0	0	0	0	0	0	0	0	0	0	0	0	0	1	0	15	0	1	0	7	0	1	0	12	0	1	0	8
ENSMUSG00000052676	Zmat1	X	0.923077	0.0769231	26.7692	2.2308	1	0	19	0	0.25	0.75	9	27	1	0	58	0	1	0	94	0	1	0	72	0	1	0	68	0	1	0	55	0	1	0	15	0	1	0	12	0	1	0	9	0	1	0	8
ENSMUSG00000089759	3632454L22Rik	X	1	0	1	0	0	0	0	0	0	0	0	0	0	0	0	0	0	0	0	0	0	0	0	0	0	0	0	0	0	0	0	0	1	0	4	0	1	0	6	0	1	0	3	0	1	0	8
ENSMUSG00000081146	Gm6207	X	0	0	0	0	0	0	0	0	0	0	0	0	0	0	0	0	0	0	0	0	0	0	0	0	0	0	0	0	0	0	0	0	0	0	0	0	0	0	0	0	0	0	0	0	0	0	0
ENSMUSG00000085556	Gm15020	X	0	0	0	0	0	0	0	0	0	0	0	0	0	0	0	0	0	0	0	0	0	0	0	0	0	0	0	0	0	0	0	0	0	0	0	0	0	0	0	0	0	0	0	0	0	0	0
ENSMUSG00000088878	SNORA17	X	0	0	0	0	0	0	0	0	0	0	0	0	0	0	0	0	0	0	0	0	0	0	0	0	0	0	0	0	0	0	0	0	0	0	0	0	0	0	0	0	0	0	0	0	0	0	0
ENSMUSG00000079432	Gm15023	X	0	0	0	0	0	0	0	0	0	0	0	0	0	0	0	0	0	0	0	0	0	0	0	0	0	0	0	0	0	0	0	0	0	0	0	0	0	0	0	0	0	0	0	0	0	0	0
ENSMUSG00000031409	Tceal6	X	0	0	0	0	0	0	0	0	0	0	0	0	0	0	0	0	0	0	0	0	0	0	0	0	0	0	0	0	0	0	0	0	1	0	9	0	1	0	3	0	0.8125	0.1875	13	3	1	0	10
ENSMUSG00000081709	Gm15022	X	0	0	0	0	0	0	0	0	0	0	0	0	0	0	0	0	0	0	0	0	0	0	0	0	0	0	0	0	0	0	0	0	0	0	0	0	0	0	0	0	0	0	0	0	0	0	0
ENSMUSG00000082071	Pramel	X	0	0	0	0	0	0	0	0	0	0	0	0	0	0	0	0	0	0	0	0	0	0	0	0	0	0	0	0	0	0	0	0	1	0	1	0	0	0	0	0	1	0	1	0	0	0	0
ENSMUSG00000067360	Pramel3	X	1	0	1	0	0	0	0	0	0	0	0	0	1	0	8	0	0	0	0	0	0	0	0	0	0	0	0	0	0	0	0	0	1	0	7	0	1	0	11	0	0	0	0	0	1	0	14
ENSMUSG00000094470	AL731676.1	X	0	0	0	0	0	0	0	0	1	0	1	0	0	0	0	0	0	0	0	0	0	0	0	0	0	0	0	0	0	0	0	0	0	0	0	0	0	0	0	0	0	0	0	0	0	0	0
ENSMUSG00000087428	Gm15017	X	0	0	0	0	0	0	0	0	0	0	0	0	0	0	0	0	0	0	0	0	0	0	0	0	0	0	0	0	0	0	0	0	0	0	0	0	0	0	0	0	0	0	0	0	0	0	0
ENSMUSG00000095599	Gm6215	X	0	0	0	0	0	0	0	0	0	0	0	0	0	0	0	0	0	0	0	0	0	0	0	0	0	0	0	0	0	0	0	0	0	0	0	0	0	0	0	0	0	0	0	0	0	0	0
ENSMUSG00000094004	Gm5128	X	0	0	0	0	0	0	0	0	0	0	0	0	0	0	0	0	0	0	0	0	0	0	0	0	0	0	0	0	0	0	0	0	0	0	0	0	0	0	0	0	0	0	0	0	0	0	0
ENSMUSG00000094670	BX571775.1	X	0	0	0	0	0	0	0	0	0	0	0	0	0	0	0	0	0	0	0	0	0	0	0	0	0	0	0	0	0	0	0	0	0	0	0	0	0	0	0	0	0	0	0	0	0	0	0
ENSMUSG00000095964	Gm6221	X	0	0	0	0	0	0	0	0	0	0	0	0	0	0	0	0	0	0	0	0	0	0	0	0	0	0	0	0	0	0	0	0	0	0	0	0	0	0	0	0	0	0	0	0	0	0	0
ENSMUSG00000096508	Gm7903	X	0	0	0	0	0	0	0	0	0	0	0	0	0	0	0	0	0	0	0	0	0	0	0	0	0	0	0	0	0	0	0	0	0	0	0	0	0	0	0	0	0	0	0	0	0	0	0
ENSMUSG00000095424	AL954640.1	X	0	0	0	0	0	0	0	0	0	0	0	0	0	0	0	0	0	0	0	0	0	0	0	0	0	0	0	0	0	0	0	0	0	0	0	0	0	0	0	0	0	0	0	0	0	0	0
ENSMUSG00000094371	Gm7905	X	0	0	0	0	0	0	0	0	0	0	0	0	0	0	0	0	0	0	0	0	0	0	0	0	0	0	0	0	0	0	0	0	0	0	0	0	0	0	0	0	0	0	0	0	0	0	0
ENSMUSG00000054994	AV320801	X	0	0	0	0	0	0	0	0	0	0	0	0	0	0	0	0	0	0	0	0	0	0	0	0	0	0	0	0	0	0	0	0	0	0	0	0	0	0	0	0	0	0	0	0	0	0	0
ENSMUSG00000095228	SNORA17	X	0	0	0	0	0	0	0	0	0	0	0	0	0	0	0	0	0	0	0	0	0	0	0	0	0	0	0	0	0	0	0	0	0	0	0	0	0	0	0	0	0	0	0	0	0	0	0
ENSMUSG00000086685	Gm15015	X	0	0	0	0	0	0	0	0	0	0	0	0	0	0	0	0	0	0	0	0	0	0	0	0	0	0	0	0	0	0	0	0	0	0	0	0	0	0	0	0	0	0	0	0	0	0	0
ENSMUSG00000096119	Gm6228	X	0	0	0	0	0	0	0	0	0	0	0	0	0	0	0	0	0	0	0	0	0	0	0	0	0	0	0	0	0	0	0	0	0	0	0	0	0	0	0	0	0	0	0	0	0	0	0
ENSMUSG00000031410	Nxf7	X	0	0	0	0	1	0	8	0	0.5	0.5	1	1	0.833333	0.166667	9.1667	1.8333	0.5	0.5	2	2	0.333333	0.666667	4.6667	9.3333	0	0	0	0	1	0	19	0	1	0	4	0	1	0	9	0	0	0	0	0	1	0	7
ENSMUSG00000031411	Prame	X	0	0	0	0	0	0	0	0	0	0	0	0	0	1	0	2	0	0	0	0	0	0	0	0	0	0	0	0	0	0	0	0	0	0	0	0	0	0	0	0	0	0	0	0	1	0	2
ENSMUSG00000082602	Gm15021	X	0	0	0	0	0	0	0	0	0	0	0	0	0	0	0	0	0	0	0	0	0	0	0	0	0	0	0	0	0	0	0	0	0	0	0	0	0	0	0	0	0	0	0	0	0	0	0
ENSMUSG00000058252	1700008I05Rik	X	0	0	0	0	0	0	0	0	0	0	0	0	0.5	0.5	1	1	1	0	3	0	0	0	0	0	1	0	2	0	0	0	0	0	0.916667	0.0833333	10.0833	0.9167	0.916667	0.0833333	7.3333	0.6667	0.9375	0.0625	10.3125	0.6875	0.833333	0.166667	5
ENSMUSG00000060726	Tmsb15a	X	0	1	0	3	0	0	0	0	1	0	1	0	0	0	0	0	0	0	0	0	1	0	4	0	1	0	2	0	1	0	1	0	1	0	14	0	0	0	0	0	1	0	1	0	0	0	0
ENSMUSG00000084330	Gm15019	X	0.6	0.4	2.4	1.6	0	0	0	0	0.8	0.2	4	1	0.571429	0.428571	4	3	0	0	0	0	0	0	0	0	1	0	3	0	0	0	0	0	1	0	2	0	1	0	2	0	1	0	3	0	0.5	0.5	1
ENSMUSG00000072969	Armcx5	X	0.570983	0.429017	488.19	366.81	0.570076	0.429924	376.25	283.75	0.518462	0.481538	464.541	431.459	0.539062	0.460938	459.82	393.18	0.648318	0.351682	473.921	257.079	0.730298	0.269702	490.76	181.24	0.720322	0.279678	430.032	166.968	0.670732	0.329268	462.805	227.195	0.777778	0.222222	661.111	188.889	0.766904	0.233096	515.359	156.641	0.734733	0.265267	497.414	179.586	0.773764	0.226236	506.816
ENSMUSG00000043384	Gprasp1	X	0.654629	0.345371	6076.27	3205.73	0.663172	0.336828	4000.25	2031.75	0.682296	0.317704	5708.77	2658.23	0.672267	0.327733	5535.45	2698.55	0.911741	0.0882588	5964.61	577.389	0.905201	0.0947985	5022.06	525.942	0.912261	0.0877392	5717.14	549.862	0.919089	0.0809111	5390.46	474.544	0.798103	0.201897	4631.39	1171.61	0.823891	0.176109	4261.99	911.014	0.83253	0.16747	3657.3	735.697	0.859116	0.140884	4261.22
ENSMUSG00000088464	Mir1970	X	0	0	0	0	0	0	0	0	0	0	0	0	0	0	0	0	0	0	0	0	0	0	0	0	0	0	0	0	0	0	0	0	0	0	0	0	0	0	0	0	0	0	0	0	0	0	0
ENSMUSG00000072966	Gprasp2	X	0.713367	0.286633	1193.46	479.538	0.702882	0.297118	823.075	347.925	0.714976	0.285024	1106.07	440.932	0.726225	0.273775	1249.11	470.893	0.96652	0.0334802	1329.93	46.0687	0.955289	0.044711	1070.88	50.121	0.973134	0.0268657	1254.37	34.6299	0.971689	0.0283114	1124.24	32.7563	0.841328	0.158672	837.963	158.037	0.844712	0.155288	728.987	134.013	0.882022	0.117978	592.719	79.2809	0.902108	0.0978916	728.001
ENSMUSG00000072964	Bhlhb9	X	0.559028	0.440972	781.521	616.479	0.595777	0.404223	665.483	451.517	0.625578	0.374422	698.77	418.23	0.61996	0.38004	966.517	592.483	0.994633	0.00536673	890.197	4.8032	1	0	739	0	0.992945	0.00705467	869.82	6.1799	0.986989	0.0130112	847.823	11.1766	0.790528	0.209472	1336.78	354.217	0.736364	0.263636	1029.44	368.564	0.777661	0.222339	1122.16	320.836	0.807203	0.192797	1132.51
ENSMUSG00000083223	Gm15016	X	0.833333	0.166667	9.1667	1.8333	0.8	0.2	12.8	3.2	0.916667	0.0833333	7.3333	0.6667	0.642857	0.357143	7.0714	3.9286	1	0	9	0	1	0	17	0	1	0	12	0	1	0	7	0	0.9	0.1	19.8	2.2	0.945946	0.0540541	18.9189	1.0811	1	0	17	0	1	0	8
ENSMUSG00000048040	Arxes2	X	0.765823	0.234177	221.323	67.6772	0.729323	0.270677	257.451	95.5489	0.778049	0.221951	195.29	55.7098	0.828104	0.171896	399.974	83.0259	1	0	365	0	1	0	380	0	1	0	295	0	0.996933	0.00306748	406.748	1.2515	0.849724	0.150276	475.845	84.1547	0.871134	0.128866	525.294	77.7062	0.862487	0.137513	541.642	86.3579	0.880976	0.119024	549.729
ENSMUSG00000048355	Arxes1	X	0.823529	0.176471	153.177	32.8235	0.769231	0.230769	102.308	30.6923	0.905063	0.0949367	130.329	13.6709	0.907692	0.0923077	138.877	14.1231	1	0	136	0	1	0	138	0	1	0	129	0	1	0	133	0	0.918605	0.0813953	389.488	34.5116	0.889855	0.110145	283.864	35.1362	0.894872	0.105128	295.308	34.6923	0.950617	0.0493827	341.272
ENSMUSG00000042750	Bex2	X	0.775087	0.224913	855.696	248.304	0.768675	0.231325	472.735	142.265	0.872727	0.127273	726.982	106.018	0.809291	0.190709	532.513	125.487	0.997938	0.00206186	827.291	1.7093	1	0	539	0	1	0	640	0	0.982639	0.0173611	473.632	8.3681	0.856928	0.143072	2133.75	356.25	0.881545	0.118455	1704.91	229.092	0.856731	0.143269	1369.06	228.944	0.908015	0.0919854	1602.65
ENSMUSG00000057000	Nxf3	X	0.977778	0.0222222	96.8	2.2	0.917808	0.0821918	83.5205	7.4795	0.93617	0.0638298	92.6809	6.3191	0.97931	0.0206897	138.083	2.9172	1	0	114	0	1	0	133	0	1	0	114	0	1	0	144	0	0.976642	0.0233577	700.253	16.7474	0.986405	0.0135952	707.252	9.7477	0.950372	0.0496278	802.114	41.8859	0.932508	0.0674916	797.295
ENSMUSG00000087553	5730412P04Rik	X	0	0	0	0	1	0	1	0	0	0	0	0	0	0	0	0	0	0	0	0	0	0	0	0	0	0	0	0	0	0	0	0	0	0	0	0	0	0	0	0	0	0	0	0	0	0	0
[truncated: 605 more rows]
[truncated: 49 more columns]
