# Supplementary material for: Controlled X‐chromosome dynamics defines meiotic potential of female mouse in vitro germ cells
Source: EMBO J. 2022 May 23;41(12):e109457. doi: 10.15252/embj.2021109457 (PMC9194795; doi:10.15252/embj.2021109457)
Supplement: Supplementary file 4 — Dataset EV3 [file EMBJ-41-e109457-s001.xlsx]

## Sheet: Legend
Dataset EV3. List of X-linked genes belonging to X inactivation clusters
all_clusters_Severino:	List of genes belonging to each cluster shown in Fig.3C
all_clusters_Marks:	List of genes used to intersect with Marks et al. 2015 dataset for FigEV 3F

## Sheet: all_clusters_Severino
external_gene_id	bulk_cluster	author
2610029G23Rik	escapee	Severino
A830080D01Rik	escapee	Severino
Abcd1	escapee	Severino
Alg13	escapee	Severino
Araf	escapee	Severino
Armcx5	escapee	Severino
Atp6ap1	escapee	Severino
Atp6ap2	escapee	Severino
Bcap31	escapee	Severino
Brcc3	escapee	Severino
Cdk16	escapee	Severino
Cenpi	escapee	Severino
Chm	escapee	Severino
Cstf2	escapee	Severino
Ddx3x	escapee	Severino
Ebp	escapee	Severino
Eif2s3x	escapee	Severino
Elk1	escapee	Severino
Emd	escapee	Severino
Ercc6l	escapee	Severino
Fam50a	escapee	Severino
Fmr1	escapee	Severino
Ftsj1	escapee	Severino
Fundc1	escapee	Severino
G6pdx	escapee	Severino
Gdi1	escapee	Severino
Gpkow	escapee	Severino
Hccs	escapee	Severino
Hcfc1	escapee	Severino
Hdac6	escapee	Severino
Htatsf1	escapee	Severino
Huwe1	escapee	Severino
Idh3g	escapee	Severino
Igbp1	escapee	Severino
Ikbkg	escapee	Severino
Irak1	escapee	Severino
Kdm5c	escapee	Severino
Kdm6a	escapee	Severino
Kif4	escapee	Severino
Lage3	escapee	Severino
Mbtps2	escapee	Severino
Mecp2	escapee	Severino
Med14	escapee	Severino
Mmgt1	escapee	Severino
Naa10	escapee	Severino
Ndufb11	escapee	Severino
Nkap	escapee	Severino
Nono	escapee	Severino
Ofd1	escapee	Severino
Ogt	escapee	Severino
Otud5	escapee	Severino
Pdzd11	escapee	Severino
Piga	escapee	Severino
Pim2	escapee	Severino
Pin4	escapee	Severino
Porcn	escapee	Severino
Pqbp1	escapee	Severino
Praf2	escapee	Severino
Rab9	escapee	Severino
Rbbp7	escapee	Severino
Rbm10	escapee	Severino
Rbm3	escapee	Severino
Rbm41	escapee	Severino
Renbp	escapee	Severino
Rpgr	escapee	Severino
Rpl10	escapee	Severino
Rps4x	escapee	Severino
Siah1b	escapee	Severino
Slc35a2	escapee	Severino
Slc9a6	escapee	Severino
Smc1a	escapee	Severino
Ssr4	escapee	Severino
Suv39h1	escapee	Severino
Syap1	escapee	Severino
Taf1	escapee	Severino
Taz	escapee	Severino
Tbc1d25	escapee	Severino
Tfe3	escapee	Severino
Thoc2	escapee	Severino
Timm17b	escapee	Severino
Tmem47	escapee	Severino
Txlng	escapee	Severino
Uba1	escapee	Severino
Upf3b	escapee	Severino
Usp9x	escapee	Severino
Utp14a	escapee	Severino
Uxt	escapee	Severino
Vbp1	escapee	Severino
Wdr13	escapee	Severino
Wdr45	escapee	Severino
Xist	escapee	Severino
Zfp182	escapee	Severino
Zfx	escapee	Severino
Zrsr2	escapee	Severino
2210013O21Rik	early_XCI	Severino
Akap17b	early_XCI	Severino
Armcx1	early_XCI	Severino
Armcx4	early_XCI	Severino
Arxes2	early_XCI	Severino
Atp7a	early_XCI	Severino
Bex1	early_XCI	Severino
Bex2	early_XCI	Severino
Ccdc160	early_XCI	Severino
Cd99l2	early_XCI	Severino
Cdkl5	early_XCI	Severino
Cnksr2	early_XCI	Severino
Dlg3	early_XCI	Severino
Dusp9	early_XCI	Severino
Fam120c	early_XCI	Severino
Fam122b	early_XCI	Severino
Fam123b	early_XCI	Severino
Fgd1	early_XCI	Severino
Fgf13	early_XCI	Severino
Foxo4	early_XCI	Severino
Gpc4	early_XCI	Severino
Gpr173	early_XCI	Severino
Gprasp2	early_XCI	Severino
Gspt2	early_XCI	Severino
Hdac8	early_XCI	Severino
Hmgn5	early_XCI	Severino
Hnrnph2	early_XCI	Severino
Il13ra1	early_XCI	Severino
Klhl13	early_XCI	Severino
Klhl15	early_XCI	Severino
Maged1	early_XCI	Severino
Mageh1	early_XCI	Severino
Mospd1	early_XCI	Severino
Mum1l1	early_XCI	Severino
Nup62cl	early_XCI	Severino
Ocrl	early_XCI	Severino
Ophn1	early_XCI	Severino
Pcyt1b	early_XCI	Severino
Pdk3	early_XCI	Severino
Phf6	early_XCI	Severino
Pja1	early_XCI	Severino
Pnck	early_XCI	Severino
Rab39b	early_XCI	Severino
Rbmx	early_XCI	Severino
Rhox5	early_XCI	Severino
Rragb	early_XCI	Severino
Sat1	early_XCI	Severino
Sh3kbp1	early_XCI	Severino
Slc25a14	early_XCI	Severino
Tbc1d8b	early_XCI	Severino
Tbl1x	early_XCI	Severino
Ubqln2	early_XCI	Severino
Usp51	early_XCI	Severino
Wbp5	early_XCI	Severino
Zc3h12b	early_XCI	Severino
Zc4h2	early_XCI	Severino
Zdhhc15	early_XCI	Severino
Zmym3	early_XCI	Severino
Zxdb	early_XCI	Severino
1110012L19Rik	late_XCI	Severino
2610002M06Rik	late_XCI	Severino
Abcb7	late_XCI	Severino
Acot9	late_XCI	Severino
Acsl4	late_XCI	Severino
Aifm1	late_XCI	Severino
Ammecr1	late_XCI	Severino
Apex2	late_XCI	Severino
Apoo	late_XCI	Severino
Arhgap4	late_XCI	Severino
Atg4a	late_XCI	Severino
Atp11c	late_XCI	Severino
Atrx	late_XCI	Severino
BC023829	late_XCI	Severino
Bcor	late_XCI	Severino
Bcorl1	late_XCI	Severino
Bhlhb9	late_XCI	Severino
Brwd3	late_XCI	Severino
C77370	late_XCI	Severino
Cask	late_XCI	Severino
Ccdc120	late_XCI	Severino
Cetn2	late_XCI	Severino
Cfp	late_XCI	Severino
Chic1	late_XCI	Severino
Clcn5	late_XCI	Severino
Cox7b	late_XCI	Severino
Ctps2	late_XCI	Severino
Cul4b	late_XCI	Severino
Dcaf12l1	late_XCI	Severino
Ddx26b	late_XCI	Severino
Diap2	late_XCI	Severino
Dkc1	late_XCI	Severino
Dnase1l1	late_XCI	Severino
Dock11	late_XCI	Severino
Dynlt3	late_XCI	Severino
Eda2r	late_XCI	Severino
Eif1ax	late_XCI	Severino
Enox2	late_XCI	Severino
F8	late_XCI	Severino
F8a	late_XCI	Severino
Fam3a	late_XCI	Severino
Fancb	late_XCI	Severino
Flna	late_XCI	Severino
Fundc2	late_XCI	Severino
Gemin8	late_XCI	Severino
Gnl3l	late_XCI	Severino
Gprasp1	late_XCI	Severino
Gripap1	late_XCI	Severino
Gyk	late_XCI	Severino
Haus7	late_XCI	Severino
Hmgb3	late_XCI	Severino
Hprt	late_XCI	Severino
Hsd17b10	late_XCI	Severino
Ids	late_XCI	Severino
Igsf1	late_XCI	Severino
Iqsec2	late_XCI	Severino
Kcnd1	late_XCI	Severino
Lamp2	late_XCI	Severino
Las1l	late_XCI	Severino
Magt1	late_XCI	Severino
Maoa	late_XCI	Severino
Map3k15	late_XCI	Severino
Mcts1	late_XCI	Severino
Med12	late_XCI	Severino
Mid1ip1	late_XCI	Severino
Mospd2	late_XCI	Severino
Mpp1	late_XCI	Severino
Msl3	late_XCI	Severino
Msn	late_XCI	Severino
Mtap7d2	late_XCI	Severino
Mtcp1	late_XCI	Severino
Mtm1	late_XCI	Severino
Mtmr1	late_XCI	Severino
Nap1l3	late_XCI	Severino
Ncrna00086	late_XCI	Severino
Ngfrap1	late_XCI	Severino
Nsdhl	late_XCI	Severino
Nudt11	late_XCI	Severino
Nxt2	late_XCI	Severino
Pdha1	late_XCI	Severino
Pdzd4	late_XCI	Severino
Pfkfb1	late_XCI	Severino
Pgk1	late_XCI	Severino
Pgrmc1	late_XCI	Severino
Phf16	late_XCI	Severino
Phf8	late_XCI	Severino
Phka2	late_XCI	Severino
Plp1	late_XCI	Severino
Plp2	late_XCI	Severino
Plxna3	late_XCI	Severino
Pola1	late_XCI	Severino
Ppp1r3f	late_XCI	Severino
Prdx4	late_XCI	Severino
Prickle3	late_XCI	Severino
Prkx	late_XCI	Severino
Prps1	late_XCI	Severino
Prrg3	late_XCI	Severino
Psmd10	late_XCI	Severino
Rbmx2	late_XCI	Severino
Reps2	late_XCI	Severino
Rp2h	late_XCI	Severino
Rps6ka3	late_XCI	Severino
Rps6ka6	late_XCI	Severino
Shroom2	late_XCI	Severino
Shroom4	late_XCI	Severino
Slc10a3	late_XCI	Severino
Slc6a8	late_XCI	Severino
Slc7a3	late_XCI	Severino
Sms	late_XCI	Severino
Snx12	late_XCI	Severino
Stag2	late_XCI	Severino
Tab3	late_XCI	Severino
Tceanc	late_XCI	Severino
Timp1	late_XCI	Severino
Tmem164	late_XCI	Severino
Trmt2b	late_XCI	Severino
Tspan7	late_XCI	Severino
Tspyl2	late_XCI	Severino
Tsr2	late_XCI	Severino
Ubl4	late_XCI	Severino
Usp11	late_XCI	Severino
Usp27x	late_XCI	Severino
Vma21	late_XCI	Severino
Wnk3-ps	late_XCI	Severino
Xiap	late_XCI	Severino
Xk	late_XCI	Severino
Xlr3a	late_XCI	Severino
Yipf6	late_XCI	Severino
Zbtb33	late_XCI	Severino
Zdhhc9	late_XCI	Severino
Zfp185	late_XCI	Severino
Zfp275	late_XCI	Severino
Zfp280c	late_XCI	Severino
Zfp300	late_XCI	Severino
Zfp449	late_XCI	Severino
Zic3	late_XCI	Severino

## Sheet: all_clusters_Marks
external_gene_id	author	type	cluster
Tsx	Marks	early_XCI	1
C77370	Marks	early_XCI	1
Pja1	Marks	early_XCI	1
Dlg3	Marks	early_XCI	1
Taf9b	Marks	early_XCI	1
Dmd	Marks	early_XCI	1
Rlim	Marks	early_XCI	1
Maged2	Marks	early_XCI	1
6720401G13Rik	Marks	early_XCI	1
Armcx1	Marks	early_XCI	1
Bex1	Marks	early_XCI	1
Dgkk	Marks	early_XCI	1
Med12	Marks	early_XCI	1
Tceal8	Marks	early_XCI	1
Plp1	Marks	early_XCI	1
Wbp5	Marks	early_XCI	1
Mid1	Marks	early_XCI	1
Fhl1	Marks	early_XCI	1
Gpr143	Marks	early_XCI	1
Tceal1	Marks	early_XCI	1
Tbc1d8b	Marks	early_XCI	1
Suv39h1	Marks	early_XCI	1
Lrch2	Marks	early_XCI	1
Fam199x	Marks	early_XCI	1
Ocrl	Marks	early_XCI	1
Zbtb33	Marks	early_XCI	1
Nsdhl	Marks	early_XCI	1
Klhl13	Marks	early_XCI	1
Phka1	Marks	early_XCI	1
Pcyt1b	Marks	early_XCI	1
Zdhhc15	Marks	early_XCI	1
Dusp9	Marks	early_XCI	1
Pls3	Marks	early_XCI	1
Fam122b	Marks	early_XCI	1
Zmym3	Marks	early_XCI	1
Maged1	Marks	early_XCI	1
Foxo4	Marks	early_XCI	1
Pdk3	Marks	early_XCI	1
Nxt2	Marks	early_XCI	1
Nxf3	Marks	early_XCI	1
Gpc4	Marks	early_XCI	1
Pnma5	Marks	early_XCI	1
Gprasp2	Marks	early_XCI	1
Rnf128	Marks	early_XCI	1
Rbm41	Marks	early_XCI	1
Elf4	Marks	early_XCI	1
Apex2	Marks	early_XCI	1
Gyk	Marks	early_XCI	1
Msn	Marks	early_XCI	1
Gpc3	Marks	early_XCI	1
Mtm1	Marks	early_XCI	1
Zfp275	Marks	early_XCI	1
Fam3a	Marks	early_XCI	1
Zfp280c	Marks	early_XCI	1
Spin2	Marks	early_XCI	1
Ophn1	Marks	early_XCI	1
Fgf13	Marks	early_XCI	1
Gdi1	Marks	Intermediate	2
Fam123b	Marks	Intermediate	2
Ubqln2	Marks	Intermediate	2
Shroom2	Marks	Intermediate	2
Pgk1	Marks	Intermediate	2
Mageh1	Marks	Intermediate	2
Fancb	Marks	Intermediate	2
Itm2a	Marks	Intermediate	2
Alg13	Marks	Intermediate	2
Magt1	Marks	Intermediate	2
Slc9a6	Marks	Intermediate	2
Slc25a14	Marks	Intermediate	2
Rps6ka6	Marks	Intermediate	2
Sms	Marks	Intermediate	2
Atp7a	Marks	Intermediate	2
Hsd17b10	Marks	Intermediate	2
Pgrmc1	Marks	Intermediate	2
Acot9	Marks	Intermediate	2
Tbl1x	Marks	Intermediate	2
Ncrna00086	Marks	Intermediate	2
Tspyl2	Marks	Intermediate	2
Acsl4	Marks	Intermediate	2
Mecp2	Marks	Intermediate	2
Hmgn5	Marks	Intermediate	2
Dcaf12l1	Marks	Intermediate	2
Kif4	Marks	Intermediate	2
Tmem47	Marks	Intermediate	2
Brwd3	Marks	Intermediate	2
Elk1	Marks	Intermediate	2
1110012L19Rik	Marks	Intermediate	2
Tsc22d3	Marks	Intermediate	2
Rbmx2	Marks	Intermediate	2
Phf6	Marks	Intermediate	2
Zfp185	Marks	Intermediate	2
Ddx26b	Marks	Intermediate	2
Maoa	Marks	Intermediate	2
Siah1b	Marks	Intermediate	2
Flna	Marks	Intermediate	2
Sh3bgrl	Marks	Intermediate	2
Ercc6l	Marks	Intermediate	2
Cfp	Marks	Intermediate	2
Mmgt1	Marks	Intermediate	2
BC065397	Marks	Intermediate	2
Armcx2	Marks	Intermediate	2
Lamp2	Marks	Intermediate	2
Prkx	Marks	Intermediate	2
Ids	Marks	Intermediate	2
Prrg1	Marks	Intermediate	2
Zdhhc9	Marks	Intermediate	2
Gm364	Marks	Intermediate	2
Ikbkg	Marks	Intermediate	2
Prrg3	Marks	Intermediate	2
Xiap	Marks	Intermediate	2
5530601H04Rik	Marks	Intermediate	2
Tmem164	Marks	Intermediate	2
Sat1	Marks	Intermediate	2
Cetn2	Marks	Intermediate	2
Scml2	Marks	Intermediate	2
Dock11	Marks	Intermediate	2
Usp26	Marks	Intermediate	2
A230072C01Rik	Marks	Intermediate	2
Mospd2	Marks	Intermediate	2
Syap1	Marks	Intermediate	2
Zfp449	Marks	Intermediate	2
Prdx4	Marks	Intermediate	2
Tspan7	Marks	Intermediate	2
Amot	Marks	Intermediate	2
F8	Marks	Intermediate	2
Mtmr1	Marks	Intermediate	2
Klf8	Marks	late_XCI	3
Fgd1	Marks	late_XCI	3
Kctd12b	Marks	late_XCI	3
Egfl6	Marks	late_XCI	3
Tceanc	Marks	late_XCI	3
Nr0b1	Marks	late_XCI	3
Mpp1	Marks	late_XCI	3
Slc35a2	Marks	late_XCI	3
Gprasp1	Marks	late_XCI	3
Mcf2	Marks	late_XCI	3
Abcb7	Marks	late_XCI	3
Gnl3l	Marks	late_XCI	3
Chic1	Marks	late_XCI	3
Fmr1nb	Marks	late_XCI	3
Gm4984	Marks	late_XCI	3
Lpar4	Marks	late_XCI	3
Mtap7d2	Marks	late_XCI	3
Snx12	Marks	late_XCI	3
Taz	Marks	late_XCI	3
Ofd1	Marks	late_XCI	3
2900062L11Rik	Marks	late_XCI	3
Pdha1	Marks	late_XCI	3
Map3k15	Marks	late_XCI	3
Atp11c	Marks	late_XCI	3
Cstf2	Marks	late_XCI	3
Cenpi	Marks	late_XCI	3
Irak1	Marks	late_XCI	3
Timp1	Marks	late_XCI	3
Atrx	Marks	late_XCI	3
Rp2h	Marks	late_XCI	3
Pqbp1	Marks	late_XCI	3
Xk	Marks	late_XCI	3
Eda2r	Marks	late_XCI	3
Slc7a3	Marks	late_XCI	3
Tab3	Marks	late_XCI	3
Pola1	Marks	late_XCI	3
Usp9x	Marks	late_XCI	3
Ogt	Marks	late_XCI	3
Lage3	Marks	late_XCI	3
Hdac6	Marks	late_XCI	3
Bhlhb9	Marks	late_XCI	3
Spin4	Marks	late_XCI	3
Tsr2	Marks	late_XCI	3
Prps1	Marks	late_XCI	3
Hcfc1	Marks	late_XCI	3
Med14	Marks	late_XCI	3
AU015836	Marks	late_XCI	3
Phf16	Marks	late_XCI	3
Araf	Marks	late_XCI	3
Rab9	Marks	late_XCI	3
Gspt2	Marks	late_XCI	3
Yipf6	Marks	late_XCI	3
Bcap31	Marks	late_XCI	3
Fundc1	Marks	late_XCI	3
Smc1a	Marks	late_XCI	3
Htatsf1	Marks	late_XCI	3
Ctps2	Marks	late_XCI	3
A830080D01Rik	Marks	late_XCI	3
Nkap	Marks	late_XCI	3
Zfp182	Marks	late_XCI	3
Fmr1	Marks	late_XCI	3
1810030O07Rik	Marks	late_XCI	3
Hccs	Marks	late_XCI	3
LOC100044547	Marks	late_XCI	3
Igbp1	Marks	late_XCI	3
Usp11	Marks	late_XCI	3
Hprt	Marks	late_XCI	3
Atp6ap2	Marks	late_XCI	3
Kdm5c	Marks	late_XCI	3
Emd	Marks	late_XCI	3
Phka2	Marks	late_XCI	3
Psmd10	Marks	late_XCI	3
Vbp1	Marks	late_XCI	3
Mbtps2	Marks	late_XCI	3
Haus7	Marks	late_XCI	3
Slc6a8	Marks	late_XCI	3
Uba1	Marks	late_XCI	3
Rpgr	Marks	late_XCI	3
Taf1	Marks	late_XCI	3
Clcn5	Marks	late_XCI	3
Las1l	Marks	late_XCI	3
Trap1a	Marks	late_XCI	3
Prps2	Marks	late_XCI	3
2610029G23Rik	Marks	late_XCI	3
Cask	Marks	late_XCI	3
LOC100045923	Marks	late_XCI	3
Msl3	Marks	late_XCI	3
Renbp	Marks	late_XCI	3
Bcor	Marks	late_XCI	3
Ammecr1	Marks	late_XCI	3
Idh3g	Marks	late_XCI	3
Pir	Marks	late_XCI	3
Fam120c	Marks	late_XCI	3
B230206F22Rik	Marks	late_XCI	3
Brcc3	Marks	late_XCI	3
Zrsr2	Marks	late_XCI	3
Cdk16	Marks	late_XCI	3
Phf8	Marks	late_XCI	3
G6pdx	Marks	late_XCI	3
Huwe1	Marks	late_XCI	3
2610002M06Rik	Marks	late_XCI	3
Nudt11	Marks	late_XCI	3
6530401D17Rik	Marks	late_XCI	3
Ccdc120	Marks	late_XCI	3
2610030H06Rik	Marks	late_XCI	3
Fndc3c1	Marks	late_XCI	3
Eif1ax	Marks	late_XCI	3
Ap1s2	Marks	late_XCI	3
Gm5635	Marks	escapee	4
Xist	Marks	escapee	4
Gpkow	Marks	escapee	4
Figf	Marks	escapee	4
AU022751	Marks	escapee	4
Dynlt3	Marks	escapee	4
Rbm3	Marks	escapee	4
LOC100044636	Marks	escapee	4
Tcfe3	Marks	escapee	4
Mtap7d3	Marks	escapee	4
Wdr13	Marks	escapee	4
Gripap1	Marks	escapee	4
Enox2	Marks	escapee	4
Kdm6a	Marks	escapee	4
Ebp	Marks	escapee	4
Dkc1	Marks	escapee	4
Wdr45	Marks	escapee	4
Eras	Marks	escapee	4
Utp14a	Marks	escapee	4
Timm17b	Marks	escapee	4
Pcsk1n	Marks	escapee	4
Tbc1d25	Marks	escapee	4
Chm	Marks	escapee	4
Shroom4	Marks	escapee	4
Nrk	Marks	escapee	4
