# Supplementary material for: Controlled X‐chromosome dynamics defines meiotic potential of female mouse in vitro germ cells
Source: EMBO J. 2022 May 23;41(12):e109457. doi: 10.15252/embj.2021109457 (PMC9194795; doi:10.15252/embj.2021109457)
Supplement: Supplementary file 5 — Dataset EV4 [file EMBJ-41-e109457-s006.xlsx]

## Sheet: Legend
Dataset EV4: PC1 and PC2 loadings for the PCA in Fig. 2B
PCA Integrating in vivo datasets from Nagaoka et al. 2020 and in vitro data from this study

## Sheet: Loadings
PC1	PC2
Hba-x	Eif2s3y
Hbb-bh1	Rbm41
Hbb-y	Carns1
Hoxb3os	Gmip
Armcx2	Ppp4r1l-ps
Gm23134	Gm6871
Fndc3c1	Zbtb49
Igfbp5	Lefty2
Syn3	Susd2
Sall2	Spef1
Nbl1	Tff2
Trip6	Sephs2
Rbm24	Serpina3m
Nnat	Slc9b1
Rab25	Capsl
Hmgn3	Mier2
Magel2	Ednra
Ap1m2	Kbtbd6
Hmga2	Med18
Slc39a8	Lrrc31
Plekho1	Mcf2l
Igfbp4	Gm20541
Enpp2	Cdcp1
Col5a2	Spp1
Pdgfc	Smim22
Gm13110	Sp5
Ern1	Rusc2
Rpl10l	Wdr44
Tuba3a	Sept6
Naa11	Rragd
Zfp273	Vps13c
Gm6768	Dbn1
Gstp2	Nanos1
D1Pas1	Prps1
Rassf8	Cbx4
Apobec2	Dipk2a
Nfic	Dusp16
Nefh	Stard8
Zfp398	Atp10d
Slc25a31	Tspan2
Adad2	Gm13068
Mov10l1	Fzd2
Arl14epl	Msx1
Mageb16	Sun2
Usp29	Irx3
Kdm1b	Phactr3
Gm10184	Rnf130
Fry	Sall3
1700013H16Rik	Reep5
Dazl	Pwwp2b

## Sheet: PC1
PC1	Gene_name
0.138897781171654	Hba-x
0.119306965386558	Hbb-bh1
0.116058660011454	Hbb-y
0.0978551098007671	Hoxb3os
0.0963878231606142	Armcx2
0.0918234066824531	Gm23134
0.0909313504565689	Fndc3c1
0.0830745594654414	Igfbp5
0.0802895609086849	Syn3
0.0791013244267186	Sall2
0.078173519511857	Nbl1
0.0767410193565734	Trip6
0.0765282727190932	Rbm24
0.0754414725364153	Nnat
0.075306191236858	Rab25
0.0750741883891967	Hmgn3
0.0714094951362992	Magel2
0.0705688934637065	Ap1m2
0.0705639279940651	Hmga2
0.0694055098916715	Slc39a8
0.0687336431012725	Plekho1
0.0678166771335812	Igfbp4
0.0677199984809405	Enpp2
0.0675054779812534	Col5a2
0.0672921014695004	Pdgfc
0.0672307401617492	Slc40a1
0.0664818273141728	Actc1
0.0664760885727504	Acta2
0.0662720263986277	Pea15a
0.0659524602612231	Plch1
0.0658017284943322	Rnd3
0.0655697632821153	Ednra
0.065524785431868	Scnn1g
0.065514825411147	Dab2
0.0654965816791586	Nkx1-2
0.0653788692231188	Capn6
0.0649771223109007	Tpm4
0.0649677144451052	Lrrc61
0.0647818458508223	Rassf1
0.063978711901483	Anxa5
0.0633413839359864	Eml1
0.0631780013706054	Cxcl12
0.0627951848885526	Plin3
0.062282667909431	Hunk
0.0618796637065516	Gbp4
0.0616999901787762	Heph
0.0616977651544245	Spsb4
0.061484268383049	Galnt3
0.0614776908537246	Myl9
0.0612577797921469	Myc
0.0610466587713892	Mtln
0.0610391448939486	Wnt5a
0.0607866640316874	Lpar4
0.0607056457203421	Tagln3
0.0605938031652987	Col4a2
0.0604028557990242	Cpeb4
0.0600143443491533	Fhl2
0.0593566499591268	Eif2s3y
0.0584465769879948	Ccdc40
0.0583697721920586	Nfatc4
0.0578813081764922	Gnal
0.057732564360893	Tspan12
0.0573026071581115	Tbc1d16
0.0568064609080603	Fundc2
0.0567704249453509	Armcx4
0.0564135171674682	Col4a1
0.0563957191571262	Trp53i11
0.0558080043727499	Col2a1
0.0558045367158616	Parva
0.0558036837647898	Ccnd2
0.0557493341715603	Slc4a1
0.0557387977639935	Fbn2
0.0556026316061358	Gja1
0.0555983142190701	Zfhx4
0.0553213677674364	Celsr1
0.0550349512693573	Hes3
0.0549561517237376	Sema5a
0.0543349425042402	Itgb8
0.0541620576470515	Cited2
0.054148997526848	Epha1
0.0537893683538105	Itm2a
0.0536995050365785	Gpr35
0.0535791417799337	Krt8
0.0533657685733265	Troap
0.0532766035298918	Ccdc82
0.0532091837116749	2006-09-01
0.0530197587957168	Greb1l
0.0528919437401519	Fras1
0.0527408675353165	Serpinf1
0.0527250320604499	Zc2hc1c
0.0525198976831066	Fst
0.0523634468759314	Pla2g4a
0.0523487269262161	Grb10
0.0522179821354618	Slc17a9
0.0519884995388324	Naaa
0.0514359030579524	Spsb2
0.0510983176915833	Aldh1l2
0.0510960670564165	Gas8
0.0509877432798856	Tro
0.0507157695223691	Gm45837
0.0506478826489608	Igsf9
0.05007154457618	Dtx4
0.0500503579676509	Sufu
0.0497064142136136	Clmp
0.0494865472321006	Zfp423
0.0493595734233223	Tsix
0.0491169447620876	Pard6g
0.0487682669291722	Accs
0.0486615647151229	Nrcam
0.0486543944784294	Shkbp1
0.0486176552744761	Uckl1
0.0485974681037993	Dpysl3
0.0484348406007318	Vangl2
0.0483930360778728	Gstt3
0.0481850803951191	Anxa2
0.0476337848201244	Selenon
0.0476120636897097	Rgs16
0.0475731832305661	Gm20628
0.0473332625966555	Vmac
0.0464144990125681	Dip2c
0.0463906585008182	Ints6l
0.04609723002589	Tstd3
0.0460921103319719	Gskip
0.0459034722770735	Tmem80
0.0458943553007613	Nynrin
0.0458279862372342	H2afy2
0.0457949406857418	Loxl1
0.0455479800165743	Maml3
0.0455028038579316	Cd63
0.0451409752608749	Psd3
0.045100538751235	Emilin1
0.0447169751851394	Tspyl4
0.0445882487552347	Itih5
0.0445425035716853	Rnf144a
0.0444529817110983	Lrp1
0.044018389542145	Zfp787
0.0435882480246825	Vcan
0.0432673383107341	H13
0.0432392231611591	Nab2
0.0430084277114525	Podxl
0.0422305486767895	Kdm6b
0.0421127351045069	Ccdc106
0.042045034127712	Mcf2l
0.0418706215715796	Dbn1
0.0411755592944507	Dtx3
0.0411323262699083	Meis1
0.0410223418187778	Prkx
0.0409612539177851	Gstm6
0.0408560330436747	Ranbp6
0.0404612697643195	Slc37a4
0.0401867349107601	Armcx1
0.0401003861766002	Snx24
0.0391342096140722	Fbxo36
0.0387290875981844	Chpf2
0.0385233359033539	Rora
0.0384766255517077	Prps1
0.037916745487914	Gm8822
0.0375781509426114	Hes5
0.0371161544995237	Itgb4
0.0366218404233221	Zfp93
0.036104124577381	Slc46a1
0.0360521259332305	Ctf1
0.0359961593641868	Pcdh1
0.0354801045490011	Trmu
0.03502837328886	Stat4
0.0348673405900657	Itga9
0.0347911627243765	Enkur
0.0347479670599976	Tmc3
0.0334185035701586	Xist
0.0332249254216048	Trio
0.0328874382296969	Jup
0.0321623188600096	Afap1l1
0.0319420714214271	Prkce
0.0317104002379815	Fzd2
0.030460441510416	Hcn3
0.03022403822226	Sun2
0.0298207175511752	Arhgef26
0.0296783575318274	Nbea
0.0296416541314897	Gadd45g
0.0296316668928874	Stat5b
0.0295623473665045	Star
0.0293610470569138	Rtl6
0.0286563472778105	Tgfb2
0.0284480624680253	Sp8
0.0265423360394669	Irx3
0.0259132350032172	Jag1
0.0257745170326649	Mettl18
0.0256387124957098	Dnmt3b
0.0251715089437631	Dipk2a
0.0249257656793859	Reep5
0.0243986898961537	Elmod3
0.0242986199923285	Osbpl7
0.0242791115317005	C1s1
0.0242427072170152	Crmp1
0.0236293691043201	Tulp3
0.0235427735714769	Nfkb2
0.0234483233378156	Zfp558
0.0224389546810197	Umad1
0.0219659682837914	Plcxd2
0.0217931037042856	Stard8
0.0216824089346019	Mfhas1
0.0213612016513027	Phactr3
0.0208330988432601	Spef1
0.0208104255924199	Tusc1
0.0205082061135384	Ppp4r1l-ps
0.019846925401551	Msx1
0.019761616311817	Ttn
0.0192728903492032	Pxdc1
0.0191463844219865	Ddr2
0.018982674457257	Ak4
0.0187064080322201	Rgs5
0.0166526021858731	3830417A13Rik
0.0157950544682796	Nanos1
0.0156592100019393	Sptbn4
0.0156059812695019	Mfap1b
0.0151241863196154	Krt42
0.0144763562666812	Klhl23
0.0144261092385762	Hist1h1b
0.0139736366495122	Pcsk7
0.0137907468167512	Zfp85
0.0137883142912956	Gm24044
0.0135907144149919	9330159F19Rik
0.0133178758747438	2003-09-01
0.0130316383080648	Rtn4rl1
0.0129551996616962	1700030C10Rik
0.012713316400827	Fbln2
0.0126479711999063	Bet1l
0.0125324095426761	Tarsl2
0.0120289094786257	Ebi3
0.011645170499838	Foxj2
0.0116326377622144	Cfp
0.0112484308502381	Vsig10
0.0109083775512807	Smim22
0.0107430801994249	Ror1
0.0102518402775247	Tbx3
0.0100979645253578	Pianp
0.0100427348982101	Sall3
0.00993747572872641	Pwwp2b
0.00985727044968845	B2m
0.00936600454166583	Lefty2
0.00883517894386448	Skida1
0.00793046737694587	Uba7
0.00777501055279669	Htra1
0.0077376987090257	Zfp57
0.00769198996939698	Gmip
0.00741241694533365	Capsl
0.00719265011875401	Ccdc96
0.00713973960745848	Dnaic1
0.00673736911991867	Mcf2
0.00670338511063053	Spp1
0.00644856771699617	2004-09-01
0.00643477554022286	Dnajb14
0.00558006527849864	Inpp5a
0.00548408213304522	Igsf11
0.00518303785773931	Xkr6
0.00493242574589559	Nr0b1
0.0038036891784251	Gpx7
0.00368931017067224	Enox1
0.00347289022990949	Zbtb49
0.00286889645046567	Lrrc31
0.00263112198964591	Ufsp1
0.00216295931664796	Evi5l
0.00128501024632762	Tep1
0.00128130020132009	Kbtbd6
0.001270144934892	Tns1
0.00121927050935491	Ngfr
0.00106082690331153	Fzd10os
0.000639669931785739	Wdr44
0.00044679756618729	Tatdn3
0.00018640069845655	Carns1
-0.000410147791810455	Wnk2
-0.000787852681183309	Malt1
-0.000997308547495601	Kif27
-0.00135165210718906	Rhbdl3
-0.00142851832616313	Osbpl10
-0.00172821187739722	Zfp980
-0.0018657945945227	Tmem63a
-0.00287496766423809	Frmpd1
-0.00300610342208987	Tff2
-0.00327780122732127	C2cd2
-0.00381045827190994	Zfp937
-0.00419775786418226	Fam214b
-0.00439674511815614	Rnf130
-0.00465178367037519	Zfp395
-0.00475224175849586	Ldoc1
-0.00478611724382949	Rragd
-0.00499891913206762	Atp10d
-0.00527888843295996	Cpne9
-0.00556292192349173	Gm24119
-0.00560593741461818	Cdcp1
-0.00565970514400878	Prps2
-0.00579551211854212	Ypel2
-0.00678987309922081	Rbm41
-0.00714486479406646	Sephs2
-0.00778498465577105	Timp2
-0.00829255322594333	Tspan2
-0.00893797762642235	Mmp17
-0.00900436657070139	Astn1
-0.00923945222845289	Rhox7b
-0.00934104462694835	Ccn2
-0.00978092403885477	Baiap2l1
-0.0102254008023281	Agbl3
-0.0106906097485809	Slc5a3
-0.0109271885634216	Ptpdc1
-0.0110205563156841	Unc5b
-0.0111439197497639	Serpinb6c
-0.0115013620280295	Mcc
-0.0118075899192168	Cacng4
-0.0123735361244268	Adck2
-0.0124377815831224	Micu1
-0.0126782124175265	Rab31
-0.0127157924921323	Thsd7a
-0.0139572950840599	Dph7
-0.0145553622967133	Paox
-0.0151775666826387	Plekhg2
-0.0152315094910772	Gm11520
-0.0155326901553926	Lcp1
-0.0159462641539627	Nectin1
-0.0159566300979849	Triml2
-0.0168031025748364	1700029P11Rik
-0.0169803764529494	Pawr
-0.0171420898145625	Bglap3
-0.0173316998639276	Gm20541
-0.0174570765334679	Zfp600
-0.0174809063397709	Hhex
-0.0176240719561335	Stx1b
-0.0184163429947231	Rusc2
-0.0184404932609856	Gm13068
-0.0184850434930478	Ficd
-0.0187705589711696	Rnls
-0.0189119982186607	Cacna1a
-0.0202825932941555	Dmrt3
-0.0204417407573268	Med18
-0.0205626243548709	Mier2
-0.0208343320244113	Hmcn1
-0.0217077160620355	Dusp16
-0.0217784551856884	Tmcc3
-0.0220290657649237	B3galt4
-0.0220591314223672	Sec11c
-0.0221345433934628	Ephb6
-0.0225391179705593	Gas6
-0.0226521902182755	Susd2
-0.0229248740244448	Pex11a
-0.0229546080439156	Tceanc
-0.0238960224520847	Abhd14b
-0.0240385975196524	Zbtb18
-0.0247427724097999	Tfcp2
-0.0252366828744038	Lgals3
-0.0256923271616134	Fgf13
-0.0257008153308272	Nphs1os
-0.0259709613362597	Camk2n2
-0.0261601721467231	Sdr42e1
-0.0264859776885174	Xlr3b
-0.0268587249532156	Cnksr2
-0.0273415967595738	Efhc2
-0.027360727031912	Vps13c
-0.0277251905256681	Naalad2
-0.0277636357466544	Ppp2r3d
-0.0280785376005582	Serpina3m
-0.0281813193518595	Slc6a8
-0.0282684348256957	Prkd1
-0.0283086329328653	Jade2
-0.0287016038888833	Gm2381
-0.0289394758372459	Trnp1
-0.0293246611534691	Tmc6
-0.0298719360830233	2310009B15Rik
-0.0302000086256465	Acer3
-0.0306991554490718	Col5a3
-0.0316038580891553	Mymx
-0.0317007898779802	Gm13147
-0.0318472463347466	1600002K03Rik
-0.0320668246536987	Dusp27
-0.032205069129024	Dnah1
-0.0325272029492387	Cobl
-0.0326241501335212	Lrrc2
-0.0327467412280733	Gm5453
-0.0334254143038157	Gm14820
-0.0342284580266131	Zxdb
-0.0350395268349732	Lrch1
-0.0350736542643704	Esyt1
-0.03513357366335	Lpin1
-0.035231549288793	Mxd4
-0.0352901851939634	Gm4076
-0.0355190611271427	Gm13443
-0.0356065257415373	Usp26
-0.0357174530789275	Zfp978
-0.0358433739858042	Sncg
-0.0359107453843296	Slc29a3
-0.0364830483480397	Zfp981
-0.0365476490547098	Galnt6
-0.037167089886262	Lyst
-0.0374842413735718	Gtsf1
-0.0378381897525499	Trappc2
-0.0379395063943259	Gm10177
-0.0383091780637779	Sys1
-0.0387573368718157	Zfp850
-0.0388726796473972	Cyp2b23
-0.0390494127711187	Mtm1
-0.0390976323950714	Stambpl1
-0.0394118661085353	Derl3
-0.0394727634732272	Sp5
-0.0394775925501268	Six1
-0.0395255600382426	Pnpla3
-0.0395644170951103	Slc9b1
-0.0398031649772424	Fbxl17
-0.0402439834111243	Jcad
-0.0403973850517251	Me1
-0.0406936916757594	Hip1r
-0.0410299085617877	Gm13230
-0.0411654825768875	Fam126b
-0.0415190887711796	Cnpy1
-0.0417600463005514	Nos3
-0.0419667179943619	Eif4ebp2
-0.0420687232894108	Wfdc2
-0.0423910338806302	Fam57a
-0.0425543485014572	Mylpf
-0.0425805602070013	Ppp1r26
-0.0429054156201849	Gm11407
-0.0433433157004511	Lncenc1
-0.043744867338765	Tmem191c
-0.0439349842815015	Xlr4b
-0.0442624475418999	Mok
-0.0447806869819514	Gm14150
-0.0449311850527777	Sgms2
-0.0450039568480187	Nexmif
-0.0450450933816205	Cbx4
-0.0453639736504596	Fthl17f
-0.0461554442082678	Zfp936
-0.0466457127543492	AI987944
-0.0478463943580108	Nab1
-0.0482507373414977	Srp54c
-0.0483301080018051	Mlxipl
-0.0487198498634472	Ppp2r2c
-0.048790171356654	Ambra1
-0.0491723303512838	Zmat1
-0.0503929649776418	Kcnh3
-0.0505869138943767	Zdhhc9
-0.0510366447542747	Gm21411
-0.0515274271246727	Sorbs1
-0.0525830580315632	Cbln1
-0.0527960338093527	Hormad1
-0.0528132022884677	Tktl1
-0.0528585841604708	Gm6871
-0.0532293758574031	Terb2
-0.0536806850451551	Mfsd11
-0.0540674016816666	Rapgef5
-0.0541822283386008	Hecw2
-0.0542676341112202	Entpd2
-0.0544546856782119	Fam178b
-0.0545461211058586	Xlr3a
-0.0547768194240788	Arhgdig
-0.0559728344802999	Dppa2
-0.0561769813759932	Cdk6
-0.0562636038186684	Gm15927
-0.0564120929681713	Mical1
-0.0564274376509422	Wbp2nl
-0.0573304055205102	Zfp954
-0.0579129341744523	Itpr3
-0.0580701334742535	C1ql1
-0.0580833121148349	Inpp5d
-0.0585826922359188	Fam81a
-0.0587812955851315	Gpat2
-0.0589003990159896	Gm41
-0.0590474292031586	8030474K03Rik
-0.0595190875520706	Asz1
-0.0596574162102842	Tspan17
-0.0600285178142008	Abcc2
-0.0600678417831979	Tcfl5
-0.0602241808406838	Meioc
-0.0604596442345053	Rpl39l
-0.0615734506519042	Gm5577
-0.0620914755050143	Nedd4l
-0.0621127890546527	Tuba3b
-0.0630313027828856	Idi1
-0.0630779661052459	Cpt1a
-0.0632485594778923	Gm13110
-0.0636800576054327	Ern1
-0.0638700569711825	Rpl10l
-0.0640099678627776	Tuba3a
-0.0643334774277478	Naa11
-0.0647123615263767	Zfp273
-0.0647572908592366	Gm6768
-0.0652239084132352	Gstp2
-0.0653081263943917	D1Pas1
-0.065740209070226	Rassf8
-0.0665370174485055	Apobec2
-0.0683585988790055	Nfic
-0.0684072808015505	Nefh
-0.0711865430283132	Zfp398
-0.0718461155361037	Slc25a31
-0.0720817920642353	Adad2
-0.0733932456429014	Mov10l1
-0.0739908506790615	Arl14epl
-0.0744838530018365	Mageb16
-0.0749572700659107	Usp29
-0.0768820496111878	Kdm1b
-0.0812055834173234	Gm10184
-0.0822435071319805	Fry
-0.0843272724914222	1700013H16Rik
-0.107211055390129	Dazl

## Sheet: PC2
PC2	Gene_name
0.111721023079339	Eif2s3y
0.111521862229673	Rbm41
0.100178088610979	Carns1
0.092405230485695	Gmip
0.0902152248042734	Ppp4r1l-ps
0.0898614213927574	Gm6871
0.0890885588195184	Zbtb49
0.088536424464706	Lefty2
0.0876732652869661	Susd2
0.087315684894502	Spef1
0.0840473952331153	Tff2
0.0827557838268275	Sephs2
0.0809922825571897	Serpina3m
0.0808576476081895	Slc9b1
0.078719314017889	Capsl
0.0782850343240995	Mier2
0.0779389551046793	Ednra
0.0778253762819487	Kbtbd6
0.0777645379392818	Med18
0.0777202615473744	Lrrc31
0.0765723944872853	Mcf2l
0.0761953682720026	Gm20541
0.0741934172165786	Cdcp1
0.0734893515987299	Spp1
0.0730939907128808	Smim22
0.0729241430249573	Zfp850
0.0727525047305567	Stat4
0.0714134458467598	Esyt1
0.0708439087364773	Ccnd2
0.0707935904720444	Gm24119
0.0707543207007696	Gas6
0.069346393832378	Gm15927
0.0693308745591981	Uba7
0.0692331144568398	Igsf9
0.0691580820982829	Pcdh1
0.0685872337797038	Gm11407
0.0684016322460601	Slc40a1
0.0675678025028773	Triml2
0.0670940533889777	Apobec2
0.0670672445640971	Ccdc96
0.0665790373898275	Eif4ebp2
0.0663049118085844	Plekhg2
0.0654759510604055	D1Pas1
0.0652589820934612	Xkr6
0.0643965751206533	Zfp85
0.0642106380626195	Gm10184
0.0641904049094698	Ldoc1
0.0637472411704191	Enpp2
0.06161041789317	Inpp5a
0.0615866524560695	Gpr35
0.0593803941280022	Rgs16
0.0591745776278577	Zfp600
0.0575785547741865	Pnpla3
0.0571982399991131	Prkce
0.056676768372147	3830417A13Rik
0.0566128886361615	Ebi3
0.0565514910612122	Zfp954
0.0565274447893536	Mettl18
0.055010242058828	Ints6l
0.0546996294874364	Zfp980
0.0546371740749553	Zfp936
0.054531439610508	Jup
0.0541429679985275	Gm20628
0.0531455629345078	Mageb16
0.0521693053707597	Bglap3
0.0516110316832634	Star
0.0512103238828555	Nbea
0.0511764609106074	Rab25
0.0507548015479511	Anxa2
0.0506868204654781	Srp54c
0.0503724054565748	Ngfr
0.0503275980837265	Fbxo36
0.0502757357151276	Nr0b1
0.0494892514740801	Gm13443
0.0494551581546397	Slc17a9
0.0493933005604851	H13
0.0480069992747597	Gnal
0.0472850155038904	Cyp2b23
0.0470663853474176	Cnpy1
0.0468310572871424	Idi1
0.0461604368014395	Hoxb3os
0.0458501513970812	Pxdc1
0.0457194270782374	Gm4076
0.0456112636625654	Kif27
0.0454338071462487	Dusp27
0.044896904698102	Tpm4
0.0445255361595513	Paox
0.0442519374533556	Lrrc2
0.0435705989588792	Fam214b
0.0431887210120048	Aldh1l2
0.041753212353248	Myl9
0.0417117119088073	Nos3
0.0411574182172699	Hunk
0.0410806779258825	Nfkb2
0.0406430695719604	Mmp17
0.0403265136803587	8030474K03Rik
0.0397627245335661	Micu1
0.0395783163249534	Nectin1
0.0391008407501934	Tspyl4
0.0389470456592214	Osbpl10
0.0385598918950222	Lncenc1
0.038517933770838	B3galt4
0.0383175542370144	Xlr4b
0.0380933127274352	Ap1m2
0.0379208107456971	Ambra1
0.0375276099742663	Mcf2
0.037328762996063	Pcsk7
0.0369020203737577	Malt1
0.0363376587208376	Itgb4
0.0362549753671616	Slc46a1
0.0358704559604814	Gm14150
0.0358296458979147	Igfbp5
0.035620444476126	Naalad2
0.035404551369979	Sema5a
0.0352651354152699	Tfcp2
0.0344081438903421	Abcc2
0.033881387942802	Mylpf
0.0333235327269372	Col5a3
0.0330148824359205	Gm21411
0.0324172561645548	Zfp558
0.0319872388376998	Naa11
0.0310801798992135	Fhl2
0.0310776001423741	Xlr3b
0.0306245873497959	Xist
0.0299509331690822	Fam126b
0.0290813507390316	Fthl17f
0.0288996668833938	Tusc1
0.0288834683769693	Fndc3c1
0.0284889392176823	Gstm6
0.0283084260363762	Rbm24
0.0281059952140854	Dppa2
0.0280992391993879	Trip6
0.0279690933050848	Plekho1
0.0278828883738944	Galnt3
0.0273468663240615	Tagln3
0.0272779347640419	Uckl1
0.0271989213301213	Sptbn4
0.0270939781498587	Prkx
0.0269113288708292	Tmem80
0.0268808491442542	Col2a1
0.0256124821388984	Fbln2
0.0255822253118012	Shkbp1
0.024812041353224	Rpl10l
0.0245478142927297	Fry
0.0241852680847227	Epha1
0.0238217680522633	Mymx
0.023660926682203	2310009B15Rik
0.0232269878354779	Pla2g4a
0.0219075629020618	Naaa
0.0217222392147174	Osbpl7
0.021542264061762	Bet1l
0.0213829066455675	Gm45837
0.0212348498858222	Ppp2r2c
0.0205845564530612	Entpd2
0.0195040463158668	Serpinb6c
0.0194929465426151	Sufu
0.0192956586922931	Kdm1b
0.0190545000984152	Col5a2
0.0190235255232723	Tbx3
0.0186692287195389	Rnd3
0.018567920487666	Tulp3
0.0184842894030285	Hmcn1
0.0183562340649475	Gm11520
0.0182973793903397	Tgfb2
0.0182799804979605	Gm6768
0.0179749029403555	Mov10l1
0.0178412940335806	Vmac
0.0175473463413686	9330159F19Rik
0.0171934104966496	Pianp
0.0169235836982824	Mical1
0.0168726715544078	Accs
0.0168106165824193	Gm23134
0.0160127596096028	Pex11a
0.0156937600658602	Fzd10os
0.0153616159313154	Krt42
0.015361059462171	Lyst
0.0148297810919152	Ror1
0.0140699278842376	Gas8
0.0139111401937619	Gm5453
0.0136910790461558	Prps2
0.0132540299630678	Inpp5d
0.0126994691672336	Maml3
0.0126946134076331	Ddr2
0.0126049496055876	Tspan17
0.0125389784370972	Hba-x
0.0119056350046981	Rnls
0.0117953233376786	Cited2
0.0117919171689741	Rnf144a
0.0117694820736412	Anxa5
0.0116710684883256	Gstp2
0.0115880466854643	2003-09-01
0.0115281349764733	Vcan
0.0114790380817593	Nkx1-2
0.0113434619685679	Acta2
0.0112513141374437	Cxcl12
0.0110914416350595	Gstt3
0.0109551662937728	Fam178b
0.0108051685124349	Nphs1os
0.0104450641991509	Rpl39l
0.0101480161523611	Zc2hc1c
0.0100819229604877	Pard6g
0.00981077798805345	Ctf1
0.00939149335914169	Dab2
0.00864180592480668	Ptpdc1
0.00778400218540711	1700029P11Rik
0.00758148902474611	Mfap1b
0.00747804773198955	Spsb4
0.00745921049363513	Asz1
0.00687311387738822	Gm2381
0.00669697628362973	Col4a1
0.00665918065487387	Gm41
0.00663993390616086	Wnt5a
0.00660798343719497	Evi5l
0.00658223024639424	Nbl1
0.00652256239325026	Itgb8
0.00643036821802081	Trio
0.00639876906162935	Ern1
0.00619027459607609	Zfp423
0.0059562647385473	Tmem63a
0.00592457153761694	Arl14epl
0.00581237396414268	Itm2a
0.00575035506700599	Ppp1r26
0.00483545989312865	Sall2
0.00452211898426723	Gm13147
0.00424202479220392	Hmga2
0.00406788664397196	Igfbp4
0.00401667025042183	Mfsd11
0.00398194848818357	Xlr3a
0.00397760036787236	Gm8822
0.00380943665309629	Rtl6
0.00375489824816824	Adck2
0.00319990785173359	Ppp2r3d
0.00254145582296473	Jcad
0.00216035894880284	C1ql1
0.0013980024633756	1700030C10Rik
0.00127991456210901	Hes3
0.00122099129024259	Cpt1a
0.000782170647458023	Cpne9
0.000615903889770002	Zfp273
0.000540356601451141	Actc1
0.000447433615493493	Ficd
0.000377085880125584	Afap1l1
0.00030931106388068	Ccn2
7.60468e+09	Dph7
-8.81264e+09	Ephb6
-0.000302089639617389	Zfp395
-0.000363742769160254	Rgs5
-0.000370711341162447	Clmp
-0.000572120804779347	Gbp4
-0.000991668170587372	Astn1
-0.00196353341650525	Zfhx4
-0.00197485381269161	Tmem191c
-0.00217051376274484	Itpr3
-0.00220063140518788	Cdk6
-0.00237863490377621	Col4a2
-0.0023807252026275	Fam81a
-0.00248178237918179	Heph
-0.00263693613444773	Tmc6
-0.00306805872315719	Gm24044
-0.00312520776899632	Usp26
-0.00399763517318312	Lpar4
-0.00401035259817533	Slc25a31
-0.00419090421088287	Gm5577
-0.0042710250009034	Gpat2
-0.0042750764201229	Kdm6b
-0.00433700090683434	Dnah1
-0.00467614385392407	Foxj2
-0.00499820512054855	Plch1
-0.00558030722456704	Armcx2
-0.00610354038027411	Zfp978
-0.00662276316647216	Gm10177
-0.00719637216452035	AI987944
-0.00738623382798933	2004-09-01
-0.00760064618481643	1600002K03Rik
-0.00806206998173652	Frmpd1
-0.00848647666689481	Pdgfc
-0.0088157458813654	Cfp
-0.00907382677109747	Celsr1
-0.00953081366761796	Sorbs1
-0.00960562465753879	Mfhas1
-0.00964992651620672	Troap
-0.00991297150238032	Capn6
-0.0101697059447541	Cnksr2
-0.0103512548985127	Jag1
-0.0107446188928271	Rassf1
-0.0107685889014746	Gja1
-0.0109113332483133	Loxl1
-0.0109713403885872	Trmu
-0.0109770897255296	Magel2
-0.0122035950812373	Tspan12
-0.0124384501001998	Ttn
-0.0125067700139008	Hecw2
-0.0125195759489967	Tatdn3
-0.0130239629458076	Kcnh3
-0.0130344329224139	Meis1
-0.0135443823767273	Adad2
-0.013745040448088	Rassf8
-0.0138846644436594	Fundc2
-0.0139966445638752	Tep1
-0.0144386092926354	Zfp787
-0.0145001349961638	Enkur
-0.0145349662755098	Cacna1a
-0.0146113196876585	Me1
-0.0148419644606763	Nedd4l
-0.0154459712572985	Nfatc4
-0.0155206317517247	Mok
-0.0156966294797315	Fras1
-0.0161840096840401	Nnat
-0.0166611672330041	Ccdc82
-0.0171960282812847	Wbp2nl
-0.0177275170082553	Zfp981
-0.0178882445054403	Mtln
-0.0181715350049702	Spsb2
-0.018271932156006	Slc4a1
-0.0186926188563617	Tuba3a
-0.0187170215368978	Lrrc61
-0.0187458238560348	Cbln1
-0.0189989693046126	Ranbp6
-0.0190890004024102	Rtn4rl1
-0.0192725249662829	Nynrin
-0.0194590342500805	Lcp1
-0.0194749705838112	Cd63
-0.0199811001833533	Dtx4
-0.0201494592639194	Tsix
-0.0207054287681992	Gadd45g
-0.0213065367424937	Hormad1
-0.0214118867536076	Hist1h1b
-0.0228823044116873	Hcn3
-0.023165810370472	Rapgef5
-0.0231962420842585	Fam57a
-0.0237066075702383	Pawr
-0.0237222717792464	Nfic
-0.0242580435281972	Eml1
-0.0242864184634425	H2afy2
-0.0244566614091567	Vsig10
-0.0246487698361516	Psd3
-0.0253624647947317	Selenon
-0.0255620000366773	Tcfl5
-0.025667428775173	Fbn2
-0.0256925964812604	Tarsl2
-0.0257946469384697	Usp29
-0.0259589487727238	Grb10
-0.0260033669176853	Syn3
-0.0262299606185166	Lpin1
-0.0266989793768136	Zmat1
-0.0271967338162574	Lgals3
-0.0273849131002988	Gm13110
-0.0276308449855887	1700013H16Rik
-0.0283169464058562	Stat5b
-0.0283361210629485	Emilin1
-0.0288664752306306	Dpysl3
-0.0288741312392026	Nexmif
-0.0293293690832502	Dip2c
-0.0297716589870367	Sys1
-0.0301097356946099	Skida1
-0.030126775552329	Zdhhc9
-0.0307915915671925	Mlxipl
-0.0309797133264167	Tns1
-0.0309850341346825	Armcx4
-0.0318705996067663	Tbc1d16
-0.0329224380857314	Mtm1
-0.0331697656371636	Hip1r
-0.0333110700939305	Dnmt3b
-0.033364218507463	Trappc2
-0.0333650758562708	Parva
-0.0336418387081096	Slc39a8
-0.0339139772743206	Dazl
-0.0343271098867041	Rhbdl3
-0.0343479249597922	Serpinf1
-0.0349406120449664	Cacng4
-0.0350677529330886	Dtx3
-0.0350989357670478	Krt8
-0.036233589989396	C1s1
-0.0364699767606781	Zfp398
-0.0368477082959669	Scnn1g
-0.0370960678896226	Sp8
-0.0371749273243193	Terb2
-0.0373669490394298	Cpeb4
-0.0376361267809931	Ccdc40
-0.0377175029184106	Abhd14b
-0.0378946932417612	Sgms2
-0.0380462704203003	Fbxl17
-0.0382627235212212	Elmod3
-0.0388173905996766	Zfp937
-0.0392059592435614	Efhc2
-0.0394464623401848	Hes5
-0.0402345314015796	Gtsf1
-0.0405220402451072	Slc29a3
-0.0405533812731174	Arhgef26
-0.0407456081209872	Tro
-0.0408013433397263	Plin3
-0.0413487523503523	Htra1
-0.0415399453798838	Itga9
-0.0415910521925944	Ufsp1
-0.0416954067470689	Hbb-y
-0.0418006650145539	Dmrt3
-0.0424738564519539	Dnaic1
-0.0424919071283636	Myc
-0.0429658746732175	Greb1l
-0.0431504512801699	Zxdb
-0.0432358718481171	Tceanc
-0.0432871338023833	Snx24
-0.0440922346495312	Zfp93
-0.0442665013849695	Igsf11
-0.0448300339259366	Fst
-0.0448531060442455	Nefh
-0.0448865999949271	Fgf13
-0.0449369782802258	Slc37a4
-0.0450404262290133	Podxl
-0.0465066996895999	Tstd3
-0.0474405386614709	Nab2
-0.0480730225687659	Six1
-0.0482959864139528	Tmc3
-0.0483227886655124	Pea15a
-0.0484854221301059	Sec11c
-0.0490121481829787	Hmgn3
-0.0492318981587166	Ccdc106
-0.0492803049572679	Stx1b
-0.0492844403279357	Umad1
-0.0493645040853092	Tktl1
-0.0495209406071043	Plcxd2
-0.0502950904607301	Chpf2
-0.05112490052078	Lrp1
-0.0512319474685118	Sncg
-0.0517493456639864	Crmp1
-0.0517633892263669	Itih5
-0.0518021183336565	Cobl
-0.051966330412245	Trp53i11
-0.0524605007127037	Thsd7a
-0.0533070474843444	Enox1
-0.0534462882790507	Trnp1
-0.0536116566728939	Baiap2l1
-0.0537312865886085	Galnt6
-0.0539010548605848	Hbb-bh1
-0.0544858613343714	Gskip
-0.0554040724918303	Rora
-0.055589814285294	Zfp57
-0.0561397007516443	Gpx7
-0.0563857601321203	Rab31
-0.0574355814013887	Dnajb14
-0.0575414472816167	Slc6a8
-0.0577161259858218	Arhgdig
-0.0579721378479548	Nab1
-0.0580873866650363	Tmcc3
-0.0587032618366106	Tuba3b
-0.0587997982010721	Timp2
-0.0591334932751814	Lrch1
-0.0611425868622734	Stambpl1
-0.0617113259059594	Acer3
-0.0617289600742857	Ypel2
-0.0618010379742989	Mcc
-0.0622071530721868	Slc5a3
-0.0631149389148382	Derl3
-0.0636100364077657	Ak4
-0.0636194611010333	Jade2
-0.0642225758153514	Rhox7b
-0.0642797441231249	B2m
-0.0644035090325591	Prkd1
-0.0645505936700372	Agbl3
-0.064561961085922	Vangl2
-0.0650879607643927	Mxd4
-0.0652450416610671	Meioc
-0.0655736779856808	Klhl23
-0.0657548696897145	Gm13230
-0.0658561468541129	Nrcam
-0.0659724227660677	C2cd2
-0.0664009985073205	Wfdc2
-0.0666080933879608	Armcx1
-0.066892840605405	Gm14820
-0.0674493246069622	Camk2n2
-0.0677878047709694	Zbtb18
-0.0687082925221177	Wnk2
-0.0688902834514488	Unc5b
-0.0716259912045742	Hhex
-0.0717333152434764	Sdr42e1
-0.0721309674340784	Sp5
-0.0725124658295844	Rusc2
-0.0726404641121095	Wdr44
-0.0728853119572463	2006-09-01
-0.0732625829082639	Rragd
-0.0734204889597206	Vps13c
-0.0752591176004396	Dbn1
-0.075268395350658	Nanos1
-0.0754713390364162	Prps1
-0.0760354474806274	Cbx4
-0.0762061027105947	Dipk2a
-0.077877977850532	Dusp16
-0.0802899200858514	Stard8
-0.0817171607259641	Atp10d
-0.0818636195087563	Tspan2
-0.0870024005678754	Gm13068
-0.0924953466106615	Fzd2
-0.0925664404027734	Msx1
-0.0958586644838776	Sun2
-0.0973394363413353	Irx3
-0.0991464251547394	Phactr3
-0.0996479518476325	Rnf130
-0.102990349123925	Sall3
-0.103611220475125	Reep5
-0.10769223297517	Pwwp2b
